# Supplementary material for: Overexpression of a Water-Forming NADH Oxidase Improves the Metabolism and Stress Tolerance of Saccharomyces cerevisiae in Aerobic Fermentation
Source: Front Microbiol. 2016 Sep 13;7:1427. doi: 10.3389/fmicb.2016.01427 (PMC5020133; doi:10.3389/fmicb.2016.01427)
Supplement: ADDITIONAL FILE S1 — Gene ontology (GO) enrichment analysis for CBP and NBP cells. [file Data_Sheet_1.XLSX]

## Sheet: CBP-vs-NBP_C
Terms from the Component Ontology with p-value as good or better than 1
Gene Ontology term	Cluster frequency	Genome frequency of use	Corrected P-value
ribosome (view genes)	66 out of 419 genes, 15.8%	194 out of 2124 genes, 9.1%	7.35e-05
ribonucleoprotein complex (view genes)	74 out of 419 genes, 17.7%	275 out of 2124 genes, 12.9%	0.14835
cytoplasmic part (view genes)	158 out of 419 genes, 37.7%	704 out of 2124 genes, 33.1%	1
non-membrane-bounded organelle (view genes)	91 out of 419 genes, 21.7%	387 out of 2124 genes, 18.2%	1
intracellular non-membrane-bounded organelle (view genes)	91 out of 419 genes, 21.7%	387 out of 2124 genes, 18.2%	1
mitochondrial respiratory chain (view genes)	6 out of 419 genes, 1.4%	13 out of 2124 genes, 0.6%	1
small ribosomal subunit (view genes)	12 out of 419 genes, 2.9%	36 out of 2124 genes, 1.7%	1
cyclin-dependent protein kinase holoenzyme complex (view genes)	2 out of 419 genes, 0.5%	2 out of 2124 genes, 0.1%	1
cytoplasm (view genes)	208 out of 419 genes, 49.6%	973 out of 2124 genes, 45.8%	1
phosphopyruvate hydratase complex (view genes)	3 out of 419 genes, 0.7%	5 out of 2124 genes, 0.2%	1
mitochondrial respiratory chain complex III (view genes)	3 out of 419 genes, 0.7%	5 out of 2124 genes, 0.2%	1
proton-transporting ATP synthase complex, catalytic core F(1) (view genes)	3 out of 419 genes, 0.7%	5 out of 2124 genes, 0.2%	1
respiratory chain complex III (view genes)	3 out of 419 genes, 0.7%	5 out of 2124 genes, 0.2%	1
mitochondrial inner membrane presequence translocase complex (view genes)	4 out of 419 genes, 1.0%	9 out of 2124 genes, 0.4%	1
mitochondrial membrane part (view genes)	14 out of 419 genes, 3.3%	49 out of 2124 genes, 2.3%	1
mitochondrial respiratory chain complex IV (view genes)	3 out of 419 genes, 0.7%	6 out of 2124 genes, 0.3%	1
respiratory chain complex IV (view genes)	3 out of 419 genes, 0.7%	6 out of 2124 genes, 0.3%	1
glycerol-3-phosphate dehydrogenase complex (view genes)	2 out of 419 genes, 0.5%	3 out of 2124 genes, 0.1%	1
organelle inner membrane (view genes)	22 out of 419 genes, 5.3%	87 out of 2124 genes, 4.1%	1
respiratory chain (view genes)	8 out of 419 genes, 1.9%	26 out of 2124 genes, 1.2%	1
mitochondrial inner membrane (view genes)	21 out of 419 genes, 5.0%	84 out of 2124 genes, 4.0%	1
cytosol (view genes)	16 out of 419 genes, 3.8%	62 out of 2124 genes, 2.9%	1
plasma membrane (view genes)	8 out of 419 genes, 1.9%	27 out of 2124 genes, 1.3%	1
ribonucleoside-diphosphate reductase complex (view genes)	2 out of 419 genes, 0.5%	4 out of 2124 genes, 0.2%	1
site of polarized growth (view genes)	5 out of 419 genes, 1.2%	16 out of 2124 genes, 0.8%	1
extracellular region (view genes)	4 out of 419 genes, 1.0%	13 out of 2124 genes, 0.6%	1
proton-transporting ATP synthase complex (view genes)	4 out of 419 genes, 1.0%	13 out of 2124 genes, 0.6%	1
nucleoid (view genes)	2 out of 419 genes, 0.5%	5 out of 2124 genes, 0.2%	1
mitochondrial nucleoid (view genes)	2 out of 419 genes, 0.5%	5 out of 2124 genes, 0.2%	1
ribosomal subunit (view genes)	14 out of 419 genes, 3.3%	60 out of 2124 genes, 2.8%	1
cellular bud (view genes)	4 out of 419 genes, 1.0%	14 out of 2124 genes, 0.7%	1
transcription factor complex (view genes)	3 out of 419 genes, 0.7%	10 out of 2124 genes, 0.5%	1
mitochondrial membrane (view genes)	25 out of 419 genes, 6.0%	115 out of 2124 genes, 5.4%	1
MCM complex (view genes)	2 out of 419 genes, 0.5%	6 out of 2124 genes, 0.3%	1
mitochondrial part (view genes)	35 out of 419 genes, 8.4%	166 out of 2124 genes, 7.8%	1
proton-transporting two-sector ATPase complex, catalytic domain (view genes)	3 out of 419 genes, 0.7%	11 out of 2124 genes, 0.5%	1
mitochondrial envelope (view genes)	27 out of 419 genes, 6.4%	128 out of 2124 genes, 6.0%	1
microtubule associated complex (view genes)	2 out of 419 genes, 0.5%	7 out of 2124 genes, 0.3%	1
mitochondrion (view genes)	55 out of 419 genes, 13.1%	272 out of 2124 genes, 12.8%	1
cell periphery (view genes)	11 out of 419 genes, 2.6%	53 out of 2124 genes, 2.5%	1
late endosome membrane (view genes)	2 out of 419 genes, 0.5%	8 out of 2124 genes, 0.4%	1
mitochondrial proton-transporting ATP synthase complex (view genes)	2 out of 419 genes, 0.5%	9 out of 2124 genes, 0.4%	1
late endosome (view genes)	2 out of 419 genes, 0.5%	9 out of 2124 genes, 0.4%	1
endosome membrane (view genes)	2 out of 419 genes, 0.5%	9 out of 2124 genes, 0.4%	1
microbody part (view genes)	2 out of 419 genes, 0.5%	9 out of 2124 genes, 0.4%	1
peroxisomal part (view genes)	2 out of 419 genes, 0.5%	9 out of 2124 genes, 0.4%	1
endosomal part (view genes)	2 out of 419 genes, 0.5%	9 out of 2124 genes, 0.4%	1
microtubule (view genes)	4 out of 419 genes, 1.0%	20 out of 2124 genes, 0.9%	1
protein-DNA complex (view genes)	3 out of 419 genes, 0.7%	15 out of 2124 genes, 0.7%	1
peroxisome (view genes)	3 out of 419 genes, 0.7%	16 out of 2124 genes, 0.8%	1
microbody (view genes)	3 out of 419 genes, 0.7%	16 out of 2124 genes, 0.8%	1
integral to membrane (view genes)	88 out of 419 genes, 21.0%	459 out of 2124 genes, 21.6%	1
chromatin (view genes)	4 out of 419 genes, 1.0%	22 out of 2124 genes, 1.0%	1
intrinsic to membrane (view genes)	89 out of 419 genes, 21.2%	465 out of 2124 genes, 21.9%	1
nucleosome (view genes)	2 out of 419 genes, 0.5%	11 out of 2124 genes, 0.5%	1
cellular bud neck (view genes)	2 out of 419 genes, 0.5%	11 out of 2124 genes, 0.5%	1
cytosolic part (view genes)	7 out of 419 genes, 1.7%	39 out of 2124 genes, 1.8%	1
cytosolic ribosome (view genes)	3 out of 419 genes, 0.7%	17 out of 2124 genes, 0.8%	1
mitochondrial matrix (view genes)	8 out of 419 genes, 1.9%	45 out of 2124 genes, 2.1%	1
cell wall (view genes)	2 out of 419 genes, 0.5%	12 out of 2124 genes, 0.6%	1
spliceosomal complex (view genes)	2 out of 419 genes, 0.5%	12 out of 2124 genes, 0.6%	1
spindle pole body (view genes)	2 out of 419 genes, 0.5%	12 out of 2124 genes, 0.6%	1
external encapsulating structure (view genes)	2 out of 419 genes, 0.5%	12 out of 2124 genes, 0.6%	1
endosome (view genes)	3 out of 419 genes, 0.7%	18 out of 2124 genes, 0.8%	1
cell (view genes)	325 out of 419 genes, 77.6%	1670 out of 2124 genes, 78.6%	1
cell part (view genes)	325 out of 419 genes, 77.6%	1670 out of 2124 genes, 78.6%	1
microtubule organizing center (view genes)	2 out of 419 genes, 0.5%	13 out of 2124 genes, 0.6%	1
DNA-directed RNA polymerase II, holoenzyme (view genes)	2 out of 419 genes, 0.5%	13 out of 2124 genes, 0.6%	1
cytosolic small ribosomal subunit (view genes)	2 out of 419 genes, 0.5%	13 out of 2124 genes, 0.6%	1
membrane part (view genes)	108 out of 419 genes, 25.8%	576 out of 2124 genes, 27.1%	1
intracellular (view genes)	318 out of 419 genes, 75.9%	1640 out of 2124 genes, 77.2%	1
DNA-directed RNA polymerase complex (view genes)	2 out of 419 genes, 0.5%	14 out of 2124 genes, 0.7%	1
spindle pole (view genes)	2 out of 419 genes, 0.5%	14 out of 2124 genes, 0.7%	1
clathrin coat (view genes)	2 out of 419 genes, 0.5%	14 out of 2124 genes, 0.7%	1
nuclear DNA-directed RNA polymerase complex (view genes)	2 out of 419 genes, 0.5%	14 out of 2124 genes, 0.7%	1
organelle envelope (view genes)	28 out of 419 genes, 6.7%	160 out of 2124 genes, 7.5%	1
envelope (view genes)	28 out of 419 genes, 6.7%	160 out of 2124 genes, 7.5%	1
chromosome, centromeric region (view genes)	3 out of 419 genes, 0.7%	21 out of 2124 genes, 1.0%	1
RNA polymerase complex (view genes)	2 out of 419 genes, 0.5%	15 out of 2124 genes, 0.7%	1
proton-transporting two-sector ATPase complex (view genes)	4 out of 419 genes, 1.0%	28 out of 2124 genes, 1.3%	1
mitochondrial outer membrane (view genes)	3 out of 419 genes, 0.7%	22 out of 2124 genes, 1.0%	1
organelle outer membrane (view genes)	3 out of 419 genes, 0.7%	22 out of 2124 genes, 1.0%	1
microtubule cytoskeleton (view genes)	6 out of 419 genes, 1.4%	41 out of 2124 genes, 1.9%	1
chromosome (view genes)	13 out of 419 genes, 3.1%	82 out of 2124 genes, 3.9%	1
vacuole (view genes)	3 out of 419 genes, 0.7%	23 out of 2124 genes, 1.1%	1
outer membrane (view genes)	3 out of 419 genes, 0.7%	24 out of 2124 genes, 1.1%	1
membrane (view genes)	148 out of 419 genes, 35.3%	805 out of 2124 genes, 37.9%	1
spindle (view genes)	3 out of 419 genes, 0.7%	26 out of 2124 genes, 1.2%	1
nucleoplasm part (view genes)	7 out of 419 genes, 1.7%	52 out of 2124 genes, 2.4%	1
intracellular organelle (view genes)	221 out of 419 genes, 52.7%	1181 out of 2124 genes, 55.6%	1
organelle (view genes)	221 out of 419 genes, 52.7%	1183 out of 2124 genes, 55.7%	1
organelle membrane (view genes)	37 out of 419 genes, 8.8%	228 out of 2124 genes, 10.7%	1
chromosomal part (view genes)	9 out of 419 genes, 2.1%	67 out of 2124 genes, 3.2%	1
nuclear chromosome (view genes)	4 out of 419 genes, 1.0%	35 out of 2124 genes, 1.6%	1
endoplasmic reticulum (view genes)	12 out of 419 genes, 2.9%	86 out of 2124 genes, 4.0%	1
macromolecular complex (view genes)	124 out of 419 genes, 29.6%	695 out of 2124 genes, 32.7%	1
endoplasmic reticulum membrane (view genes)	7 out of 419 genes, 1.7%	56 out of 2124 genes, 2.6%	1
nuclear outer membrane-endoplasmic reticulum membrane network (view genes)	7 out of 419 genes, 1.7%	58 out of 2124 genes, 2.7%	1
endoplasmic reticulum part (view genes)	7 out of 419 genes, 1.7%	58 out of 2124 genes, 2.7%	1
nuclear chromosome part (view genes)	3 out of 419 genes, 0.7%	31 out of 2124 genes, 1.5%	1
large ribosomal subunit (view genes)	2 out of 419 genes, 0.5%	24 out of 2124 genes, 1.1%	1
nucleoplasm (view genes)	7 out of 419 genes, 1.7%	60 out of 2124 genes, 2.8%	1
Golgi membrane (view genes)	2 out of 419 genes, 0.5%	25 out of 2124 genes, 1.2%	1
cytoskeletal part (view genes)	7 out of 419 genes, 1.7%	61 out of 2124 genes, 2.9%	1
Golgi apparatus part (view genes)	3 out of 419 genes, 0.7%	33 out of 2124 genes, 1.6%	1
cytoskeleton (view genes)	8 out of 419 genes, 1.9%	68 out of 2124 genes, 3.2%	1
intracellular part (view genes)	285 out of 419 genes, 68.0%	1525 out of 2124 genes, 71.8%	1
intrinsic to organelle membrane (view genes)	2 out of 419 genes, 0.5%	26 out of 2124 genes, 1.2%	1
Golgi apparatus (view genes)	4 out of 419 genes, 1.0%	43 out of 2124 genes, 2.0%	1
membrane coat (view genes)	2 out of 419 genes, 0.5%	28 out of 2124 genes, 1.3%	1
coated membrane (view genes)	2 out of 419 genes, 0.5%	28 out of 2124 genes, 1.3%	1
nucleolus (view genes)	4 out of 419 genes, 1.0%	54 out of 2124 genes, 2.5%	1
organelle lumen (view genes)	24 out of 419 genes, 5.7%	189 out of 2124 genes, 8.9%	1
intracellular organelle lumen (view genes)	24 out of 419 genes, 5.7%	189 out of 2124 genes, 8.9%	1
membrane-enclosed lumen (view genes)	24 out of 419 genes, 5.7%	199 out of 2124 genes, 9.4%	1
nuclear lumen (view genes)	15 out of 419 genes, 3.6%	142 out of 2124 genes, 6.7%	1
endomembrane system (view genes)	10 out of 419 genes, 2.4%	112 out of 2124 genes, 5.3%	1
intracellular organelle part (view genes)	95 out of 419 genes, 22.7%	621 out of 2124 genes, 29.2%	1
organelle part (view genes)	95 out of 419 genes, 22.7%	622 out of 2124 genes, 29.3%	1
nucleus (view genes)	77 out of 419 genes, 18.4%	527 out of 2124 genes, 24.8%	1
nuclear part (view genes)	23 out of 419 genes, 5.5%	218 out of 2124 genes, 10.3%	1
intracellular membrane-bounded organelle (view genes)	151 out of 419 genes, 36.0%	959 out of 2124 genes, 45.2%	1
membrane-bounded organelle (view genes)	151 out of 419 genes, 36.0%	960 out of 2124 genes, 45.2%	1
protein complex (view genes)	50 out of 419 genes, 11.9%	416 out of 2124 genes, 19.6%	1
Gene Ontology term	Genes annotated to the term
ribosome	YOL127W, YDR450W, YER131W, YNL178W, YML073C, YGL123W, YGL189C, YFR032C-A, YIL093C, YJR123W, YPR102C, YGL147C, YMR142C, YOR312C, YIL148W, YPR132W, YMR193W, YGR285C, YKL006W, YLR340W, YPL198W, YLR185W, YNL302C, YBR084C-A, YLR029C, YPL081W, YGL030W, YAR018C, YJL189W, YDL082W, YGL076C, YOL120C, YBL027W, YNL301C, YKL156W, YLR167W, YLR406C, YLR249W, YDL075W, YJL136C, YDL061C, YOL040C, YBR189W, YDL083C,…
ribonucleoprotein complex	YOL127W, YDR450W, YER131W, YNL178W, YML073C, YGL123W, YGL189C, YFR032C-A, YIL093C, YJR123W, YPR102C, YGL147C, YMR142C, YOR312C, YGL031C, YIL148W, YPR132W, YMR193W, YDL209C, YGR285C, YKL006W, YLR340W, YPL198W, YLR185W, YER146W, YNL302C, YBR084C-A, YLR029C, YPL081W, YGL030W, YAR018C, YJL189W, YDL082W, YGL076C, YOL120C, YBL027W, YNL301C, YKL156W, YLR167W, YLR406C, YLR249W, YDL075W, YJL136C, YOR004W,…
cytoplasmic part	YOL127W, YER131W, YAL028W, YGL245W, YDR256C, YGR254W, YMR256C, YPR102C, YGL147C, YLL052C, YIL070C, YIL148W, YMR193W, YDL181W, YLR356W, YGR285C, YFL025C, YDL149W, YLR377C, YER069W, YMR204C, YBR084C-A, YGL030W, YAR018C, YMR278W, YNL058C, YLR154W-C, YGL076C, YKL156W, YIL066C, YDR358W, YML081C-A, YLR249W, YLR406C, YJL136C, YKL152C, YPR116W, YGL103W, YBR031W, YDL113C, YML130C, YPL170W, YBR101C, YJR135…
non-membrane-bounded organelle	YOL127W, YDR450W, YER131W, YNL178W, YBL023C, YML073C, YGL123W, YGL189C, YFR032C-A, YIL093C, YIL144W, YDR224C, YLL013C, YJR123W, YPR102C, YGL147C, YMR142C, YOR312C, YIL148W, YPR132W, YMR193W, YNR035C, YGR285C, YKL006W, YLR340W, YDR218C, YPL198W, YDL003W, YLR185W, YGL216W, YNL302C, YBR084C-A, YLR029C, YPL081W, YPR162C, YGL030W, YAR018C, YGL171W, YJL189W, YEL061C, YDL082W, YGL076C, YOL120C, YNL068C,…
intracellular non-membrane-bounded organelle	YOL127W, YDR450W, YER131W, YNL178W, YBL023C, YML073C, YGL123W, YGL189C, YFR032C-A, YIL093C, YIL144W, YDR224C, YLL013C, YJR123W, YPR102C, YGL147C, YMR142C, YOR312C, YIL148W, YPR132W, YMR193W, YNR035C, YGR285C, YKL006W, YLR340W, YDR218C, YPL198W, YDL003W, YLR185W, YGL216W, YNL302C, YBR084C-A, YLR029C, YPL081W, YPR162C, YGL030W, YAR018C, YGL171W, YJL189W, YEL061C, YDL082W, YGL076C, YOL120C, YNL068C,…
mitochondrial respiratory chain	YGR183C, YGL187C, YMR256C, YFR033C, YPR191W, YHR051W
small ribosomal subunit	YJL136C, YDR450W, YBR189W, YOL040C, YHL015W, YNL178W, YPR132W, YGL123W, YLR264W, YIL093C, YPL081W, YJR123W
cyclin-dependent protein kinase holoenzyme complex	YPR119W, YBR135W
cytoplasm	YOL127W, YER131W, YAL028W, YGL245W, YBL023C, YDR256C, YBR118W, YGR254W, YMR256C, YDR127W, YER067W, YPR102C, YGL147C, YLL052C, YIL070C, YLR025W, YIL148W, YMR193W, YOR388C, YDL181W, YLR356W, YGR285C, YFL025C, YDL149W, YLR301W, YLL042C, YLR377C, YER069W, YMR204C, YBR084C-A, YBR249C, YLR354C, YHL029C, YGL030W, YAR018C, YMR278W, YOR133W, YNL058C, YCL055W, YLR154W-C, YGL076C, YNL223W, YPL124W, YDR320C-…
phosphopyruvate hydratase complex	YMR323W, YHR174W, YGR254W
mitochondrial respiratory chain complex III	YGR183C, YFR033C, YPR191W
proton-transporting ATP synthase complex, catalytic core F(1)	YDL004W, YBL099W, YBR039W
respiratory chain complex III	YGR183C, YFR033C, YPR191W
mitochondrial inner membrane presequence translocase complex	YOL120C, YNL301C, YJL104W, YNR017W
mitochondrial membrane part	YEL059C-A, YNR017W, YGR082W, YOL120C, YNL301C, YJL104W, YGR183C, YBR039W, YGL187C, YMR256C, YML081C-A, YFR033C, YPR191W, YHR051W
mitochondrial respiratory chain complex IV	YGL187C, YMR256C, YHR051W
respiratory chain complex IV	YGL187C, YMR256C, YHR051W
glycerol-3-phosphate dehydrogenase complex	YDL022W, YIL155C
organelle inner membrane	YEL059C-A, YDL004W, YGL187C, YDR350C, YBR085W, YMR256C, YJR135W-A, YPR191W, YHR051W, YOR147W, YNR017W, YHR002W, YOL120C, YNL301C, YHR141C, YJL104W, YGR183C, YBR039W, YPL134C, YML081C-A, YOR065W, YFR033C
respiratory chain	YEL024W, YGR183C, YMR256C, YGL187C, YOR065W, YPR191W, YFR033C, YHR051W
mitochondrial inner membrane	YEL059C-A, YDL004W, YGL187C, YDR350C, YBR085W, YMR256C, YJR135W-A, YPR191W, YHR051W, YOR147W, YNR017W, YHR002W, YOL120C, YNL301C, YJL104W, YGR183C, YBR039W, YPL134C, YML081C-A, YOR065W, YFR033C
cytosol	YJL136C, YDR450W, YLR438W, YKL152C, YLR377C, YGR254W, YBR101C, YHR174W, YLR304C, YMR278W, YJL088W, YLR264W, YBL015W, YKL182W, YMR323W, YLR249W
plasma membrane	YLL052C, YBL060W, YNL173C, YKR100C, YIL057C, YDR276C, YMR031C, YER067W
ribonucleoside-diphosphate reductase complex	YIL066C, YER070W
site of polarized growth	YAL041W, YBL060W, YPR119W, YNL293W, YNL279W
extracellular region	YPL187W, YGL089C, YLR167W, YKR013W
proton-transporting ATP synthase complex	YDL004W, YBL099W, YBR039W, YML081C-A
nucleoid	YJR144W, YLR304C
mitochondrial nucleoid	YJR144W, YLR304C
ribosomal subunit	YJL136C, YDR450W, YBR189W, YOL040C, YGR034W, YIL133C, YHL015W, YNL178W, YPR132W, YGL123W, YLR264W, YIL093C, YPL081W, YJR123W
cellular bud	YAL041W, YBL060W, YPR119W, YKR100C
transcription factor complex	YGL237C, YOR194C, YMR005W
mitochondrial membrane	YEL059C-A, YDL004W, YPL004C, YGL187C, YDR350C, YBR085W, YMR256C, YPR191W, YJR135W-A, YHR051W, YOR147W, YIL146C, YNR017W, YGR082W, YHR002W, YOL120C, YNL301C, YLR356W, YJL104W, YGR183C, YBR039W, YPL134C, YML081C-A, YOR065W, YFR033C
MCM complex	YEL032W, YBL023C
mitochondrial part	YDR493W, YDR256C, YIL093C, YGL187C, YMR256C, YPL135W, YJR135W-A, YHR051W, YIL070C, YIL146C, YNR017W, YKL084W, YLR356W, YFR033C, YDR178W, YEL059C-A, YDL004W, YPL004C, YBR085W, YDR350C, YJR144W, YPR191W, YLR304C, YOR147W, YPL189C-A, YGR082W, YHR002W, YOL120C, YNL301C, YGR183C, YJL104W, YPL134C, YBR039W, YML081C-A, YOR065W
proton-transporting two-sector ATPase complex, catalytic domain	YDL004W, YBL099W, YBR039W
mitochondrial envelope	YEL059C-A, YDL004W, YPL004C, YGL187C, YDR350C, YBR085W, YMR256C, YPR191W, YJR135W-A, YHR051W, YOR147W, YIL146C, YNR017W, YGR082W, YHR002W, YKL084W, YOL120C, YNL301C, YLR356W, YJL104W, YGR183C, YBR039W, YPL134C, YML081C-A, YOR065W, YFR033C, YDR178W
microtubule associated complex	YEL061C, YGL216W
mitochondrion	YNL315C, YOR004W, YDR493W, YKL152C, YGL245W, YPR116W, YDR256C, YIL093C, YGL187C, YMR256C, YPL135W, YJR135W-A, YHR051W, YDR234W, YIL070C, YIL146C, YNR017W, YKL084W, YBL015W, YDL181W, YLR356W, YGR285C, YFR033C, YDR178W, YEL059C-A, YEL024W, YBL045C, YNL135C, YKR049C, YER069W, YDL004W, YGR243W, YPL004C, YDR350C, YBR085W, YJR144W, YDL130W-A, YPR191W, YLR304C, YOR147W, YCR028C-A, YDR341C, YPL189C-A, YG…
cell periphery	YDR218C, YLL052C, YMR031C, YGR189C, YBL060W, YNL173C, YKR100C, YEL040W, YIL057C, YDR276C, YER067W
late endosome membrane	YOR357C, YNR065C
mitochondrial proton-transporting ATP synthase complex	YBR039W, YML081C-A
late endosome	YOR357C, YNR065C
endosome membrane	YOR357C, YNR065C
microbody part	YDR256C, YMR204C
peroxisomal part	YDR256C, YMR204C
endosomal part	YOR357C, YNR065C
microtubule	YDR320C-A, YEL061C, YKL056C, YGL216W
protein-DNA complex	YBR010W, YDR224C, YBL023C
peroxisome	YDR142C, YDR256C, YMR204C
microbody	YDR142C, YDR256C, YMR204C
integral to membrane	YLL028W, YKR093W, YHR151C, YDR342C, YBR132C, YOR011W, YLR411W, YDR508C, YEL064C, YGR227W, YIL047C, YLL052C, YBL102W, YPL265W, YBR294W, YIL146C, YDR406W, YNL125C, YLR356W, YNL142W, YLR023C, YLR459W, YEL063C, YGL008C, YKL008C, YDR492W, YOR153W, YMR177W, YBR183W, YOL120C, YNL301C, YGR055W, YMR148W, YJR160C, YKL188C, YPL134C, YDR276C, YIL006W, YBR010W, YDR040C, YDR536W, YFL054C, YBR298C, YMR279C, YER…
chromatin	YNL068C, YBR010W, YDR224C, YPR065W
intrinsic to membrane	YLL028W, YKR093W, YHR151C, YDR342C, YBR132C, YOR011W, YLR411W, YDR508C, YEL064C, YGR227W, YIL047C, YLL052C, YBL102W, YPL265W, YBR294W, YIL146C, YDR406W, YNL125C, YLR356W, YNL142W, YLR023C, YLR459W, YEL063C, YFL025C, YGL008C, YKL008C, YDR492W, YOR153W, YMR177W, YBR183W, YOL120C, YNL301C, YGR055W, YMR148W, YJR160C, YKL188C, YPL134C, YDR276C, YIL006W, YBR010W, YDR040C, YDR536W, YFL054C, YBR298C, YMR…
nucleosome	YBR010W, YDR224C
cellular bud neck	YBL060W, YPR119W
cytosolic part	YJL136C, YKL182W, YLR264W, YMR323W, YLR249W, YHR174W, YGR254W
cytosolic ribosome	YJL136C, YLR264W, YLR249W
mitochondrial matrix	YIL093C, YIL070C, YDR493W, YJR144W, YPL135W, YPL189C-A, YDR256C, YLR304C
cell wall	YEL040W, YGR189C
spliceosomal complex	YAL032C, YDL209C
spindle pole body	YPL124W, YPR119W
external encapsulating structure	YEL040W, YGR189C
endosome	YOR357C, YNR065C, YPL170W
cell	YOR182C, YOL127W, YJL176C, YJL103C, YBL023C, YBR118W, YGR189C, YDR389W, YIL144W, YMR256C, YOR380W, YDR127W, YER067W, YLL052C, YER173W, YLR025W, YIL148W, YMR193W, YCR065W, YOR388C, YNR035C, YDL181W, YDL149W, YLR301W, YER069W, YMR204C, YBR249C, YLR354C, YJL184W, YPR162C, YOR294W, YMR284W, YMR278W, YEL061C, YOR133W, YNL058C, YCL055W, YLR154W-C, YPL089C, YGL076C, YNL223W, YBR240C, YNL068C, YKL156W, Y…
cell part	YOR182C, YOL127W, YJL176C, YJL103C, YBL023C, YBR118W, YGR189C, YDR389W, YIL144W, YMR256C, YOR380W, YDR127W, YER067W, YLL052C, YER173W, YLR025W, YIL148W, YMR193W, YCR065W, YOR388C, YNR035C, YDL181W, YDL149W, YLR301W, YER069W, YMR204C, YBR249C, YLR354C, YJL184W, YPR162C, YOR294W, YMR284W, YMR278W, YEL061C, YOR133W, YNL058C, YCL055W, YLR154W-C, YPL089C, YGL076C, YNL223W, YBR240C, YNL068C, YKL156W, Y…
microtubule organizing center	YPL124W, YPR119W
DNA-directed RNA polymerase II, holoenzyme	YOR194C, YMR005W
cytosolic small ribosomal subunit	YJL136C, YLR264W
membrane part	YLL028W, YBL099W, YKR093W, YHR151C, YDR342C, YBR132C, YOR011W, YLR411W, YDR508C, YMR256C, YEL064C, YGR227W, YIL047C, YLL052C, YBL102W, YPL265W, YBR294W, YIL146C, YDR406W, YNL125C, YLR356W, YNL142W, YLR023C, YLR459W, YEL063C, YFL025C, YGL008C, YGR241C, YEL059C-A, YEL024W, YMR204C, YKL008C, YDL004W, YNL080C, YDR492W, YPR191W, YOR153W, YMR177W, YBR183W, YOL120C, YNL301C, YGR055W, YJL104W, YMR148W, Y…
intracellular	YOR182C, YOL127W, YJL176C, YJL103C, YBL023C, YBR118W, YDR389W, YIL144W, YMR256C, YOR380W, YDR127W, YER067W, YLL052C, YER173W, YLR025W, YIL148W, YMR193W, YCR065W, YOR388C, YNR035C, YDL181W, YDL149W, YLR301W, YER069W, YMR204C, YBR249C, YLR354C, YJL184W, YPR162C, YOR294W, YMR284W, YMR278W, YEL061C, YOR133W, YNL058C, YCL055W, YLR154W-C, YPL089C, YGL076C, YNL223W, YBR240C, YNL068C, YKL156W, YIL066C, Y…
DNA-directed RNA polymerase complex	YOR194C, YMR005W
spindle pole	YPL124W, YPR119W
clathrin coat	YDR358W, YGR241C
nuclear DNA-directed RNA polymerase complex	YOR194C, YMR005W
organelle envelope	YEL059C-A, YDL004W, YPL004C, YGL187C, YDR350C, YBR085W, YMR256C, YPR191W, YJR135W-A, YHR051W, YOR147W, YIL146C, YNR017W, YGR082W, YHR002W, YKL084W, YOL120C, YNL301C, YHR141C, YLR356W, YJL104W, YGR183C, YBR039W, YPL134C, YML081C-A, YOR065W, YFR033C, YDR178W
envelope	YEL059C-A, YDL004W, YPL004C, YGL187C, YDR350C, YBR085W, YMR256C, YPR191W, YJR135W-A, YHR051W, YOR147W, YIL146C, YNR017W, YGR082W, YHR002W, YKL084W, YOL120C, YNL301C, YHR141C, YLR356W, YJL104W, YGR183C, YBR039W, YPL134C, YML081C-A, YOR065W, YFR033C, YDR178W
chromosome, centromeric region	YDR320C-A, YGR063C, YOR073W
RNA polymerase complex	YOR194C, YMR005W
proton-transporting two-sector ATPase complex	YDL004W, YBL099W, YBR039W, YML081C-A
mitochondrial outer membrane	YPL004C, YIL146C, YGR082W
organelle outer membrane	YPL004C, YIL146C, YGR082W
microtubule cytoskeleton	YPL124W, YDR320C-A, YPR119W, YEL061C, YKL056C, YGL216W
chromosome	YBR010W, YDL003W, YPR065W, YBL023C, YGR063C, YOR073W, YNL068C, YDR320C-A, YIL144W, YDR224C, YJR144W, YLR234W, YPR162C
vacuole	YDL046W, YIL146C, YNL058C
outer membrane	YPL004C, YIL146C, YGR082W
membrane	YLL028W, YPL279C, YPL264C, YKR093W, YBR021W, YHR151C, YDR342C, YBR132C, YNL173C, YLR411W, YDR508C, YMR256C, YEL064C, YER067W, YIL047C, YLL052C, YBL042C, YPL265W, YBR294W, YIL117C, YLR356W, YLR023C, YFL025C, YDL149W, YMR204C, YKL008C, YNR013C, YJL139C, YGL012W, YBR183W, YNL058C, YNR002C, YMR148W, YJR160C, YDR358W, YML081C-A, YIL006W, YBR010W, YFL054C, YMR197C, YBR298C, YMR279C, YBR068C, YKL209C, Y…
spindle	YPL124W, YDR320C-A, YPR119W
nucleoplasm part	YEL032W, YGL127C, YER159C, YBL023C, YGL237C, YOR194C, YMR005W
intracellular organelle	YOL127W, YER131W, YAL028W, YGL162W, YJL176C, YGL245W, YJL103C, YBL023C, YDR256C, YPL177C, YML027W, YIL144W, YDR224C, YMR256C, YOR380W, YOL038W, YPR102C, YGL147C, YLL052C, YER173W, YIL070C, YIL148W, YMR193W, YCR065W, YNR035C, YDL181W, YLR356W, YGR285C, YFL025C, YLR301W, YDR263C, YER069W, YMR204C, YBR084C-A, YBR249C, YLR354C, YPR162C, YGL030W, YOR294W, YAR018C, YGL171W, YMR284W, YEL061C, YAR008W, Y…
organelle	YOL127W, YER131W, YAL028W, YGL162W, YJL176C, YGL245W, YJL103C, YBL023C, YDR256C, YPL177C, YML027W, YIL144W, YDR224C, YMR256C, YOR380W, YOL038W, YPR102C, YGL147C, YLL052C, YER173W, YIL070C, YIL148W, YMR193W, YCR065W, YNR035C, YDL181W, YLR356W, YGR285C, YFL025C, YLR301W, YDR263C, YER069W, YMR204C, YBR084C-A, YBR249C, YLR354C, YPR162C, YGL030W, YOR294W, YAR018C, YGL171W, YMR284W, YEL061C, YAR008W, Y…
organelle membrane	YDR373W, YGL187C, YMR256C, YML130C, YJR135W-A, YHR051W, YLL052C, YNR065C, YIL146C, YNR017W, YHR141C, YLR356W, YLR459W, YFR033C, YFL025C, YEL059C-A, YMR204C, YNL080C, YDL004W, YPL004C, YBR085W, YDR350C, YNR019W, YPR191W, YOR147W, YGR082W, YCR048W, YHR002W, YOL120C, YOR357C, YNL301C, YJL104W, YGR183C, YBR039W, YPL134C, YML081C-A, YOR065W
chromosomal part	YBR010W, YPR065W, YBL023C, YGR063C, YOR073W, YNL068C, YDR320C-A, YDR224C, YPR162C
nuclear chromosome	YDR320C-A, YDL003W, YPR065W, YBL023C
endoplasmic reticulum	YLL052C, YAL028W, YCR048W, YMR202W, YAL054C, YNL080C, YLR459W, YNR019W, YDL204W, YML130C, YOR324C, YFL025C
macromolecular complex	YOL127W, YDR450W, YER131W, YBL099W, YGL245W, YNL178W, YBL023C, YML073C, YGL123W, YGR254W, YMR005W, YGL189C, YFR032C-A, YIL093C, YDR224C, YMR256C, YJR123W, YOL038W, YPR102C, YGL147C, YGL190C, YMR142C, YOR312C, YGL031C, YIL148W, YPR132W, YMR193W, YDL209C, YGR285C, YKL006W, YLR340W, YGR241C, YDR218C, YEL059C-A, YEL032W, YPL198W, YLR185W, YGL216W, YOR194C, YER146W, YNL302C, YBR084C-A, YDL004W, YLR029…
endoplasmic reticulum membrane	YNL080C, YLL052C, YLR459W, YNR019W, YML130C, YFL025C, YCR048W
nuclear outer membrane-endoplasmic reticulum membrane network	YNL080C, YLL052C, YLR459W, YNR019W, YML130C, YFL025C, YCR048W
endoplasmic reticulum part	YNL080C, YLL052C, YLR459W, YNR019W, YML130C, YFL025C, YCR048W
nuclear chromosome part	YDR320C-A, YPR065W, YBL023C
large ribosomal subunit	YGR034W, YIL133C
nucleoplasm	YEL032W, YGL127C, YER159C, YBL023C, YGL237C, YOR194C, YMR005W
Golgi membrane	YDR373W, YOR357C
cytoskeletal part	YDR218C, YPL124W, YDR320C-A, YPR119W, YEL061C, YKL056C, YGL216W
Golgi apparatus part	YDR373W, YOR357C, YDR358W
cytoskeleton	YDR218C, YNR035C, YPL124W, YDR320C-A, YPR119W, YEL061C, YKL056C, YGL216W
intracellular part	YOL127W, YJL176C, YJL103C, YBL023C, YBR118W, YIL144W, YMR256C, YOR380W, YDR127W, YER067W, YLL052C, YER173W, YLR025W, YIL148W, YMR193W, YCR065W, YOR388C, YNR035C, YDL181W, YDL149W, YLR301W, YER069W, YMR204C, YBR249C, YLR354C, YJL184W, YPR162C, YOR294W, YMR284W, YMR278W, YEL061C, YOR133W, YNL058C, YCL055W, YLR154W-C, YPL089C, YGL076C, YNL223W, YBR240C, YNL068C, YKL156W, YIL066C, YDR358W, YLR249W, Y…
intrinsic to organelle membrane	YHR141C, YFL025C
Golgi apparatus	YDR373W, YOR357C, YDR358W, YNR065C
membrane coat	YDR358W, YGR241C
coated membrane	YDR358W, YGR241C
nucleolus	YGL171W, YOR004W, YMR093W, YGR285C
organelle lumen	YEL032W, YOR004W, YER159C, YDR493W, YDL003W, YPR065W, YBL023C, YDR256C, YOR194C, YMR005W, YIL093C, YDL046W, YJR144W, YPL135W, YLR304C, YGL171W, YIL070C, YPL189C-A, YNL068C, YGL127C, YDR320C-A, YMR093W, YGR285C, YGL237C
intracellular organelle lumen	YEL032W, YOR004W, YER159C, YDR493W, YDL003W, YPR065W, YBL023C, YDR256C, YOR194C, YMR005W, YIL093C, YDL046W, YJR144W, YPL135W, YLR304C, YGL171W, YIL070C, YPL189C-A, YNL068C, YGL127C, YDR320C-A, YMR093W, YGR285C, YGL237C
membrane-enclosed lumen	YEL032W, YOR004W, YER159C, YDR493W, YDL003W, YPR065W, YBL023C, YDR256C, YOR194C, YMR005W, YIL093C, YDL046W, YJR144W, YPL135W, YLR304C, YGL171W, YIL070C, YPL189C-A, YNL068C, YGL127C, YDR320C-A, YMR093W, YGR285C, YGL237C
nuclear lumen	YGL171W, YEL032W, YOR004W, YER159C, YDL003W, YPR065W, YBL023C, YOR194C, YMR005W, YGL127C, YNL068C, YDR320C-A, YMR093W, YGR285C, YGL237C
endomembrane system	YDR373W, YLL052C, YCR048W, YOR357C, YHR141C, YNL080C, YLR459W, YNR019W, YML130C, YFL025C
intracellular organelle part	YDR373W, YDR450W, YDR493W, YNL178W, YBL023C, YDR256C, YGL123W, YMR005W, YIL093C, YDR224C, YMR256C, YPL135W, YJR123W, YLL052C, YIL070C, YPR132W, YIL146C, YLR356W, YLR459W, YDL209C, YGR285C, YFL025C, YDR218C, YEL059C-A, YEL032W, YDL003W, YGL216W, YMR204C, YER146W, YOR194C, YDL004W, YNL080C, YPL004C, YPL081W, YPR162C, YPR191W, YGL171W, YOR147W, YMR284W, YEL061C, YAR008W, YOL120C, YNL068C, YPL124W, Y…
organelle part	YDR373W, YDR450W, YDR493W, YNL178W, YBL023C, YDR256C, YGL123W, YMR005W, YIL093C, YDR224C, YMR256C, YPL135W, YJR123W, YLL052C, YIL070C, YPR132W, YIL146C, YLR356W, YLR459W, YDL209C, YGR285C, YFL025C, YDR218C, YEL059C-A, YEL032W, YDL003W, YGL216W, YMR204C, YER146W, YOR194C, YDL004W, YNL080C, YPL004C, YPL081W, YPR162C, YPR191W, YGL171W, YOR147W, YMR284W, YEL061C, YAR008W, YOL120C, YNL068C, YPL124W, Y…
nucleus	YBL066C, YGL162W, YDR078C, YJL176C, YJL103C, YBL023C, YPL177C, YMR005W, YML027W, YOL028C, YDR224C, YOR380W, YOL038W, YER173W, YCR065W, YDL209C, YGR285C, YFL052W, YLR301W, YEL032W, YDR263C, YDL003W, YDR361C, YER146W, YOR194C, YBR249C, YLR354C, YPR162C, YOR294W, YGL171W, YMR284W, YKL109W, YAR008W, YPL089C, YBR240C, YDR451C, YNL068C, YPL124W, YDR320C-A, YPL096W, YBR033W, YGL237C, YHR084W, YLR438W, Y…
nuclear part	YEL032W, YAL032C, YOR004W, YER159C, YDL003W, YPR065W, YBL023C, YOR194C, YMR005W, YER146W, YCR092C, YGL171W, YMR284W, YAR008W, YIL143C, YNL068C, YGL127C, YDR320C-A, YHR141C, YMR093W, YDL209C, YGR285C, YGL237C
intracellular membrane-bounded organelle	YAL028W, YGL162W, YJL176C, YGL245W, YJL103C, YBL023C, YDR256C, YPL177C, YML027W, YDR224C, YMR256C, YOR380W, YOL038W, YLL052C, YER173W, YIL070C, YCR065W, YDL181W, YLR356W, YGR285C, YFL025C, YLR301W, YDR263C, YER069W, YMR204C, YBR249C, YLR354C, YPR162C, YOR294W, YGL171W, YMR284W, YAR008W, YNL058C, YLR154W-C, YPL089C, YBR240C, YNL068C, YPL124W, YDR320C-A, YDR358W, YPL096W, YML081C-A, YBR033W, YGL237…
membrane-bounded organelle	YAL028W, YGL162W, YJL176C, YGL245W, YJL103C, YBL023C, YDR256C, YPL177C, YML027W, YDR224C, YMR256C, YOR380W, YOL038W, YLL052C, YER173W, YIL070C, YCR065W, YDL181W, YLR356W, YGR285C, YFL025C, YLR301W, YDR263C, YER069W, YMR204C, YBR249C, YLR354C, YPR162C, YOR294W, YGL171W, YMR284W, YAR008W, YNL058C, YLR154W-C, YPL089C, YBR240C, YNL068C, YPL124W, YDR320C-A, YDR358W, YPL096W, YML081C-A, YBR033W, YGL237…
protein complex	YBL099W, YER159C, YGL245W, YBL023C, YGR254W, YMR005W, YGL187C, YMR256C, YOL038W, YHR174W, YHR051W, YGL190C, YIL143C, YNR017W, YIL155C, YGL127C, YDL209C, YFR033C, YGR241C, YDR218C, YEL059C-A, YEL032W, YPR119W, YGL216W, YOR194C, YBR088C, YDL004W, YPR162C, YPR191W, YMR284W, YBR135W, YAR008W, YKL056C, YER070W, YEL061C, YGR082W, YKL182W, YOL120C, YNL301C, YDR320C-A, YPL124W, YJL104W, YIL066C, YGR183C,…

## Sheet: CBP-vs-NBP_F
Terms from the Function Ontology with p-value as good or better than 1
Gene Ontology term	Cluster frequency	Genome frequency of use	Corrected P-value
structural constituent of ribosome (view genes)	62 out of 616 genes, 10.1%	172 out of 2950 genes, 5.8%	0.00043
structural molecule activity (view genes)	65 out of 616 genes, 10.6%	198 out of 2950 genes, 6.7%	0.00874
hydrolase activity, hydrolyzing O-glycosyl compounds (view genes)	15 out of 616 genes, 2.4%	27 out of 2950 genes, 0.9%	0.02007
protein kinase activity (view genes)	42 out of 616 genes, 6.8%	120 out of 2950 genes, 4.1%	0.0488
hydrolase activity, acting on glycosyl bonds (view genes)	16 out of 616 genes, 2.6%	32 out of 2950 genes, 1.1%	0.06039
protein serine/threonine kinase activity (view genes)	38 out of 616 genes, 6.2%	107 out of 2950 genes, 3.6%	0.07058
phosphotransferase activity, alcohol group as acceptor (view genes)	53 out of 616 genes, 8.6%	171 out of 2950 genes, 5.8%	0.23901
kinase activity (view genes)	58 out of 616 genes, 9.4%	194 out of 2950 genes, 6.6%	0.37019
phospholipid binding (view genes)	18 out of 616 genes, 2.9%	43 out of 2950 genes, 1.5%	0.37052
lipid binding (view genes)	18 out of 616 genes, 2.9%	44 out of 2950 genes, 1.5%	0.50764
glucosidase activity (view genes)	4 out of 616 genes, 0.6%	4 out of 2950 genes, 0.1%	0.50938
nucleic acid binding transcription factor activity (view genes)	28 out of 616 genes, 4.5%	83 out of 2950 genes, 2.8%	1
sequence-specific DNA binding transcription factor activity (view genes)	28 out of 616 genes, 4.5%	83 out of 2950 genes, 2.8%	1
organic acid transmembrane transporter activity (view genes)	12 out of 616 genes, 1.9%	27 out of 2950 genes, 0.9%	1
carboxylic acid transmembrane transporter activity (view genes)	12 out of 616 genes, 1.9%	27 out of 2950 genes, 0.9%	1
amino acid transmembrane transporter activity (view genes)	11 out of 616 genes, 1.8%	24 out of 2950 genes, 0.8%	1
rRNA binding (view genes)	9 out of 616 genes, 1.5%	18 out of 2950 genes, 0.6%	1
organic anion transmembrane transporter activity (view genes)	12 out of 616 genes, 1.9%	28 out of 2950 genes, 0.9%	1
NAD binding (view genes)	11 out of 616 genes, 1.8%	25 out of 2950 genes, 0.8%	1
glyceraldehyde-3-phosphate dehydrogenase (NAD+) (phosphorylating) activity (view genes)	3 out of 616 genes, 0.5%	3 out of 2950 genes, 0.1%	1
carbon-nitrogen lyase activity (view genes)	3 out of 616 genes, 0.5%	3 out of 2950 genes, 0.1%	1
2 iron, 2 sulfur cluster binding (view genes)	5 out of 616 genes, 0.8%	8 out of 2950 genes, 0.3%	1
kinase binding (view genes)	9 out of 616 genes, 1.5%	20 out of 2950 genes, 0.7%	1
protein kinase binding (view genes)	9 out of 616 genes, 1.5%	20 out of 2950 genes, 0.7%	1
anion transmembrane transporter activity (view genes)	14 out of 616 genes, 2.3%	38 out of 2950 genes, 1.3%	1
transmembrane transporter activity (view genes)	58 out of 616 genes, 9.4%	220 out of 2950 genes, 7.5%	1
Rho guanyl-nucleotide exchange factor activity (view genes)	3 out of 616 genes, 0.5%	4 out of 2950 genes, 0.1%	1
ubiquinol-cytochrome-c reductase activity (view genes)	3 out of 616 genes, 0.5%	4 out of 2950 genes, 0.1%	1
oxidoreductase activity, acting on diphenols and related substances as donors (view genes)	3 out of 616 genes, 0.5%	4 out of 2950 genes, 0.1%	1
oxidoreductase activity, acting on diphenols and related substances as donors, cytochrome as acceptor (view genes)	3 out of 616 genes, 0.5%	4 out of 2950 genes, 0.1%	1
substrate-specific transmembrane transporter activity (view genes)	50 out of 616 genes, 8.1%	188 out of 2950 genes, 6.4%	1
transporter activity (view genes)	69 out of 616 genes, 11.2%	274 out of 2950 genes, 9.3%	1
methionine adenosyltransferase activity (view genes)	2 out of 616 genes, 0.3%	2 out of 2950 genes, 0.1%	1
chitinase activity (view genes)	2 out of 616 genes, 0.3%	2 out of 2950 genes, 0.1%	1
mannosyl-oligosaccharide glucosidase activity (view genes)	2 out of 616 genes, 0.3%	2 out of 2950 genes, 0.1%	1
tryptophan-tRNA ligase activity (view genes)	2 out of 616 genes, 0.3%	2 out of 2950 genes, 0.1%	1
inorganic phosphate transmembrane transporter activity (view genes)	2 out of 616 genes, 0.3%	2 out of 2950 genes, 0.1%	1
mannitol-1-phosphate 5-dehydrogenase activity (view genes)	2 out of 616 genes, 0.3%	2 out of 2950 genes, 0.1%	1
amidine-lyase activity (view genes)	2 out of 616 genes, 0.3%	2 out of 2950 genes, 0.1%	1
hydro-lyase activity (view genes)	9 out of 616 genes, 1.5%	24 out of 2950 genes, 0.8%	1
coenzyme binding (view genes)	28 out of 616 genes, 4.5%	100 out of 2950 genes, 3.4%	1
cofactor binding (view genes)	39 out of 616 genes, 6.3%	147 out of 2950 genes, 5.0%	1
oxidoreductase activity, acting on the aldehyde or oxo group of donors, NAD or NADP as acceptor (view genes)	7 out of 616 genes, 1.1%	18 out of 2950 genes, 0.6%	1
phosphopyruvate hydratase activity (view genes)	3 out of 616 genes, 0.5%	5 out of 2950 genes, 0.2%	1
phosphotransferase activity, carboxyl group as acceptor (view genes)	3 out of 616 genes, 0.5%	5 out of 2950 genes, 0.2%	1
transition metal ion transmembrane transporter activity (view genes)	3 out of 616 genes, 0.5%	5 out of 2950 genes, 0.2%	1
sequence-specific DNA binding (view genes)	17 out of 616 genes, 2.8%	57 out of 2950 genes, 1.9%	1
oxidoreductase activity, acting on CH-OH group of donors (view genes)	16 out of 616 genes, 2.6%	53 out of 2950 genes, 1.8%	1
enzyme binding (view genes)	9 out of 616 genes, 1.5%	26 out of 2950 genes, 0.9%	1
iron-sulfur cluster binding (view genes)	9 out of 616 genes, 1.5%	26 out of 2950 genes, 0.9%	1
metal cluster binding (view genes)	9 out of 616 genes, 1.5%	26 out of 2950 genes, 0.9%	1
oxidoreductase activity, acting on the aldehyde or oxo group of donors (view genes)	8 out of 616 genes, 1.3%	23 out of 2950 genes, 0.8%	1
active transmembrane transporter activity (view genes)	20 out of 616 genes, 3.2%	72 out of 2950 genes, 2.4%	1
oxidoreductase activity, acting on the CH-OH group of donors, NAD or NADP as acceptor (view genes)	15 out of 616 genes, 2.4%	52 out of 2950 genes, 1.8%	1
Ras guanyl-nucleotide exchange factor activity (view genes)	3 out of 616 genes, 0.5%	6 out of 2950 genes, 0.2%	1
P-P-bond-hydrolysis-driven protein transmembrane transporter activity (view genes)	3 out of 616 genes, 0.5%	6 out of 2950 genes, 0.2%	1
isocitrate dehydrogenase (NADP+) activity (view genes)	2 out of 616 genes, 0.3%	3 out of 2950 genes, 0.1%	1
copper ion transmembrane transporter activity (view genes)	2 out of 616 genes, 0.3%	3 out of 2950 genes, 0.1%	1
cyclin-dependent protein serine/threonine kinase regulator activity (view genes)	2 out of 616 genes, 0.3%	3 out of 2950 genes, 0.1%	1
oxidoreductase activity, acting on single donors with incorporation of molecular oxygen (view genes)	2 out of 616 genes, 0.3%	3 out of 2950 genes, 0.1%	1
hydrolase activity, acting on carbon-nitrogen (but not peptide) bonds, in linear amidines (view genes)	2 out of 616 genes, 0.3%	3 out of 2950 genes, 0.1%	1
snRNA binding (view genes)	2 out of 616 genes, 0.3%	3 out of 2950 genes, 0.1%	1
translation elongation factor activity (view genes)	5 out of 616 genes, 0.8%	13 out of 2950 genes, 0.4%	1
binding (view genes)	387 out of 616 genes, 62.8%	1789 out of 2950 genes, 60.6%	1
substrate-specific transporter activity (view genes)	52 out of 616 genes, 8.4%	214 out of 2950 genes, 7.3%	1
primary active transmembrane transporter activity (view genes)	16 out of 616 genes, 2.6%	57 out of 2950 genes, 1.9%	1
P-P-bond-hydrolysis-driven transmembrane transporter activity (view genes)	16 out of 616 genes, 2.6%	57 out of 2950 genes, 1.9%	1
carbon-oxygen lyase activity (view genes)	9 out of 616 genes, 1.5%	29 out of 2950 genes, 1.0%	1
nucleobase transmembrane transporter activity (view genes)	4 out of 616 genes, 0.6%	10 out of 2950 genes, 0.3%	1
proton-transporting ATP synthase activity, rotational mechanism (view genes)	4 out of 616 genes, 0.6%	10 out of 2950 genes, 0.3%	1
enzyme regulator activity (view genes)	16 out of 616 genes, 2.6%	59 out of 2950 genes, 2.0%	1
peroxidase activity (view genes)	3 out of 616 genes, 0.5%	7 out of 2950 genes, 0.2%	1
protein transmembrane transporter activity (view genes)	3 out of 616 genes, 0.5%	7 out of 2950 genes, 0.2%	1
lipase activity (view genes)	3 out of 616 genes, 0.5%	7 out of 2950 genes, 0.2%	1
oxidoreductase activity, acting on the CH-CH group of donors, NAD or NADP as acceptor (view genes)	3 out of 616 genes, 0.5%	7 out of 2950 genes, 0.2%	1
oxidoreductase activity, acting on peroxide as acceptor (view genes)	3 out of 616 genes, 0.5%	7 out of 2950 genes, 0.2%	1
macromolecule transmembrane transporter activity (view genes)	3 out of 616 genes, 0.5%	7 out of 2950 genes, 0.2%	1
O-acyltransferase activity (view genes)	4 out of 616 genes, 0.6%	11 out of 2950 genes, 0.4%	1
ion transmembrane transporter activity (view genes)	33 out of 616 genes, 5.4%	136 out of 2950 genes, 4.6%	1
protein tyrosine phosphatase activity (view genes)	5 out of 616 genes, 0.8%	15 out of 2950 genes, 0.5%	1
guanyl-nucleotide exchange factor activity (view genes)	5 out of 616 genes, 0.8%	15 out of 2950 genes, 0.5%	1
mating pheromone activity (view genes)	2 out of 616 genes, 0.3%	4 out of 2950 genes, 0.1%	1
alcohol dehydrogenase (NAD) activity (view genes)	2 out of 616 genes, 0.3%	4 out of 2950 genes, 0.1%	1
alcohol O-acetyltransferase activity (view genes)	2 out of 616 genes, 0.3%	4 out of 2950 genes, 0.1%	1
ribonucleoside-diphosphate reductase activity, thioredoxin disulfide as acceptor (view genes)	2 out of 616 genes, 0.3%	4 out of 2950 genes, 0.1%	1
enzyme inhibitor activity (view genes)	2 out of 616 genes, 0.3%	4 out of 2950 genes, 0.1%	1
pheromone activity (view genes)	2 out of 616 genes, 0.3%	4 out of 2950 genes, 0.1%	1
C-methyltransferase activity (view genes)	2 out of 616 genes, 0.3%	4 out of 2950 genes, 0.1%	1
oxidoreductase activity, acting on CH or CH2 groups (view genes)	2 out of 616 genes, 0.3%	4 out of 2950 genes, 0.1%	1
oxidoreductase activity, acting on CH or CH2 groups, disulfide as acceptor (view genes)	2 out of 616 genes, 0.3%	4 out of 2950 genes, 0.1%	1
amino acid kinase activity (view genes)	2 out of 616 genes, 0.3%	4 out of 2950 genes, 0.1%	1
alcohol O-acyltransferase activity (view genes)	2 out of 616 genes, 0.3%	4 out of 2950 genes, 0.1%	1
transferase activity, transferring acyl groups (view genes)	18 out of 616 genes, 2.9%	71 out of 2950 genes, 2.4%	1
small GTPase regulator activity (view genes)	8 out of 616 genes, 1.3%	28 out of 2950 genes, 0.9%	1
single-stranded DNA binding (view genes)	3 out of 616 genes, 0.5%	8 out of 2950 genes, 0.3%	1
intramolecular transferase activity, phosphotransferases (view genes)	3 out of 616 genes, 0.5%	8 out of 2950 genes, 0.3%	1
transaminase activity (view genes)	5 out of 616 genes, 0.8%	16 out of 2950 genes, 0.5%	1
transferase activity, transferring nitrogenous groups (view genes)	5 out of 616 genes, 0.8%	16 out of 2950 genes, 0.5%	1
proton-transporting ATPase activity, rotational mechanism (view genes)	4 out of 616 genes, 0.6%	12 out of 2950 genes, 0.4%	1
organic cyclic compound binding (view genes)	279 out of 616 genes, 45.3%	1298 out of 2950 genes, 44.0%	1
heterocyclic compound binding (view genes)	279 out of 616 genes, 45.3%	1298 out of 2950 genes, 44.0%	1
ATPase activity, coupled to transmembrane movement of substances (view genes)	13 out of 616 genes, 2.1%	51 out of 2950 genes, 1.7%	1
ATPase activity, coupled to movement of substances (view genes)	13 out of 616 genes, 2.1%	51 out of 2950 genes, 1.7%	1
heme binding (view genes)	7 out of 616 genes, 1.1%	25 out of 2950 genes, 0.8%	1
tetrapyrrole binding (view genes)	7 out of 616 genes, 1.1%	25 out of 2950 genes, 0.8%	1
microtubule motor activity (view genes)	2 out of 616 genes, 0.3%	5 out of 2950 genes, 0.2%	1
isocitrate dehydrogenase activity (view genes)	2 out of 616 genes, 0.3%	5 out of 2950 genes, 0.2%	1
phospholipase activity (view genes)	2 out of 616 genes, 0.3%	5 out of 2950 genes, 0.2%	1
O-acetyltransferase activity (view genes)	2 out of 616 genes, 0.3%	5 out of 2950 genes, 0.2%	1
zinc ion binding (view genes)	60 out of 616 genes, 9.7%	268 out of 2950 genes, 9.1%	1
DNA binding (view genes)	63 out of 616 genes, 10.2%	282 out of 2950 genes, 9.6%	1
GTPase regulator activity (view genes)	9 out of 616 genes, 1.5%	35 out of 2950 genes, 1.2%	1
structure-specific DNA binding (view genes)	6 out of 616 genes, 1.0%	22 out of 2950 genes, 0.7%	1
aminoacyl-tRNA ligase activity (view genes)	10 out of 616 genes, 1.6%	40 out of 2950 genes, 1.4%	1
ligase activity, forming carbon-oxygen bonds (view genes)	10 out of 616 genes, 1.6%	40 out of 2950 genes, 1.4%	1
ligase activity, forming aminoacyl-tRNA and related compounds (view genes)	10 out of 616 genes, 1.6%	40 out of 2950 genes, 1.4%	1
pyridoxal phosphate binding (view genes)	10 out of 616 genes, 1.6%	40 out of 2950 genes, 1.4%	1
FMN binding (view genes)	5 out of 616 genes, 0.8%	18 out of 2950 genes, 0.6%	1
antioxidant activity (view genes)	5 out of 616 genes, 0.8%	18 out of 2950 genes, 0.6%	1
oxidoreductase activity (view genes)	67 out of 616 genes, 10.9%	304 out of 2950 genes, 10.3%	1
lyase activity (view genes)	15 out of 616 genes, 2.4%	63 out of 2950 genes, 2.1%	1
hydrolase activity, acting on acid anhydrides, catalyzing transmembrane movement of substances (view genes)	13 out of 616 genes, 2.1%	54 out of 2950 genes, 1.8%	1
double-stranded DNA binding (view genes)	4 out of 616 genes, 0.6%	14 out of 2950 genes, 0.5%	1
metal ion transmembrane transporter activity (view genes)	6 out of 616 genes, 1.0%	23 out of 2950 genes, 0.8%	1
serine-type endopeptidase activity (view genes)	3 out of 616 genes, 0.5%	10 out of 2950 genes, 0.3%	1
Rab GTPase activator activity (view genes)	3 out of 616 genes, 0.5%	10 out of 2950 genes, 0.3%	1
Ras GTPase activator activity (view genes)	3 out of 616 genes, 0.5%	10 out of 2950 genes, 0.3%	1
phosphoric diester hydrolase activity (view genes)	3 out of 616 genes, 0.5%	10 out of 2950 genes, 0.3%	1
transferase activity, transferring phosphorus-containing groups (view genes)	65 out of 616 genes, 10.6%	298 out of 2950 genes, 10.1%	1
NADP binding (view genes)	5 out of 616 genes, 0.8%	19 out of 2950 genes, 0.6%	1
DNA replication origin binding (view genes)	2 out of 616 genes, 0.3%	6 out of 2950 genes, 0.2%	1
transferase activity, transferring sulfur-containing groups (view genes)	2 out of 616 genes, 0.3%	6 out of 2950 genes, 0.2%	1
secondary active transmembrane transporter activity (view genes)	4 out of 616 genes, 0.6%	15 out of 2950 genes, 0.5%	1
ATPase activity, coupled to transmembrane movement of ions, rotational mechanism (view genes)	4 out of 616 genes, 0.6%	15 out of 2950 genes, 0.5%	1
oxidoreductase activity, acting on the CH-CH group of donors (view genes)	6 out of 616 genes, 1.0%	24 out of 2950 genes, 0.8%	1
inorganic cation transmembrane transporter activity (view genes)	16 out of 616 genes, 2.6%	70 out of 2950 genes, 2.4%	1
sequence-specific DNA binding RNA polymerase II transcription factor activity (view genes)	9 out of 616 genes, 1.5%	38 out of 2950 genes, 1.3%	1
nucleoside-triphosphatase regulator activity (view genes)	9 out of 616 genes, 1.5%	38 out of 2950 genes, 1.3%	1
transition metal ion binding (view genes)	69 out of 616 genes, 11.2%	320 out of 2950 genes, 10.8%	1
damaged DNA binding (view genes)	3 out of 616 genes, 0.5%	11 out of 2950 genes, 0.4%	1
mismatched DNA binding (view genes)	3 out of 616 genes, 0.5%	11 out of 2950 genes, 0.4%	1
identical protein binding (view genes)	3 out of 616 genes, 0.5%	11 out of 2950 genes, 0.4%	1
transferase activity, transferring acyl groups, acyl groups converted into alkyl on transfer (view genes)	3 out of 616 genes, 0.5%	11 out of 2950 genes, 0.4%	1
4 iron, 4 sulfur cluster binding (view genes)	3 out of 616 genes, 0.5%	11 out of 2950 genes, 0.4%	1
enzyme activator activity (view genes)	6 out of 616 genes, 1.0%	25 out of 2950 genes, 0.8%	1
magnesium ion binding (view genes)	12 out of 616 genes, 1.9%	53 out of 2950 genes, 1.8%	1
DNA helicase activity (view genes)	4 out of 616 genes, 0.6%	16 out of 2950 genes, 0.5%	1
serine-type peptidase activity (view genes)	4 out of 616 genes, 0.6%	16 out of 2950 genes, 0.5%	1
nucleobase-containing compound transmembrane transporter activity (view genes)	4 out of 616 genes, 0.6%	16 out of 2950 genes, 0.5%	1
serine hydrolase activity (view genes)	4 out of 616 genes, 0.6%	16 out of 2950 genes, 0.5%	1
receptor binding (view genes)	2 out of 616 genes, 0.3%	7 out of 2950 genes, 0.2%	1
protein tyrosine/serine/threonine phosphatase activity (view genes)	2 out of 616 genes, 0.3%	7 out of 2950 genes, 0.2%	1
transferase activity, transferring aldehyde or ketonic groups (view genes)	2 out of 616 genes, 0.3%	7 out of 2950 genes, 0.2%	1
protein kinase regulator activity (view genes)	2 out of 616 genes, 0.3%	7 out of 2950 genes, 0.2%	1
thiamine pyrophosphate binding (view genes)	2 out of 616 genes, 0.3%	7 out of 2950 genes, 0.2%	1
phosphate transmembrane transporter activity (view genes)	2 out of 616 genes, 0.3%	7 out of 2950 genes, 0.2%	1
sulfur compound binding (view genes)	2 out of 616 genes, 0.3%	7 out of 2950 genes, 0.2%	1
nucleotide binding (view genes)	170 out of 616 genes, 27.6%	808 out of 2950 genes, 27.4%	1
nucleoside phosphate binding (view genes)	170 out of 616 genes, 27.6%	808 out of 2950 genes, 27.4%	1
transferase activity, transferring acyl groups other than amino-acyl groups (view genes)	10 out of 616 genes, 1.6%	45 out of 2950 genes, 1.5%	1
motor activity (view genes)	3 out of 616 genes, 0.5%	12 out of 2950 genes, 0.4%	1
cation-transporting ATPase activity (view genes)	7 out of 616 genes, 1.1%	31 out of 2950 genes, 1.1%	1
small molecule binding (view genes)	172 out of 616 genes, 27.9%	820 out of 2950 genes, 27.8%	1
GTPase activator activity (view genes)	4 out of 616 genes, 0.6%	17 out of 2950 genes, 0.6%	1
transferase activity, transferring alkyl or aryl (other than methyl) groups (view genes)	5 out of 616 genes, 0.8%	22 out of 2950 genes, 0.7%	1
ATP binding (view genes)	96 out of 616 genes, 15.6%	458 out of 2950 genes, 15.5%	1
cation binding (view genes)	113 out of 616 genes, 18.3%	540 out of 2950 genes, 18.3%	1
adenyl ribonucleotide binding (view genes)	96 out of 616 genes, 15.6%	459 out of 2950 genes, 15.6%	1
ATPase activity, coupled to transmembrane movement of ions (view genes)	7 out of 616 genes, 1.1%	32 out of 2950 genes, 1.1%	1
kinase regulator activity (view genes)	2 out of 616 genes, 0.3%	8 out of 2950 genes, 0.3%	1
adenyl nucleotide binding (view genes)	96 out of 616 genes, 15.6%	460 out of 2950 genes, 15.6%	1
cation transmembrane transporter activity (view genes)	21 out of 616 genes, 3.4%	101 out of 2950 genes, 3.4%	1
nucleic acid binding (view genes)	134 out of 616 genes, 21.8%	646 out of 2950 genes, 21.9%	1
monooxygenase activity (view genes)	2 out of 616 genes, 0.3%	9 out of 2950 genes, 0.3%	1
oxidoreductase activity, acting on the CH-NH2 group of donors (view genes)	2 out of 616 genes, 0.3%	9 out of 2950 genes, 0.3%	1
oxidoreductase activity, acting on NAD(P)H (view genes)	2 out of 616 genes, 0.3%	9 out of 2950 genes, 0.3%	1
vitamin binding (view genes)	2 out of 616 genes, 0.3%	9 out of 2950 genes, 0.3%	1
monovalent inorganic cation transmembrane transporter activity (view genes)	12 out of 616 genes, 1.9%	59 out of 2950 genes, 2.0%	1
transferase activity (view genes)	120 out of 616 genes, 19.5%	584 out of 2950 genes, 19.8%	1
ion binding (view genes)	231 out of 616 genes, 37.5%	1119 out of 2950 genes, 37.9%	1
metal ion binding (view genes)	108 out of 616 genes, 17.5%	527 out of 2950 genes, 17.9%	1
exopeptidase activity (view genes)	3 out of 616 genes, 0.5%	15 out of 2950 genes, 0.5%	1
translation factor activity, nucleic acid binding (view genes)	7 out of 616 genes, 1.1%	36 out of 2950 genes, 1.2%	1
endoribonuclease activity (view genes)	2 out of 616 genes, 0.3%	10 out of 2950 genes, 0.3%	1
hydrolase activity, acting on carbon-nitrogen (but not peptide) bonds, in linear amides (view genes)	2 out of 616 genes, 0.3%	10 out of 2950 genes, 0.3%	1
iron ion binding (view genes)	6 out of 616 genes, 1.0%	31 out of 2950 genes, 1.1%	1
phosphatidylinositol binding (view genes)	4 out of 616 genes, 0.6%	21 out of 2950 genes, 0.7%	1
anion binding (view genes)	133 out of 616 genes, 21.6%	655 out of 2950 genes, 22.2%	1
flavin adenine dinucleotide binding (view genes)	5 out of 616 genes, 0.8%	27 out of 2950 genes, 0.9%	1
ATP-dependent DNA helicase activity (view genes)	2 out of 616 genes, 0.3%	11 out of 2950 genes, 0.4%	1
hydrogen ion transmembrane transporter activity (view genes)	10 out of 616 genes, 1.6%	54 out of 2950 genes, 1.8%	1
actin binding (view genes)	3 out of 616 genes, 0.5%	17 out of 2950 genes, 0.6%	1
signal transducer activity (view genes)	3 out of 616 genes, 0.5%	17 out of 2950 genes, 0.6%	1
molecular transducer activity (view genes)	3 out of 616 genes, 0.5%	17 out of 2950 genes, 0.6%	1
intramolecular transferase activity (view genes)	4 out of 616 genes, 0.6%	23 out of 2950 genes, 0.8%	1
ribonucleotide binding (view genes)	113 out of 616 genes, 18.3%	566 out of 2950 genes, 19.2%	1
phosphoprotein phosphatase activity (view genes)	6 out of 616 genes, 1.0%	34 out of 2950 genes, 1.2%	1
carbohydrate kinase activity (view genes)	2 out of 616 genes, 0.3%	12 out of 2950 genes, 0.4%	1
oxidoreductase activity, acting on a sulfur group of donors (view genes)	5 out of 616 genes, 0.8%	29 out of 2950 genes, 1.0%	1
hydrolase activity, acting on carbon-nitrogen (but not peptide) bonds (view genes)	6 out of 616 genes, 1.0%	35 out of 2950 genes, 1.2%	1
protein dimerization activity (view genes)	8 out of 616 genes, 1.3%	46 out of 2950 genes, 1.6%	1
ATPase activity, coupled (view genes)	21 out of 616 genes, 3.4%	114 out of 2950 genes, 3.9%	1
purine nucleoside binding (view genes)	108 out of 616 genes, 17.5%	547 out of 2950 genes, 18.5%	1
purine ribonucleoside binding (view genes)	108 out of 616 genes, 17.5%	547 out of 2950 genes, 18.5%	1
purine ribonucleoside triphosphate binding (view genes)	108 out of 616 genes, 17.5%	547 out of 2950 genes, 18.5%	1
phosphoric ester hydrolase activity (view genes)	13 out of 616 genes, 2.1%	73 out of 2950 genes, 2.5%	1
purine ribonucleotide binding (view genes)	108 out of 616 genes, 17.5%	548 out of 2950 genes, 18.6%	1
intramolecular oxidoreductase activity (view genes)	2 out of 616 genes, 0.3%	13 out of 2950 genes, 0.4%	1
DNA-dependent ATPase activity (view genes)	3 out of 616 genes, 0.5%	19 out of 2950 genes, 0.6%	1
purine nucleotide binding (view genes)	108 out of 616 genes, 17.5%	549 out of 2950 genes, 18.6%	1
ribonucleoside binding (view genes)	108 out of 616 genes, 17.5%	551 out of 2950 genes, 18.7%	1
transferase activity, transferring hexosyl groups (view genes)	8 out of 616 genes, 1.3%	48 out of 2950 genes, 1.6%	1
nucleoside binding (view genes)	108 out of 616 genes, 17.5%	552 out of 2950 genes, 18.7%	1
phosphatase activity (view genes)	10 out of 616 genes, 1.6%	59 out of 2950 genes, 2.0%	1
chromatin binding (view genes)	3 out of 616 genes, 0.5%	20 out of 2950 genes, 0.7%	1
cytochrome-c oxidase activity (view genes)	3 out of 616 genes, 0.5%	20 out of 2950 genes, 0.7%	1
heme-copper terminal oxidase activity (view genes)	3 out of 616 genes, 0.5%	20 out of 2950 genes, 0.7%	1
oxidoreductase activity, acting on a heme group of donors (view genes)	3 out of 616 genes, 0.5%	20 out of 2950 genes, 0.7%	1
oxidoreductase activity, acting on a heme group of donors, oxygen as acceptor (view genes)	3 out of 616 genes, 0.5%	20 out of 2950 genes, 0.7%	1
carboxylic ester hydrolase activity (view genes)	3 out of 616 genes, 0.5%	20 out of 2950 genes, 0.7%	1
acetyltransferase activity (view genes)	4 out of 616 genes, 0.6%	26 out of 2950 genes, 0.9%	1
aspartic-type endopeptidase activity (view genes)	2 out of 616 genes, 0.3%	14 out of 2950 genes, 0.5%	1
aspartic-type peptidase activity (view genes)	2 out of 616 genes, 0.3%	14 out of 2950 genes, 0.5%	1
small conjugating protein ligase activity (view genes)	2 out of 616 genes, 0.3%	15 out of 2950 genes, 0.5%	1
protein transporter activity (view genes)	4 out of 616 genes, 0.6%	28 out of 2950 genes, 0.9%	1
N-acyltransferase activity (view genes)	3 out of 616 genes, 0.5%	22 out of 2950 genes, 0.7%	1
carbon-carbon lyase activity (view genes)	3 out of 616 genes, 0.5%	22 out of 2950 genes, 0.7%	1
cytoskeletal protein binding (view genes)	3 out of 616 genes, 0.5%	23 out of 2950 genes, 0.8%	1
protein heterodimerization activity (view genes)	3 out of 616 genes, 0.5%	23 out of 2950 genes, 0.8%	1
ligase activity (view genes)	19 out of 616 genes, 3.1%	114 out of 2950 genes, 3.9%	1
ribonuclease activity (view genes)	2 out of 616 genes, 0.3%	17 out of 2950 genes, 0.6%	1
GTPase activity (view genes)	6 out of 616 genes, 1.0%	42 out of 2950 genes, 1.4%	1
ATPase activity (view genes)	22 out of 616 genes, 3.6%	131 out of 2950 genes, 4.4%	1
metallopeptidase activity (view genes)	3 out of 616 genes, 0.5%	25 out of 2950 genes, 0.8%	1
RNA binding (view genes)	38 out of 616 genes, 6.2%	220 out of 2950 genes, 7.5%	1
cysteine-type peptidase activity (view genes)	2 out of 616 genes, 0.3%	19 out of 2950 genes, 0.6%	1
helicase activity (view genes)	11 out of 616 genes, 1.8%	75 out of 2950 genes, 2.5%	1
ATP-dependent helicase activity (view genes)	7 out of 616 genes, 1.1%	53 out of 2950 genes, 1.8%	1
purine NTP-dependent helicase activity (view genes)	7 out of 616 genes, 1.1%	53 out of 2950 genes, 1.8%	1
transferase activity, transferring glycosyl groups (view genes)	10 out of 616 genes, 1.6%	71 out of 2950 genes, 2.4%	1
protein binding (view genes)	26 out of 616 genes, 4.2%	161 out of 2950 genes, 5.5%	1
calcium ion binding (view genes)	2 out of 616 genes, 0.3%	21 out of 2950 genes, 0.7%	1
acid-amino acid ligase activity (view genes)	4 out of 616 genes, 0.6%	35 out of 2950 genes, 1.2%	1
endopeptidase activity (view genes)	7 out of 616 genes, 1.1%	55 out of 2950 genes, 1.9%	1
thiolester hydrolase activity (view genes)	2 out of 616 genes, 0.3%	22 out of 2950 genes, 0.7%	1
protein binding transcription factor activity (view genes)	2 out of 616 genes, 0.3%	23 out of 2950 genes, 0.8%	1
transcription factor binding transcription factor activity (view genes)	2 out of 616 genes, 0.3%	23 out of 2950 genes, 0.8%	1
transcription cofactor activity (view genes)	2 out of 616 genes, 0.3%	23 out of 2950 genes, 0.8%	1
nucleoside-triphosphatase activity (view genes)	41 out of 616 genes, 6.7%	248 out of 2950 genes, 8.4%	1
peptidase activity, acting on L-amino acid peptides (view genes)	13 out of 616 genes, 2.1%	94 out of 2950 genes, 3.2%	1
electron carrier activity (view genes)	4 out of 616 genes, 0.6%	39 out of 2950 genes, 1.3%	1
hydrolase activity, acting on acid anhydrides, in phosphorus-containing anhydrides (view genes)	42 out of 616 genes, 6.8%	260 out of 2950 genes, 8.8%	1
GTP binding (view genes)	12 out of 616 genes, 1.9%	92 out of 2950 genes, 3.1%	1
guanyl nucleotide binding (view genes)	12 out of 616 genes, 1.9%	92 out of 2950 genes, 3.1%	1
guanyl ribonucleotide binding (view genes)	12 out of 616 genes, 1.9%	92 out of 2950 genes, 3.1%	1
isomerase activity (view genes)	8 out of 616 genes, 1.3%	68 out of 2950 genes, 2.3%	1
ligase activity, forming carbon-nitrogen bonds (view genes)	7 out of 616 genes, 1.1%	62 out of 2950 genes, 2.1%	1
pyrophosphatase activity (view genes)	41 out of 616 genes, 6.7%	258 out of 2950 genes, 8.7%	1
hydrolase activity, acting on acid anhydrides (view genes)	42 out of 616 genes, 6.8%	264 out of 2950 genes, 8.9%	1
methyltransferase activity (view genes)	7 out of 616 genes, 1.1%	64 out of 2950 genes, 2.2%	1
peptidase activity (view genes)	14 out of 616 genes, 2.3%	108 out of 2950 genes, 3.7%	1
transferase activity, transferring one-carbon groups (view genes)	8 out of 616 genes, 1.3%	74 out of 2950 genes, 2.5%	1
DNA-directed RNA polymerase activity (view genes)	2 out of 616 genes, 0.3%	31 out of 2950 genes, 1.1%	1
RNA polymerase activity (view genes)	2 out of 616 genes, 0.3%	31 out of 2950 genes, 1.1%	1
hydrolase activity, acting on ester bonds (view genes)	26 out of 616 genes, 4.2%	188 out of 2950 genes, 6.4%	1
endonuclease activity (view genes)	2 out of 616 genes, 0.3%	35 out of 2950 genes, 1.2%	1
hydrolase activity (view genes)	111 out of 616 genes, 18.0%	653 out of 2950 genes, 22.1%	1
nuclease activity (view genes)	4 out of 616 genes, 0.6%	60 out of 2950 genes, 2.0%	1
catalytic activity (view genes)	340 out of 616 genes, 55.2%	1796 out of 2950 genes, 60.9%	1
nucleotidyltransferase activity (view genes)	4 out of 616 genes, 0.6%	69 out of 2950 genes, 2.3%	1
Gene Ontology term	Genes annotated to the term
structural constituent of ribosome	YJL136C, YOL127W, YDR450W, YBR189W, YER131W, YOL040C, YDL061C, YNL178W, YDL083C, YML073C, YGL123W, YGL189C, YFR032C-A, YGL103W, YBR031W, YIL093C, YLR367W, YJR123W, YPR102C, YGL147C, YMR142C, YOR312C, YIL133C, YIL148W, YPR132W, YMR193W, YDR064W, YHR141C, YBR191W, YOR063W, YHR021C, YPL131W, YKL006W, YLR340W, YGR034W, YDL081C, YHL015W, YLR185W, YIL018W, YNL302C, YBR084C-A, YLR075W, YLR029C, YPL081W,…
structural molecule activity	YOL127W, YDR450W, YER131W, YNL178W, YML073C, YGL123W, YGL189C, YFR032C-A, YIL093C, YLL013C, YJR123W, YPR102C, YGL147C, YMR142C, YOR312C, YIL148W, YPR132W, YMR193W, YKL006W, YLR340W, YLR185W, YNL302C, YBR084C-A, YLL027W, YLR029C, YPL081W, YGL030W, YAR018C, YJL189W, YLR414C, YDL082W, YOL120C, YBL027W, YNL301C, YKL156W, YLR167W, YLR406C, YDL075W, YJL136C, YDL061C, YOL040C, YBR189W, YDL083C, YBR031W,…
hydrolase activity, hydrolyzing O-glycosyl compounds	YNR067C, YBR001C, YLR286C, YEL011W, YGR279C, YLR300W, YLR213C, YGR189C, YMR196W, YDR371W, YEL040W, YIL099W, YMR305C, YPR184W, YGL027C
protein kinase activity	YOR351C, YKL161C, YDL159W, YDL214C, YOR231W, YMR216C, YBR059C, YCR073C, YOL045W, YOL113W, YCR091W, YDR507C, YKL048C, YPL026C, YHR030C, YNR047W, YJL141C, YPR111W, YDL079C, YKL171W, YJL187C, YNL302C, YPL042C, YCL024W, YMR291W, YJR059W, YDR466W, YLL019C, YGR052W, YJL057C, YPL141C, YDL101C, YDL025C, YAR018C, YKL101W, YNL183C, YJL164C, YHR205W, YBR001C, YMR001C, YPL153C, YNL298W
hydrolase activity, acting on glycosyl bonds	YJR153W, YNR067C, YBR001C, YLR286C, YEL011W, YGR279C, YLR300W, YLR213C, YGR189C, YMR196W, YDR371W, YEL040W, YIL099W, YMR305C, YPR184W, YGL027C
protein serine/threonine kinase activity	YOR351C, YKL161C, YDL159W, YDL214C, YOR231W, YMR216C, YBR059C, YOL045W, YOL113W, YCR091W, YKL048C, YPL026C, YHR030C, YNR047W, YJL141C, YPR111W, YKL171W, YJL187C, YNL302C, YPL042C, YCL024W, YMR291W, YDR466W, YLL019C, YGR052W, YJL057C, YPL141C, YDL101C, YDL025C, YAR018C, YKL101W, YNL183C, YJL164C, YHR205W, YBR001C, YMR001C, YPL153C, YNL298W
phosphotransferase activity, alcohol group as acceptor	YOR351C, YHR025W, YKL161C, YDL159W, YFL053W, YBR020W, YDL214C, YOR231W, YDR208W, YMR216C, YBR059C, YDR127W, YCR073C, YCR036W, YOL045W, YOL113W, YPL188W, YCR091W, YDR507C, YKL048C, YPL026C, YHR030C, YNR047W, YJL141C, YPR111W, YDL079C, YAL038W, YKL171W, YJL187C, YNL302C, YPL042C, YCL024W, YMR291W, YJR059W, YDR466W, YLL019C, YGR052W, YJL057C, YPL141C, YDL101C, YDL025C, YAR018C, YKL101W, YHR205W, YNL…
kinase activity	YOR351C, YHR025W, YKL161C, YDL159W, YFL053W, YBR020W, YDL214C, YOR231W, YDR208W, YMR216C, YBR059C, YDR127W, YCR073C, YCR036W, YOL045W, YOL113W, YPL188W, YCR012W, YCR091W, YDR507C, YPL026C, YKL048C, YHR030C, YNR047W, YJL141C, YPR111W, YHR033W, YDL079C, YAL038W, YKL171W, YJL187C, YER069W, YNL302C, YPL042C, YCL024W, YMR291W, YJR059W, YDR466W, YLL019C, YGR052W, YJL057C, YPL141C, YDL101C, YDL025C, YAR…
phospholipid binding	YHR161C, YGR097W, YNL243W, YNL047C, YHR131C, YBL085W, YBL060W, YDL113C, YPR115W, YOL113W, YJR092W, YDR425W, YOR357C, YAL041W, YIL105C, YLR189C, YNL298W, YGR241C
lipid binding	YHR161C, YGR097W, YNL243W, YNL047C, YHR131C, YBL085W, YBL060W, YDL113C, YPR115W, YOL113W, YJR092W, YDR425W, YOR357C, YAL041W, YIL105C, YLR189C, YNL298W, YGR241C
glucosidase activity	YIL099W, YPR184W, YGL027C, YMR196W
nucleic acid binding transcription factor activity	YBL066C, YHR084W, YGL162W, YOR337W, YJL103C, YPL177C, YML027W, YOL028C, YIL101C, YOR380W, YOR028C, YBR083W, YKR034W, YCR018C, YCL055W, YCR065W, YBR240C, YDR451C, YNL068C, YDL056W, YER111C, YFL021W, YKL043W, YIR017C, YFL052W, YBR297W, YBR033W, YGL237C
sequence-specific DNA binding transcription factor activity	YBL066C, YHR084W, YGL162W, YOR337W, YJL103C, YPL177C, YML027W, YOL028C, YIL101C, YOR380W, YOR028C, YBR083W, YKR034W, YCR018C, YCL055W, YCR065W, YBR240C, YDR451C, YNL068C, YDL056W, YER111C, YFL021W, YKL043W, YIR017C, YFL052W, YBR297W, YBR033W, YGL237C
organic acid transmembrane transporter activity	YCL025C, YPL265W, YBR132C, YKR039W, YFL055W, YGR055W, YNL275W, YPL274W, YDR508C, YBR068C, YEL063C, YOR348C
carboxylic acid transmembrane transporter activity	YCL025C, YPL265W, YBR132C, YKR039W, YFL055W, YGR055W, YNL275W, YPL274W, YDR508C, YBR068C, YEL063C, YOR348C
amino acid transmembrane transporter activity	YCL025C, YPL265W, YBR132C, YKR039W, YFL055W, YGR055W, YPL274W, YDR508C, YBR068C, YEL063C, YOR348C
rRNA binding	YOL127W, YPR102C, YGL147C, YBR189W, YFR031C-A, YLR185W, YIL018W, YPL081W, YPL131W
organic anion transmembrane transporter activity	YCL025C, YPL265W, YBR132C, YKR039W, YFL055W, YGR055W, YNL275W, YPL274W, YDR508C, YBR068C, YEL063C, YOR348C
NAD binding	YGR192C, YER069W, YER081W, YLR174W, YJL052W, YOR388C, YNL274C, YDL022W, YJR009C, YOR025W, YNL009W
glyceraldehyde-3-phosphate dehydrogenase (NAD+) (phosphorylating) activity	YGR192C, YJR009C, YJL052W
carbon-nitrogen lyase activity	YER086W, YHR018C, YLR359W
2 iron, 2 sulfur cluster binding	YEL024W, YPR002W, YGR286C, YPL135W, YLL041C
kinase binding	YPR119W, YOL001W, YDL127W, YLR210W, YNL289W, YPL219W, YGR108W, YIL050W, YHR071W
protein kinase binding	YPR119W, YOL001W, YDL127W, YLR210W, YNL289W, YPL219W, YGR108W, YIL050W, YHR071W
anion transmembrane transporter activity	YCL025C, YPL265W, YBR294W, YBR132C, YKR039W, YFL055W, YGR055W, YNL275W, YPL274W, YNL142W, YBR068C, YDR508C, YEL063C, YOR348C
transmembrane transporter activity	YBL099W, YDR536W, YDR040C, YBR021W, YDR342C, YBR298C, YBR132C, YOR011W, YGL187C, YBR068C, YDR497C, YLR411W, YDR508C, YMR256C, YOR348C, YKL209C, YHR051W, YPL058C, YPR124W, YBL042C, YPL265W, YBR294W, YNR017W, YDR406W, YML123C, YFL055W, YNL275W, YPL274W, YNL142W, YEL063C, YFR033C, YGL008C, YBR295W, YEL024W, YIR028W, YJL093C, YDL004W, YFL050C, YBR296C, YPR191W, YGL255W, YOR153W, YMR177W, YCL025C, YHR…
Rho guanyl-nucleotide exchange factor activity	YMR232W, YAL041W, YLR371W
ubiquinol-cytochrome-c reductase activity	YEL024W, YFR033C, YPR191W
oxidoreductase activity, acting on diphenols and related substances as donors	YEL024W, YFR033C, YPR191W
oxidoreductase activity, acting on diphenols and related substances as donors, cytochrome as acceptor	YEL024W, YFR033C, YPR191W
substrate-specific transmembrane transporter activity	YBL099W, YDR536W, YDR040C, YBR021W, YDR342C, YBR298C, YBR132C, YGL187C, YBR068C, YDR497C, YLR411W, YDR508C, YMR256C, YOR348C, YHR051W, YPR124W, YBL042C, YPL265W, YBR294W, YNR017W, YFL055W, YNL275W, YPL274W, YNL142W, YEL063C, YFR033C, YGL008C, YBR295W, YEL024W, YIR028W, YJL093C, YDL004W, YFL050C, YPR191W, YGL255W, YMR177W, YCL025C, YHR092C, YGR289C, YKR039W, YOL120C, YGR055W, YNL301C, YKL217W, YHL…
transporter activity	YBL099W, YKR093W, YBR021W, YDR342C, YBR132C, YOR011W, YLR411W, YDR508C, YMR256C, YLL052C, YBL042C, YPL265W, YBR294W, YDR406W, YNL142W, YEL063C, YGL008C, YEL024W, YDL004W, YNR013C, YFL050C, YPR191W, YOR153W, YMR177W, YOL120C, YGR055W, YNL301C, YBR039W, YJR160C, YKL188C, YPL134C, YLR237W, YML081C-A, YDR040C, YDR536W, YBR298C, YFL054C, YDR497C, YBR068C, YGL187C, YKL209C, YOR348C, YJR135W-A, YHR051W,…
methionine adenosyltransferase activity	YLR180W, YDR502C
chitinase activity	YDR371W, YLR286C
mannosyl-oligosaccharide glucosidase activity	YGL027C, YMR196W
tryptophan-tRNA ligase activity	YOL097C, YDR268W
inorganic phosphate transmembrane transporter activity	YML123C, YBR296C
mannitol-1-phosphate 5-dehydrogenase activity	YNR073C, YEL070W
amidine-lyase activity	YHR018C, YLR359W
hydro-lyase activity	YDR234W, YOR202W, YPR002W, YNL036W, YGR254W, YMR323W, YDR127W, YLR304C, YHR174W
coenzyme binding	YKL148C, YHR179W, YDR380W, YGR192C, YOR323C, YER069W, YDL085W, YJR137C, YJL052W, YCR004C, YML054C, YML130C, YNL009W, YEL070W, YLR355C, YGR256W, YPR172W, YER081W, YLR174W, YJL045W, YOR388C, YNR073C, YLR044C, YNL274C, YML120C, YDL022W, YJR009C, YOR025W
cofactor binding	YNL315C, YLR438W, YKL148C, YDR232W, YNR058W, YML054C, YML130C, YEL070W, YPR160W, YLR174W, YOR388C, YLR044C, YNL274C, YJR009C, YGR192C, YDR380W, YHR179W, YER086W, YOR323C, YDL085W, YER069W, YJR137C, YJL052W, YHR137W, YCR004C, YNL009W, YLR355C, YGR256W, YPR172W, YER081W, YDR062W, YJL045W, YMR189W, YNR073C, YML120C, YDL022W, YGR019W, YOR025W, YDR436W
oxidoreductase activity, acting on the aldehyde or oxo group of donors, NAD or NADP as acceptor	YOR388C, YGR192C, YOR374W, YOR323C, YER069W, YJR009C, YJL052W
phosphopyruvate hydratase activity	YMR323W, YHR174W, YGR254W
phosphotransferase activity, carboxyl group as acceptor	YCR012W, YHR033W, YER069W
transition metal ion transmembrane transporter activity	YPR124W, YGL255W, YLR411W
sequence-specific DNA binding	YER159C, YPR065W, YBL023C, YPL177C, YML027W, YOL028C, YOR028C, YKL028W, YKR034W, YMR284W, YCR018C, YCR065W, YNL068C, YDR451C, YFL021W, YPL153C, YIR017C
oxidoreductase activity, acting on CH-OH group of donors	YHR216W, YLR355C, YGR256W, YOL126C, YER081W, YIL155C, YLR174W, YOR388C, YNR073C, YMR303C, YNL274C, YDR127W, YDL022W, YOL086C, YNL009W, YEL070W
enzyme binding	YPR119W, YOL001W, YDL127W, YLR210W, YNL289W, YPL219W, YGR108W, YIL050W, YHR071W
iron-sulfur cluster binding	YEL024W, YDR234W, YPR002W, YGR286C, YLL041C, YJR137C, YLL027W, YPL135W, YLR304C
metal cluster binding	YEL024W, YDR234W, YPR002W, YGR286C, YLL041C, YJR137C, YLL027W, YPL135W, YLR304C
oxidoreductase activity, acting on the aldehyde or oxo group of donors	YOR388C, YGR192C, YFR030W, YOR374W, YOR323C, YER069W, YJR009C, YJL052W
active transmembrane transporter activity	YBR295W, YBL099W, YDR040C, YDL004W, YOR011W, YKL209C, YBR296C, YPL058C, YOR153W, YNR017W, YBR294W, YDR406W, YOL120C, YML123C, YNL275W, YNL301C, YKL188C, YBR039W, YML081C-A, YGL008C
oxidoreductase activity, acting on the CH-OH group of donors, NAD or NADP as acceptor	YHR216W, YLR355C, YGR256W, YOL126C, YER081W, YLR174W, YOR388C, YNR073C, YMR303C, YNL274C, YDR127W, YDL022W, YOL086C, YNL009W, YEL070W
Ras guanyl-nucleotide exchange factor activity	YMR232W, YAL041W, YLR371W
P-P-bond-hydrolysis-driven protein transmembrane transporter activity	YOL120C, YNL301C, YNR017W
isocitrate dehydrogenase (NADP+) activity	YNL009W, YLR174W
copper ion transmembrane transporter activity	YPR124W, YLR411W
cyclin-dependent protein serine/threonine kinase regulator activity	YPR119W, YBR135W
oxidoreductase activity, acting on single donors with incorporation of molecular oxygen	YKL182W, YJR025C
hydrolase activity, acting on carbon-nitrogen (but not peptide) bonds, in linear amidines	YIR032C, YPL111W
snRNA binding	YBR119W, YDL209C
translation elongation factor activity	YDR385W, YOR133W, YBR118W, YLR249W, YPR080W
binding	YOL127W, YJL176C, YJL103C, YBL023C, YBR118W, YML064C, YIL101C, YOR380W, YDR127W, YOR028C, YGR109W-B, YOR003W, YCL050C, YDR507C, YCR065W, YOR388C, YFR034C, YMR303C, YJL141C, YJR009C, YHR161C, YGR097W, YER069W, YHR137W, YLL027W, YPR115W, YPR162C, YMR284W, YMR278W, YNL251C, YLR446W, YEL061C, YOR133W, YPL089C, YBR240C, YNL068C, YKR069W, YKL156W, YIL066C, YLR249W, YPL230W, YGR019W, YER095W, YPL272C, Y…
substrate-specific transporter activity	YBL099W, YDR536W, YDR040C, YBR021W, YDR342C, YBR298C, YBR132C, YGL187C, YBR068C, YDR497C, YLR411W, YDR508C, YMR256C, YOR348C, YJR135W-A, YHR051W, YPR124W, YBL042C, YPL265W, YBR294W, YNR017W, YFL055W, YNL275W, YPL274W, YNL142W, YEL063C, YFR033C, YGL008C, YBR295W, YEL024W, YIR028W, YJL093C, YDL004W, YGR234W, YFL050C, YPR191W, YGL255W, YMR177W, YCL025C, YHR092C, YGR289C, YKR039W, YOL120C, YHL016C, Y…
primary active transmembrane transporter activity	YBR295W, YBL099W, YDR040C, YDL004W, YOR011W, YKL209C, YPL058C, YOR153W, YNR017W, YDR406W, YOL120C, YNL301C, YKL188C, YBR039W, YML081C-A, YGL008C
P-P-bond-hydrolysis-driven transmembrane transporter activity	YBR295W, YBL099W, YDR040C, YDL004W, YOR011W, YKL209C, YPL058C, YOR153W, YNR017W, YDR406W, YOL120C, YNL301C, YKL188C, YBR039W, YML081C-A, YGL008C
carbon-oxygen lyase activity	YDR234W, YOR202W, YPR002W, YNL036W, YGR254W, YMR323W, YDR127W, YLR304C, YHR174W
nucleobase transmembrane transporter activity	YBL042C, YLR237W, YIR028W, YBR021W
proton-transporting ATP synthase activity, rotational mechanism	YDL004W, YBL099W, YBR039W, YML081C-A
enzyme regulator activity	YDR373W, YPR119W, YNL293W, YOL112W, YDR524C, YBR088C, YBL060W, YDL130W-A, YHL029C, YMR232W, YGL190C, YLR371W, YBR135W, YDL181W, YAL041W, YAL024C
peroxidase activity	YBR244W, YDR256C, YBL064C
protein transmembrane transporter activity	YOL120C, YNL301C, YNR017W
lipase activity	YCR068W, YOL011W, YNL012W
oxidoreductase activity, acting on the CH-CH group of donors, NAD or NADP as acceptor	YKL182W, YKR069W, YGL012W
oxidoreductase activity, acting on peroxide as acceptor	YBR244W, YDR256C, YBL064C
macromolecule transmembrane transporter activity	YOL120C, YNL301C, YNR017W
O-acyltransferase activity	YPL272C, YNR019W, YOR377W, YCR048W
ion transmembrane transporter activity	YBR295W, YEL024W, YBL099W, YDR040C, YJL093C, YBR132C, YDL004W, YGL187C, YBR068C, YLR411W, YMR256C, YDR508C, YFL050C, YOR348C, YPR191W, YHR051W, YPR124W, YGL255W, YMR177W, YCL025C, YPL265W, YBR294W, YKR039W, YFL055W, YNL275W, YGR055W, YPL274W, YNL142W, YBR039W, YEL063C, YML081C-A, YFR033C, YGL008C
protein tyrosine phosphatase activity	YIL113W, YOR208W, YFR028C, YJR110W, YMR036C
guanyl-nucleotide exchange factor activity	YMR232W, YAL041W, YBL060W, YLR371W, YAL024C
mating pheromone activity	YPL187W, YGL089C
alcohol dehydrogenase (NAD) activity	YMR303C, YOL086C
alcohol O-acetyltransferase activity	YPL272C, YOR377W
ribonucleoside-diphosphate reductase activity, thioredoxin disulfide as acceptor	YIL066C, YER070W
enzyme inhibitor activity	YDL181W, YDL130W-A
pheromone activity	YPL187W, YGL089C
C-methyltransferase activity	YKR069W, YFR033C
oxidoreductase activity, acting on CH or CH2 groups	YIL066C, YER070W
oxidoreductase activity, acting on CH or CH2 groups, disulfide as acceptor	YIL066C, YER070W
amino acid kinase activity	YHR025W, YHR033W
alcohol O-acyltransferase activity	YPL272C, YOR377W
transferase activity, transferring acyl groups	YPL272C, YIL160C, YLR149C, YDR232W, YDL182W, YML042W, YKR067W, YOR377W, YNR019W, YPR001W, YPR193C, YCR048W, YAR035W, YKL182W, YLR195C, YJL218W, YER024W, YCR005C
small GTPase regulator activity	YMR232W, YNL293W, YLR371W, YOL112W, YDR524C, YBL060W, YAL041W, YHL029C
single-stranded DNA binding	YCR028C-A, YBL023C, YLR304C
intramolecular transferase activity, phosphotransferases	YMR278W, YKL127W, YKL152C
transaminase activity	YNL315C, YLR438W, YNL191W, YNR058W, YGR019W
transferase activity, transferring nitrogenous groups	YNL315C, YLR438W, YNL191W, YNR058W, YGR019W
proton-transporting ATPase activity, rotational mechanism	YDL004W, YBL099W, YBR039W, YML081C-A
organic cyclic compound binding	YOL127W, YJL176C, YJL103C, YBL023C, YBR118W, YML064C, YIL101C, YOR380W, YDR127W, YOR028C, YGR109W-B, YCL050C, YDR507C, YCR065W, YOR388C, YMR303C, YJL141C, YJR009C, YER069W, YPR162C, YMR284W, YNL251C, YLR446W, YEL061C, YOR133W, YPL089C, YNL068C, YKR069W, YIL066C, YLR249W, YPL230W, YER095W, YPL272C, YBR010W, YNR052C, YLR373C, YPR035W, YPL170W, YLR107W, YEL052W, YGR067C, YHL024W, YIL042C, YIL143C, Y…
heterocyclic compound binding	YOL127W, YJL176C, YJL103C, YBL023C, YBR118W, YML064C, YIL101C, YOR380W, YDR127W, YOR028C, YGR109W-B, YCL050C, YDR507C, YCR065W, YOR388C, YMR303C, YJL141C, YJR009C, YER069W, YPR162C, YMR284W, YNL251C, YLR446W, YEL061C, YOR133W, YPL089C, YNL068C, YKR069W, YIL066C, YLR249W, YPL230W, YER095W, YPL272C, YBR010W, YNR052C, YLR373C, YPR035W, YPL170W, YLR107W, YEL052W, YGR067C, YHL024W, YIL042C, YIL143C, Y…
ATPase activity, coupled to transmembrane movement of substances	YPL058C, YBR295W, YBL099W, YOR153W, YDR040C, YDR406W, YOR011W, YDL004W, YBR039W, YKL188C, YML081C-A, YKL209C, YGL008C
ATPase activity, coupled to movement of substances	YPL058C, YBR295W, YBL099W, YOR153W, YDR040C, YDR406W, YOR011W, YDL004W, YBR039W, YKL188C, YML081C-A, YKL209C, YGL008C
heme binding	YGR234W, YML054C, YOR065W, YDR256C, YPL170W, YJR137C, YEL039C
tetrapyrrole binding	YGR234W, YML054C, YOR065W, YDR256C, YPL170W, YJR137C, YEL039C
microtubule motor activity	YEL061C, YGL216W
isocitrate dehydrogenase activity	YNL009W, YLR174W
phospholipase activity	YOL011W, YNL012W
O-acetyltransferase activity	YPL272C, YOR377W
zinc ion binding	YBL066C, YGL209W, YER169W, YLR460C, YGL162W, YDL013W, YDL240W, YJL103C, YDR313C, YKL060C, YGL187C, YDR146C, YOR064C, YOR380W, YOL086C, YER137C, YMR318C, YNL116W, YGR067C, YKL084W, YDR409W, YDL167C, YMR303C, YHR021C, YLR131C, YDL209C, YFL052W, YBR297W, YDR216W, YOR052C, YDL020C, YOR023C, YDR088C, YOR337W, YJL157C, YJR119C, YKR017C, YDR524C, YGL035C, YLR116W, YHR006W, YJL105W, YDR126W, YLR136C, YKL…
DNA binding	YBL066C, YBR010W, YER159C, YJL176C, YJL103C, YBL023C, YPL177C, YLR373C, YLR176C, YML027W, YOL028C, YIL101C, YDR146C, YDR224C, YAL019W, YOR380W, YLR234W, YOR028C, YKL089W, YGL163C, YIL143C, YCR065W, YHR143W-A, YKL043W, YLR131C, YIR017C, YFL052W, YBR297W, YEL032W, YMR043W, YDR263C, YOR337W, YPR065W, YDL154W, YDR310C, YBR088C, YJR144W, YKR099W, YCR092C, YPR162C, YLR304C, YKL028W, YKR034W, YMR284W, Y…
GTPase regulator activity	YMR232W, YNL293W, YLR371W, YOL112W, YDR524C, YBL060W, YAL041W, YAL024C, YHL029C
structure-specific DNA binding	YCR028C-A, YHR120W, YDL154W, YBL023C, YCR092C, YLR304C
aminoacyl-tRNA ligase activity	YOL097C, YGR094W, YGL245W, YDR341C, YBR121C, YLR117C, YIL078W, YHR011W, YDR037W, YDR268W
ligase activity, forming carbon-oxygen bonds	YOL097C, YGR094W, YGL245W, YDR341C, YBR121C, YLR117C, YIL078W, YHR011W, YDR037W, YDR268W
ligase activity, forming aminoacyl-tRNA and related compounds	YOL097C, YGR094W, YGL245W, YDR341C, YBR121C, YLR117C, YIL078W, YHR011W, YDR037W, YDR268W
pyridoxal phosphate binding	YNL315C, YLR438W, YER086W, YPR160W, YDR232W, YNR058W, YHR137W, YDR062W, YMR189W, YGR019W
FMN binding	YCR004C, YHR179W, YPR172W, YML054C, YJR137C
antioxidant activity	YBR244W, YKL086W, YDR256C, YJR101W, YBL064C
oxidoreductase activity	YDR256C, YNL202W, YFR030W, YMR256C, YDR127W, YMR318C, YER174C, YBL064C, YOR388C, YMR303C, YNL274C, YJR009C, YEL024W, YGR192C, YHR179W, YOR323C, YOR374W, YER069W, YHR009C, YJL052W, YIR034C, YPR191W, YNL009W, YGR256W, YGL012W, YPR172W, YLL041C, YKR069W, YOR125C, YIL066C, YML120C, YDL022W, YKL148C, YKL216W, YLR460C, YGL187C, YML054C, YML130C, YOL086C, YHR051W, YEL070W, YBR244W, YOL126C, YBR265W, YJR…
lyase activity	YDR234W, YEL021W, YOR202W, YER086W, YPR002W, YNL036W, YER065C, YLR359W, YGR254W, YKL060C, YMR323W, YHR018C, YDR127W, YHR174W, YLR304C
hydrolase activity, acting on acid anhydrides, catalyzing transmembrane movement of substances	YPL058C, YBR295W, YBL099W, YOR153W, YDR040C, YDR406W, YOR011W, YDL004W, YBR039W, YKL188C, YML081C-A, YKL209C, YGL008C
double-stranded DNA binding	YHR120W, YDL154W, YCR092C, YLR304C
metal ion transmembrane transporter activity	YPR124W, YNL275W, YGL255W, YLR411W, YFL050C, YJL093C
serine-type endopeptidase activity	YCR045C, YOR003W, YNL238W
Rab GTPase activator activity	YNL293W, YOL112W, YHL029C
Ras GTPase activator activity	YNL293W, YOL112W, YHL029C
phosphoric diester hydrolase activity	YNL335W, YOR360C, YGL101W
transferase activity, transferring phosphorus-containing groups	YOR351C, YHR025W, YKL161C, YDL159W, YFL053W, YBR020W, YDL214C, YOR231W, YDR208W, YMR216C, YBR059C, YDR127W, YCR073C, YCR036W, YOL045W, YLR107W, YOL113W, YPL188W, YCR012W, YCL050C, YIL042C, YCR091W, YDR507C, YPL026C, YKL048C, YHR030C, YNR047W, YHR143W-A, YJL141C, YPR111W, YHR033W, YDL079C, YAL038W, YGR097W, YKL171W, YDR404C, YJL187C, YER069W, YNL302C, YPL042C, YCL024W, YMR291W, YJR059W, YDR466W, Y…
NADP binding	YGR192C, YGR256W, YOR323C, YJR009C, YJL052W
DNA replication origin binding	YPL153C, YBL023C
transferase activity, transferring sulfur-containing groups	YBL015W, YGR286C
secondary active transmembrane transporter activity	YML123C, YNL275W, YBR296C, YBR294W
ATPase activity, coupled to transmembrane movement of ions, rotational mechanism	YDL004W, YBL099W, YBR039W, YML081C-A
oxidoreductase activity, acting on the CH-CH group of donors	YKL182W, YJL045W, YKR069W, YKL148C, YKL216W, YGL012W
inorganic cation transmembrane transporter activity	YEL024W, YBL099W, YJL093C, YDL004W, YGL187C, YMR256C, YLR411W, YPR191W, YHR051W, YPR124W, YGL255W, YNL275W, YNL142W, YBR039W, YML081C-A, YFR033C
sequence-specific DNA binding RNA polymerase II transcription factor activity	YBL066C, YGL162W, YOR337W, YFL052W, YOR380W, YBR297W, YJL103C, YBR033W, YBR240C
nucleoside-triphosphatase regulator activity	YMR232W, YNL293W, YLR371W, YOL112W, YDR524C, YBL060W, YAL041W, YAL024C, YHL029C
transition metal ion binding	YBL066C, YGL162W, YDL013W, YJL103C, YDR313C, YOR064C, YOR380W, YPL135W, YMR318C, YDL167C, YMR303C, YDL209C, YFL052W, YDR088C, YJL157C, YDR524C, YGL035C, YHR006W, YDR126W, YNL326C, YBR240C, YOR125C, YKL156W, YKL062W, YPL230W, YBR033W, YDR043C, YGL209W, YER169W, YLR460C, YDL240W, YEL039C, YKL060C, YDR146C, YGL187C, YOL086C, YER137C, YGR067C, YNL116W, YKL084W, YDR409W, YHR021C, YBR297W, YLR131C, YDL…
damaged DNA binding	YMR284W, YPL096W, YER095W
mismatched DNA binding	YHR120W, YDL154W, YCR092C
identical protein binding	YCR045C, YOR003W, YDL022W
transferase activity, transferring acyl groups, acyl groups converted into alkyl on transfer	YDL182W, YPR001W, YCR005C
4 iron, 4 sulfur cluster binding	YDR234W, YGR286C, YLR304C
enzyme activator activity	YDR373W, YNL293W, YBR135W, YOL112W, YDR524C, YHL029C
magnesium ion binding	YAL038W, YMR278W, YDR380W, YKL127W, YLR151C, YGR254W, YLR174W, YNR057C, YLR044C, YMR323W, YHR174W, YNL009W
DNA helicase activity	YEL032W, YMR284W, YBL023C, YIL143C
serine-type peptidase activity	YCR045C, YOR003W, YNL238W, YBR139W
nucleobase-containing compound transmembrane transporter activity	YBL042C, YLR237W, YIR028W, YBR021W
serine hydrolase activity	YCR045C, YOR003W, YNL238W, YBR139W
receptor binding	YPL187W, YGL089C
protein tyrosine/serine/threonine phosphatase activity	YIL113W, YFR028C
transferase activity, transferring aldehyde or ketonic groups	YLR354C, YBR117C
protein kinase regulator activity	YPR119W, YBR135W
thiamine pyrophosphate binding	YLR044C, YDR380W
phosphate transmembrane transporter activity	YML123C, YBR296C
sulfur compound binding	YLR044C, YDR380W
nucleotide binding	YOL127W, YHR025W, YKL161C, YGL245W, YBL023C, YFL053W, YBR118W, YML064C, YMR216C, YDR127W, YOL045W, YLL046C, YCL050C, YCR091W, YDR507C, YPL026C, YOR388C, YMR303C, YJL141C, YJR009C, YKL171W, YGR192C, YER069W, YDR502C, YJL052W, YMR291W, YPR162C, YJL057C, YNL009W, YAR018C, YGL171W, YNL251C, YLR446W, YEL061C, YOR133W, YKR069W, YMR001C, YIL066C, YPL003W, YDR317W, YLR249W, YER095W, YLR460C, YIL078W, YPR…
nucleoside phosphate binding	YOL127W, YHR025W, YKL161C, YGL245W, YBL023C, YFL053W, YBR118W, YML064C, YMR216C, YDR127W, YOL045W, YLL046C, YCL050C, YCR091W, YDR507C, YPL026C, YOR388C, YMR303C, YJL141C, YJR009C, YKL171W, YGR192C, YER069W, YDR502C, YJL052W, YMR291W, YPR162C, YJL057C, YNL009W, YAR018C, YGL171W, YNL251C, YLR446W, YEL061C, YOR133W, YKR069W, YMR001C, YIL066C, YPL003W, YDR317W, YLR249W, YER095W, YLR460C, YIL078W, YPR…
transferase activity, transferring acyl groups other than amino-acyl groups	YPL272C, YIL160C, YDR232W, YPR193C, YCR048W, YKL182W, YLR195C, YJL218W, YOR377W, YNR019W
motor activity	YEL061C, YLL013C, YGL216W
cation-transporting ATPase activity	YBR295W, YDL004W, YBL099W, YBR039W, YML081C-A, YDR040C, YGL008C
small molecule binding	YOL127W, YHR025W, YKL161C, YGL245W, YBL023C, YFL053W, YBR118W, YML064C, YMR216C, YDR127W, YOL045W, YLL046C, YCL050C, YCR091W, YDR507C, YPL026C, YOR388C, YLR044C, YMR303C, YJL141C, YJR009C, YKL171W, YGR192C, YER069W, YDR502C, YJL052W, YMR291W, YPR162C, YJL057C, YNL009W, YAR018C, YGL171W, YNL251C, YLR446W, YEL061C, YOR133W, YKR069W, YMR001C, YIL066C, YPL003W, YDR317W, YLR249W, YER095W, YLR460C, YIL…
GTPase activator activity	YNL293W, YOL112W, YDR524C, YHL029C
transferase activity, transferring alkyl or aryl (other than methyl) groups	YBR249C, YLR180W, YMR101C, YDR127W, YDR502C
ATP binding	YOR351C, YHR025W, YKL161C, YBL099W, YGL245W, YER047C, YBL023C, YFL053W, YBR020W, YOR011W, YDL214C, YOR231W, YLR180W, YMR216C, YAL019W, YDR127W, YDR268W, YOL045W, YGL163C, YCL050C, YDR406W, YCR091W, YPL026C, YKL048C, YJL141C, YPR111W, YGL008C, YKR024C, YEL032W, YKL171W, YGL216W, YDR502C, YNL302C, YMR291W, YJL194W, YGR052W, YJL057C, YOL097C, YAR018C, YGR094W, YGL171W, YDL101C, YJL164C, YNL183C, YBR…
cation binding	YBL066C, YDR373W, YGL162W, YNL335W, YDL013W, YJL103C, YDR256C, YBR299W, YGR254W, YDR313C, YLR180W, YOR064C, YOR380W, YPL135W, YDR127W, YMR318C, YJL216C, YLR044C, YDL167C, YMR303C, YDL209C, YFL052W, YGL008C, YEL024W, YDR380W, YOR360C, YJL157C, YDR088C, YLR185W, YDR524C, YGL035C, YDR502C, YHR006W, YPR191W, YDR126W, YNL009W, YNL326C, YMR278W, YBR001C, YNR016C, YBR240C, YOR125C, YKL156W, YMR323W, YBR…
adenyl ribonucleotide binding	YOR351C, YHR025W, YKL161C, YBL099W, YGL245W, YER047C, YBL023C, YFL053W, YBR020W, YOR011W, YDL214C, YOR231W, YLR180W, YMR216C, YAL019W, YDR127W, YDR268W, YOL045W, YGL163C, YCL050C, YDR406W, YCR091W, YPL026C, YKL048C, YJL141C, YPR111W, YGL008C, YKR024C, YEL032W, YKL171W, YGL216W, YDR502C, YNL302C, YMR291W, YJL194W, YGR052W, YJL057C, YOL097C, YAR018C, YGR094W, YGL171W, YDL101C, YJL164C, YNL183C, YBR…
ATPase activity, coupled to transmembrane movement of ions	YBR295W, YDL004W, YBL099W, YBR039W, YML081C-A, YDR040C, YGL008C
kinase regulator activity	YPR119W, YBR135W
adenyl nucleotide binding	YOR351C, YHR025W, YKL161C, YBL099W, YGL245W, YER047C, YBL023C, YFL053W, YBR020W, YOR011W, YDL214C, YOR231W, YLR180W, YMR216C, YAL019W, YDR127W, YDR268W, YOL045W, YGL163C, YCL050C, YDR406W, YCR091W, YPL026C, YKL048C, YJL141C, YPR111W, YGL008C, YKR024C, YEL032W, YKL171W, YGL216W, YDR502C, YNL302C, YMR291W, YJL194W, YGR052W, YJL057C, YOL097C, YAR018C, YGR094W, YGL171W, YDL101C, YJL164C, YNL183C, YBR…
cation transmembrane transporter activity	YBR295W, YEL024W, YBL099W, YDR040C, YJL093C, YDL004W, YGL187C, YMR256C, YLR411W, YFL050C, YPR191W, YHR051W, YPR124W, YGL255W, YMR177W, YNL275W, YNL142W, YBR039W, YML081C-A, YGL008C, YFR033C
nucleic acid binding	YOL127W, YJL176C, YJL103C, YBL023C, YBR118W, YPL177C, YML027W, YIL101C, YDR224C, YOR380W, YOR028C, YGR109W-B, YLL046C, YPR102C, YGL147C, YCR065W, YDR263C, YDR088C, YDR310C, YHR006W, YPR162C, YGL171W, YMR284W, YNL251C, YAR008W, YOR133W, YPL089C, YNL068C, YPL096W, YBR033W, YLR249W, YPL230W, YGL237C, YER095W, YDR043C, YER169W, YBR010W, YNR052C, YLR373C, YDR146C, YLR234W, YER137C, YLR107W, YGR067C, Y…
monooxygenase activity	YKL182W, YJR070C
oxidoreductase activity, acting on the CH-NH2 group of donors	YMR189W, YPR172W
oxidoreductase activity, acting on NAD(P)H	YHR179W, YFR030W
vitamin binding	YLR044C, YDR380W
monovalent inorganic cation transmembrane transporter activity	YEL024W, YBL099W, YJL093C, YNL275W, YDL004W, YBR039W, YGL187C, YMR256C, YML081C-A, YPR191W, YFR033C, YHR051W
transferase activity	YOR351C, YHR025W, YKL161C, YBR023C, YFL053W, YDR232W, YML042W, YBR020W, YDL214C, YOR231W, YLR180W, YDR208W, YMR216C, YKR067W, YDR127W, YGR227W, YCR036W, YOL045W, YPL188W, YCL050C, YGR001C, YJL088W, YCR091W, YDR507C, YPL026C, YKL048C, YHR143W-A, YJL141C, YPR111W, YFR015C, YDL079C, YKL171W, YGR097W, YER069W, YDR502C, YNL302C, YBR249C, YLR354C, YMR291W, YMR101C, YOR377W, YPR115W, YKR058W, YGR052W, Y…
ion binding	YHR025W, YKL161C, YGL162W, YGL245W, YJL103C, YBL023C, YDR256C, YFL053W, YBR118W, YGR254W, YML064C, YMR216C, YOR380W, YDR127W, YOL045W, YCL050C, YCR091W, YPL026C, YLR044C, YMR303C, YJL141C, YKL171W, YDR088C, YDR524C, YDR502C, YHR006W, YHR137W, YMR291W, YJL057C, YNL009W, YAR018C, YGL171W, YNL326C, YMR278W, YLR446W, YEL061C, YOR133W, YBR240C, YMR001C, YKL156W, YIL066C, YBR033W, YLR249W, YPL230W, YGR…
metal ion binding	YBL066C, YDR373W, YGL162W, YNL335W, YDL013W, YJL103C, YDR256C, YGR254W, YDR313C, YLR180W, YOR064C, YOR380W, YPL135W, YDR127W, YMR318C, YLR044C, YDL167C, YMR303C, YDL209C, YFL052W, YGL008C, YEL024W, YDR380W, YOR360C, YJL157C, YDR088C, YLR185W, YDR524C, YGL035C, YDR502C, YHR006W, YPR191W, YDR126W, YNL009W, YNL326C, YMR278W, YBR001C, YNR016C, YBR240C, YOR125C, YKL156W, YMR323W, YBR033W, YKL062W, YPL…
exopeptidase activity	YKL103C, YNL191W, YBR139W
translation factor activity, nucleic acid binding	YKR059W, YDR385W, YOR133W, YBR118W, YLR249W, YGL143C, YPR080W
endoribonuclease activity	YMR024W, YAR008W
hydrolase activity, acting on carbon-nitrogen (but not peptide) bonds, in linear amides	YDR321W, YBR183W
iron ion binding	YGR234W, YJR025C, YPL135W, YOR065W, YJR137C, YEL039C
phosphatidylinositol binding	YOR357C, YDL113C, YDR425W, YGR241C
anion binding	YHR025W, YKL161C, YGL245W, YBL023C, YFL053W, YBR118W, YML064C, YMR216C, YDR127W, YOL045W, YCL050C, YCR091W, YPL026C, YLR044C, YJL141C, YKL171W, YDR502C, YHR137W, YMR291W, YJL057C, YAR018C, YGL171W, YLR446W, YEL061C, YOR133W, YMR001C, YIL066C, YLR249W, YGR019W, YER095W, YIL078W, YPR035W, YKL209C, YBR059C, YML130C, YEL052W, YIL042C, YIL143C, YPR160W, YPR080W, YHR030C, YAL054C, YKR059W, YNL090W, YER…
flavin adenine dinucleotide binding	YJL045W, YKL148C, YML120C, YDL085W, YML130C
ATP-dependent DNA helicase activity	YMR284W, YIL143C
hydrogen ion transmembrane transporter activity	YEL024W, YBL099W, YDL004W, YBR039W, YMR256C, YGL187C, YML081C-A, YPR191W, YFR033C, YHR051W
actin binding	YLR337C, YNL243W, YOR181W
signal transducer activity	YHR030C, YFL026W, YOL045W
molecular transducer activity	YHR030C, YFL026W, YOL045W
intramolecular transferase activity	YMR278W, YOR243C, YKL127W, YKL152C
ribonucleotide binding	YOR351C, YHR025W, YKL161C, YBL099W, YGL245W, YER047C, YBL023C, YFL053W, YBR118W, YBR020W, YML064C, YOR011W, YDL214C, YOR231W, YLR180W, YMR216C, YAL019W, YDR127W, YDR268W, YOL045W, YAL036C, YGL163C, YCL050C, YDR406W, YCR091W, YPL026C, YKL048C, YJL141C, YPR111W, YGL008C, YDR218C, YKR024C, YEL032W, YKL171W, YHR179W, YGL216W, YDR502C, YNL302C, YMR291W, YJL194W, YNL180C, YGR052W, YJL057C, YOL097C, YAR…
phosphoprotein phosphatase activity	YIL113W, YOR208W, YFR028C, YJR110W, YDR436W, YMR036C
carbohydrate kinase activity	YBR020W, YCR036W
oxidoreductase activity, acting on a sulfur group of donors	YHR179W, YKL086W, YFR030W, YER174C, YML130C
hydrolase activity, acting on carbon-nitrogen (but not peptide) bonds	YIR032C, YDL238C, YPL111W, YDR321W, YLR307W, YBR183W
protein dimerization activity	YBR010W, YER159C, YMR043W, YER069W, YPL089C, YFR034C, YDR224C, YDL022W
ATPase activity, coupled	YBR295W, YKR024C, YBL099W, YDR040C, YDL004W, YOR011W, YKL209C, YNR038W, YPL058C, YGL171W, YMR284W, YOR153W, YIL143C, YDR406W, YMR190C, YKR059W, YBR039W, YKL188C, YML081C-A, YGL008C, YER095W
purine nucleoside binding	YOR351C, YHR025W, YKL161C, YBL099W, YGL245W, YER047C, YBL023C, YFL053W, YBR118W, YBR020W, YML064C, YOR011W, YDL214C, YOR231W, YLR180W, YMR216C, YAL019W, YDR127W, YDR268W, YOL045W, YAL036C, YGL163C, YCL050C, YDR406W, YCR091W, YPL026C, YKL048C, YJL141C, YPR111W, YGL008C, YDR218C, YKR024C, YEL032W, YKL171W, YGL216W, YDR502C, YNL302C, YMR291W, YJL194W, YNL180C, YGR052W, YJL057C, YOL097C, YAR018C, YGR…
purine ribonucleoside binding	YOR351C, YHR025W, YKL161C, YBL099W, YGL245W, YER047C, YBL023C, YFL053W, YBR118W, YBR020W, YML064C, YOR011W, YDL214C, YOR231W, YLR180W, YMR216C, YAL019W, YDR127W, YDR268W, YOL045W, YAL036C, YGL163C, YCL050C, YDR406W, YCR091W, YPL026C, YKL048C, YJL141C, YPR111W, YGL008C, YDR218C, YKR024C, YEL032W, YKL171W, YGL216W, YDR502C, YNL302C, YMR291W, YJL194W, YNL180C, YGR052W, YJL057C, YOL097C, YAR018C, YGR…
purine ribonucleoside triphosphate binding	YOR351C, YHR025W, YKL161C, YBL099W, YGL245W, YER047C, YBL023C, YFL053W, YBR118W, YBR020W, YML064C, YOR011W, YDL214C, YOR231W, YLR180W, YMR216C, YAL019W, YDR127W, YDR268W, YOL045W, YAL036C, YGL163C, YCL050C, YDR406W, YCR091W, YPL026C, YKL048C, YJL141C, YPR111W, YGL008C, YDR218C, YKR024C, YEL032W, YKL171W, YGL216W, YDR502C, YNL302C, YMR291W, YJL194W, YNL180C, YGR052W, YJL057C, YOL097C, YAR018C, YGR…
phosphoric ester hydrolase activity	YNL335W, YOR208W, YOR360C, YLR377C, YJR110W, YPL228W, YLR019W, YMR036C, YGR208W, YIL113W, YFR028C, YGL101W, YDR436W
purine ribonucleotide binding	YOR351C, YHR025W, YKL161C, YBL099W, YGL245W, YER047C, YBL023C, YFL053W, YBR118W, YBR020W, YML064C, YOR011W, YDL214C, YOR231W, YLR180W, YMR216C, YAL019W, YDR127W, YDR268W, YOL045W, YAL036C, YGL163C, YCL050C, YDR406W, YCR091W, YPL026C, YKL048C, YJL141C, YPR111W, YGL008C, YDR218C, YKR024C, YEL032W, YKL171W, YGL216W, YDR502C, YNL302C, YMR291W, YJL194W, YNL180C, YGR052W, YJL057C, YOL097C, YAR018C, YGR…
intramolecular oxidoreductase activity	YMR202W, YML130C
DNA-dependent ATPase activity	YMR284W, YIL143C, YER095W
purine nucleotide binding	YOR351C, YHR025W, YKL161C, YBL099W, YGL245W, YER047C, YBL023C, YFL053W, YBR118W, YBR020W, YML064C, YOR011W, YDL214C, YOR231W, YLR180W, YMR216C, YAL019W, YDR127W, YDR268W, YOL045W, YAL036C, YGL163C, YCL050C, YDR406W, YCR091W, YPL026C, YKL048C, YJL141C, YPR111W, YGL008C, YDR218C, YKR024C, YEL032W, YKL171W, YGL216W, YDR502C, YNL302C, YMR291W, YJL194W, YNL180C, YGR052W, YJL057C, YOL097C, YAR018C, YGR…
ribonucleoside binding	YOR351C, YHR025W, YKL161C, YBL099W, YGL245W, YER047C, YBL023C, YFL053W, YBR118W, YBR020W, YML064C, YOR011W, YDL214C, YOR231W, YLR180W, YMR216C, YAL019W, YDR127W, YDR268W, YOL045W, YAL036C, YGL163C, YCL050C, YDR406W, YCR091W, YPL026C, YKL048C, YJL141C, YPR111W, YGL008C, YDR218C, YKR024C, YEL032W, YKL171W, YGL216W, YDR502C, YNL302C, YMR291W, YJL194W, YNL180C, YGR052W, YJL057C, YOL097C, YAR018C, YGR…
transferase activity, transferring hexosyl groups	YBR023C, YJL139C, YEL011W, YPR160W, YLR189C, YPR184W, YGR227W, YFR015C
nucleoside binding	YOR351C, YHR025W, YKL161C, YBL099W, YGL245W, YER047C, YBL023C, YFL053W, YBR118W, YBR020W, YML064C, YOR011W, YDL214C, YOR231W, YLR180W, YMR216C, YAL019W, YDR127W, YDR268W, YOL045W, YAL036C, YGL163C, YCL050C, YDR406W, YCR091W, YPL026C, YKL048C, YJL141C, YPR111W, YGL008C, YDR218C, YKR024C, YEL032W, YKL171W, YGL216W, YDR502C, YNL302C, YMR291W, YJL194W, YNL180C, YGR052W, YJL057C, YOL097C, YAR018C, YGR…
phosphatase activity	YOR208W, YLR377C, YJR110W, YPL228W, YLR019W, YMR036C, YGR208W, YIL113W, YFR028C, YDR436W
chromatin binding	YJL176C, YKR099W, YBL023C
cytochrome-c oxidase activity	YGL187C, YMR256C, YHR051W
heme-copper terminal oxidase activity	YGL187C, YMR256C, YHR051W
oxidoreductase activity, acting on a heme group of donors	YGL187C, YMR256C, YHR051W
oxidoreductase activity, acting on a heme group of donors, oxygen as acceptor	YGL187C, YMR256C, YHR051W
carboxylic ester hydrolase activity	YCR068W, YGR094W, YGR248W
acetyltransferase activity	YPL272C, YJL218W, YOR377W, YPR193C
aspartic-type endopeptidase activity	YIL015W, YIR039C
aspartic-type peptidase activity	YIL015W, YIR039C
small conjugating protein ligase activity	YDR409W, YDR059C
protein transporter activity	YOL120C, YNL301C, YNR017W, YJR135W-A
N-acyltransferase activity	YLR195C, YDR232W, YPR193C
carbon-carbon lyase activity	YKL060C, YEL021W, YER065C
cytoskeletal protein binding	YLR337C, YNL243W, YOR181W
protein heterodimerization activity	YBR010W, YER159C, YDR224C
ligase activity	YCL008C, YGL245W, YLR117C, YIL078W, YPR035W, YOR339C, YDR268W, YOL097C, YGR094W, YNR016C, YDR341C, YBR121C, YDR059C, YDL164C, YDR409W, YAL054C, YNR057C, YHR011W, YDR037W
ribonuclease activity	YMR024W, YAR008W
GTPase activity	YLR293C, YDR385W, YOR133W, YBR118W, YOR185C, YPR080W
ATPase activity	YBR295W, YKR024C, YBL099W, YDR040C, YDL004W, YOR011W, YKL209C, YNR038W, YPL058C, YGL171W, YMR284W, YOR153W, YIL143C, YDR406W, YMR190C, YKR059W, YBR039W, YKL188C, YML081C-A, YLR249W, YGL008C, YER095W
metallopeptidase activity	YKL103C, YPR191W, YIL108W
RNA binding	YOL127W, YDR450W, YBR189W, YDR316W-A, YOL040C, YNL178W, YJR091C, YBR118W, YGL123W, YBR233W, YLL013C, YJR123W, YPR102C, YGL147C, YOR243C, YNL124W, YPR080W, YKR059W, YDL209C, YHR033W, YPL131W, YKR024C, YMR024W, YHL015W, YDR404C, YLR185W, YIL018W, YLR116W, YPL081W, YDR385W, YGL171W, YBR119W, YFR031C-A, YOR133W, YGL232W, YGL143C, YGL014W, YLR249W
cysteine-type peptidase activity	YIL031W, YNL223W
helicase activity	YKR024C, YGL171W, YEL032W, YMR284W, YGL163C, YBL023C, YIL143C, YMR190C, YKR059W, YAL019W, YNR038W
ATP-dependent helicase activity	YKR024C, YGL171W, YMR284W, YKR059W, YIL143C, YNR038W, YMR190C
purine NTP-dependent helicase activity	YKR024C, YGL171W, YMR284W, YKR059W, YIL143C, YNR038W, YMR190C
transferase activity, transferring glycosyl groups	YBR023C, YJL139C, YEL011W, YPR160W, YLR189C, YKR058W, YPR184W, YFR015C, YGR227W, YML022W
protein binding	YBR010W, YPR119W, YER159C, YDL127W, YMR043W, YNL243W, YOR181W, YER069W, YPL219W, YLR337C, YDR224C, YHR071W, YOR003W, YCR045C, YOL001W, YBR135W, YLR210W, YPL089C, YPL187W, YNL289W, YFR034C, YGR108W, YGL089C, YIL050W, YDL022W, YGR241C
calcium ion binding	YDR373W, YBR001C
acid-amino acid ligase activity	YDR409W, YCL008C, YOR339C, YDR059C
endopeptidase activity	YCR045C, YOR003W, YIL015W, YIR039C, YNL238W, YPR191W, YOL038W
thiolester hydrolase activity	YBL015W, YNL186W
protein binding transcription factor activity	YGL127C, YER159C
transcription factor binding transcription factor activity	YGL127C, YER159C
transcription cofactor activity	YGL127C, YER159C
nucleoside-triphosphatase activity	YBL099W, YER047C, YBL023C, YDR040C, YBR118W, YOR011W, YAL019W, YKL209C, YLL013C, YOR185C, YPL058C, YGL163C, YIL143C, YDR406W, YMR190C, YPR080W, YKR059W, YGL008C, YEL032W, YKR024C, YBR295W, YLL034C, YGL216W, YDL004W, YJL194W, YDR385W, YNR038W, YPR173C, YGL171W, YMR284W, YLR293C, YOR153W, YEL061C, YOR133W, YBR039W, YKL188C, YML081C-A, YLR106C, YLR249W, YKL110C, YER095W
peptidase activity, acting on L-amino acid peptides	YCR045C, YOR003W, YKL103C, YIR039C, YIL031W, YNL238W, YNL223W, YIL015W, YNL191W, YPR191W, YOL038W, YIL108W, YBR139W
electron carrier activity	YOR065W, YLL041C, YER174C, YEL039C
hydrolase activity, acting on acid anhydrides, in phosphorus-containing anhydrides	YBL099W, YER047C, YBL023C, YDR040C, YBR118W, YOR011W, YAL019W, YKL209C, YLL013C, YOR185C, YPL058C, YGL163C, YIL143C, YDR406W, YMR190C, YPR080W, YKR059W, YGL008C, YEL032W, YKR024C, YBR295W, YLL034C, YGL216W, YLR151C, YDL004W, YJL194W, YDR385W, YNR038W, YPR173C, YGL171W, YMR284W, YLR293C, YOR153W, YEL061C, YOR133W, YBR039W, YKL188C, YML081C-A, YLR106C, YLR249W, YKL110C, YER095W
GTP binding	YNL090W, YDR218C, YAL036C, YLR293C, YOR133W, YBR118W, YPR080W, YML064C, YKR055W, YDR385W, YNL180C, YOR185C
guanyl nucleotide binding	YNL090W, YDR218C, YAL036C, YLR293C, YOR133W, YBR118W, YPR080W, YML064C, YKR055W, YDR385W, YNL180C, YOR185C
guanyl ribonucleotide binding	YNL090W, YDR218C, YAL036C, YLR293C, YOR133W, YBR118W, YPR080W, YML064C, YKR055W, YDR385W, YNL180C, YOR185C
isomerase activity	YMR278W, YOR243C, YNL135C, YKL127W, YKL152C, YMR202W, YML130C, YLR234W
ligase activity, forming carbon-nitrogen bonds	YDR409W, YCL008C, YNR057C, YPR035W, YNR016C, YOR339C, YDR059C
pyrophosphatase activity	YBL099W, YER047C, YBL023C, YDR040C, YBR118W, YOR011W, YAL019W, YKL209C, YLL013C, YOR185C, YPL058C, YGL163C, YIL143C, YDR406W, YMR190C, YPR080W, YKR059W, YGL008C, YEL032W, YKR024C, YBR295W, YLL034C, YGL216W, YDL004W, YJL194W, YDR385W, YNR038W, YPR173C, YGL171W, YMR284W, YLR293C, YOR153W, YEL061C, YOR133W, YBR039W, YKL188C, YML081C-A, YLR106C, YLR249W, YKL110C, YER095W
hydrolase activity, acting on acid anhydrides	YBL099W, YER047C, YBL023C, YDR040C, YBR118W, YOR011W, YAL019W, YKL209C, YLL013C, YOR185C, YPL058C, YGL163C, YIL143C, YDR406W, YMR190C, YPR080W, YKR059W, YGL008C, YEL032W, YKR024C, YBR295W, YLL034C, YGL216W, YLR151C, YDL004W, YJL194W, YDR385W, YNR038W, YPR173C, YGL171W, YMR284W, YLR293C, YOR153W, YEL061C, YOR133W, YBR039W, YKL188C, YML081C-A, YLR106C, YLR249W, YKL110C, YER095W
methyltransferase activity	YKR069W, YCL054W, YOL125W, YGR001C, YFR033C, YHR209W, YCL055W
peptidase activity	YCR045C, YOR003W, YKL103C, YIR039C, YIL031W, YNL238W, YNL223W, YGL258W-A, YIL015W, YNL191W, YPR191W, YOL038W, YIL108W, YBR139W
transferase activity, transferring one-carbon groups	YOL125W, YGR001C, YJL088W, YCL055W, YCL054W, YKR069W, YHR209W, YFR033C
DNA-directed RNA polymerase activity	YHR143W-A, YDR404C
RNA polymerase activity	YHR143W-A, YDR404C
hydrolase activity, acting on ester bonds	YOL011W, YMR024W, YGR248W, YNL335W, YOR360C, YDR263C, YLR377C, YJR110W, YLR019W, YMR036C, YFR028C, YNL186W, YLR107W, YNL012W, YCR068W, YGR094W, YOR208W, YPL228W, YAR008W, YBL015W, YGR208W, YIL113W, YDL109C, YGL101W, YFL025C, YDR436W
endonuclease activity	YMR024W, YAR008W
hydrolase activity	YER043C, YOR081C, YBL099W, YNL335W, YNR067C, YER047C, YJR110W, YGR279C, YBL023C, YBR118W, YGR189C, YOR011W, YAL019W, YLL013C, YOL038W, YOR003W, YGL163C, YDR321W, YDR406W, YMR196W, YMR190C, YIR032C, YDR371W, YFL025C, YGL008C, YKR024C, YEL032W, YPL116W, YOR360C, YDR263C, YLR377C, YGL216W, YMR036C, YDL004W, YJL194W, YMR305C, YPR191W, YNL186W, YBR139W, YNL012W, YCR068W, YGR094W, YGL171W, YMR284W, YBR…
nuclease activity	YMR024W, YDR263C, YAR008W, YLR107W
catalytic activity	YKR072C, YNR067C, YBL023C, YER065C, YBR118W, YGR189C, YMR256C, YDR127W, YGR109W-B, YIL009W, YOR003W, YCL050C, YOL132W, YDR507C, YMR196W, YBL064C, YOR388C, YMR303C, YJL141C, YJR009C, YGR097W, YER069W, YHR137W, YBR249C, YLR354C, YPR115W, YOR377W, YMR305C, YKR058W, YBR139W, YMR284W, YMR278W, YJL139C, YGL012W, YLR446W, YEL061C, YOR133W, YCL055W, YNL223W, YPR121W, YKR069W, YIL066C, YCR005C, YLR249W, Y…
nucleotidyltransferase activity	YHR143W-A, YDR404C, YCL050C, YLR107W

## Sheet: CBP-vs-NBP_P
Terms from the Process Ontology with p-value as good or better than 1
Gene Ontology term	Cluster frequency	Genome frequency of use	Corrected P-value
translation (view genes)	79 out of 587 genes, 13.5%	258 out of 2968 genes, 8.7%	0.00602
protein phosphorylation (view genes)	38 out of 587 genes, 6.5%	110 out of 2968 genes, 3.7%	0.1023
phosphorylation (view genes)	57 out of 587 genes, 9.7%	187 out of 2968 genes, 6.3%	0.13685
carbohydrate metabolic process (view genes)	49 out of 587 genes, 8.3%	162 out of 2968 genes, 5.5%	0.47093
amino acid transmembrane transport (view genes)	11 out of 587 genes, 1.9%	22 out of 2968 genes, 0.7%	0.92118
generation of precursor metabolites and energy (view genes)	28 out of 587 genes, 4.8%	86 out of 2968 genes, 2.9%	1
regulation of catalytic activity (view genes)	21 out of 587 genes, 3.6%	61 out of 2968 genes, 2.1%	1
ATP synthesis coupled electron transport (view genes)	6 out of 587 genes, 1.0%	10 out of 2968 genes, 0.3%	1
mitochondrial ATP synthesis coupled electron transport (view genes)	6 out of 587 genes, 1.0%	10 out of 2968 genes, 0.3%	1
regulation of molecular function (view genes)	21 out of 587 genes, 3.6%	62 out of 2968 genes, 2.1%	1
regulation of cyclin-dependent protein serine/threonine kinase activity (view genes)	9 out of 587 genes, 1.5%	19 out of 2968 genes, 0.6%	1
organic acid transport (view genes)	12 out of 587 genes, 2.0%	29 out of 2968 genes, 1.0%	1
carboxylic acid transport (view genes)	12 out of 587 genes, 2.0%	29 out of 2968 genes, 1.0%	1
response to pheromone (view genes)	4 out of 587 genes, 0.7%	5 out of 2968 genes, 0.2%	1
amino acid transport (view genes)	11 out of 587 genes, 1.9%	26 out of 2968 genes, 0.9%	1
regulation of kinase activity (view genes)	11 out of 587 genes, 1.9%	26 out of 2968 genes, 0.9%	1
regulation of protein kinase activity (view genes)	11 out of 587 genes, 1.9%	26 out of 2968 genes, 0.9%	1
regulation of transferase activity (view genes)	11 out of 587 genes, 1.9%	26 out of 2968 genes, 0.9%	1
anion transport (view genes)	16 out of 587 genes, 2.7%	44 out of 2968 genes, 1.5%	1
ornithine metabolic process (view genes)	3 out of 587 genes, 0.5%	3 out of 2968 genes, 0.1%	1
biotin metabolic process (view genes)	3 out of 587 genes, 0.5%	3 out of 2968 genes, 0.1%	1
biotin biosynthetic process (view genes)	3 out of 587 genes, 0.5%	3 out of 2968 genes, 0.1%	1
regulation of phosphate metabolic process (view genes)	18 out of 587 genes, 3.1%	52 out of 2968 genes, 1.8%	1
regulation of phosphorus metabolic process (view genes)	18 out of 587 genes, 3.1%	52 out of 2968 genes, 1.8%	1
regulation of protein serine/threonine kinase activity (view genes)	9 out of 587 genes, 1.5%	20 out of 2968 genes, 0.7%	1
regulation of signal transduction (view genes)	13 out of 587 genes, 2.2%	34 out of 2968 genes, 1.1%	1
regulation of cell communication (view genes)	13 out of 587 genes, 2.2%	34 out of 2968 genes, 1.1%	1
regulation of signaling (view genes)	13 out of 587 genes, 2.2%	34 out of 2968 genes, 1.1%	1
regulation of protein phosphorylation (view genes)	11 out of 587 genes, 1.9%	27 out of 2968 genes, 0.9%	1
regulation of response to stimulus (view genes)	13 out of 587 genes, 2.2%	35 out of 2968 genes, 1.2%	1
ion transmembrane transport (view genes)	20 out of 587 genes, 3.4%	62 out of 2968 genes, 2.1%	1
regulation of phosphorylation (view genes)	11 out of 587 genes, 1.9%	28 out of 2968 genes, 0.9%	1
glucose metabolic process (view genes)	15 out of 587 genes, 2.6%	43 out of 2968 genes, 1.4%	1
electron transport chain (view genes)	10 out of 587 genes, 1.7%	25 out of 2968 genes, 0.8%	1
negative regulation of catalytic activity (view genes)	5 out of 587 genes, 0.9%	9 out of 2968 genes, 0.3%	1
negative regulation of molecular function (view genes)	5 out of 587 genes, 0.9%	9 out of 2968 genes, 0.3%	1
organic anion transport (view genes)	12 out of 587 genes, 2.0%	33 out of 2968 genes, 1.1%	1
regulation of small GTPase mediated signal transduction (view genes)	10 out of 587 genes, 1.7%	26 out of 2968 genes, 0.9%	1
glycerol-3-phosphate metabolic process (view genes)	3 out of 587 genes, 0.5%	4 out of 2968 genes, 0.1%	1
mitochondrial electron transport, cytochrome c to oxygen (view genes)	3 out of 587 genes, 0.5%	4 out of 2968 genes, 0.1%	1
negative regulation of phosphorus metabolic process (view genes)	3 out of 587 genes, 0.5%	4 out of 2968 genes, 0.1%	1
regulation of Rho protein signal transduction (view genes)	3 out of 587 genes, 0.5%	4 out of 2968 genes, 0.1%	1
negative regulation of phosphate metabolic process (view genes)	3 out of 587 genes, 0.5%	4 out of 2968 genes, 0.1%	1
alditol phosphate metabolic process (view genes)	3 out of 587 genes, 0.5%	4 out of 2968 genes, 0.1%	1
cellular response to pheromone (view genes)	3 out of 587 genes, 0.5%	4 out of 2968 genes, 0.1%	1
regulation of protein modification process (view genes)	11 out of 587 genes, 1.9%	31 out of 2968 genes, 1.0%	1
regulation of cell cycle (view genes)	12 out of 587 genes, 2.0%	35 out of 2968 genes, 1.2%	1
conjugation (view genes)	4 out of 587 genes, 0.7%	7 out of 2968 genes, 0.2%	1
conjugation with cellular fusion (view genes)	4 out of 587 genes, 0.7%	7 out of 2968 genes, 0.2%	1
arginine metabolic process (view genes)	4 out of 587 genes, 0.7%	7 out of 2968 genes, 0.2%	1
response to organic substance (view genes)	4 out of 587 genes, 0.7%	7 out of 2968 genes, 0.2%	1
monosaccharide metabolic process (view genes)	17 out of 587 genes, 2.9%	55 out of 2968 genes, 1.9%	1
regulation of cellular metabolic process (view genes)	68 out of 587 genes, 11.6%	281 out of 2968 genes, 9.5%	1
regulation of metabolic process (view genes)	71 out of 587 genes, 12.1%	295 out of 2968 genes, 9.9%	1
regulation of cellular process (view genes)	97 out of 587 genes, 16.5%	417 out of 2968 genes, 14.0%	1
glutamine family amino acid metabolic process (view genes)	9 out of 587 genes, 1.5%	24 out of 2968 genes, 0.8%	1
regulation of Ras protein signal transduction (view genes)	9 out of 587 genes, 1.5%	24 out of 2968 genes, 0.8%	1
regulation of primary metabolic process (view genes)	68 out of 587 genes, 11.6%	282 out of 2968 genes, 9.5%	1
carbohydrate catabolic process (view genes)	13 out of 587 genes, 2.2%	40 out of 2968 genes, 1.3%	1
deadenylation-dependent decapping of nuclear-transcribed mRNA (view genes)	2 out of 587 genes, 0.3%	2 out of 2968 genes, 0.1%	1
pheromone-dependent signal transduction involved in conjugation with cellular fusion (view genes)	2 out of 587 genes, 0.3%	2 out of 2968 genes, 0.1%	1
aminoglycan catabolic process (view genes)	2 out of 587 genes, 0.3%	2 out of 2968 genes, 0.1%	1
chitin catabolic process (view genes)	2 out of 587 genes, 0.3%	2 out of 2968 genes, 0.1%	1
tryptophanyl-tRNA aminoacylation (view genes)	2 out of 587 genes, 0.3%	2 out of 2968 genes, 0.1%	1
S-adenosylmethionine biosynthetic process (view genes)	2 out of 587 genes, 0.3%	2 out of 2968 genes, 0.1%	1
mating (view genes)	2 out of 587 genes, 0.3%	2 out of 2968 genes, 0.1%	1
propionate metabolic process (view genes)	2 out of 587 genes, 0.3%	2 out of 2968 genes, 0.1%	1
signal transduction involved in conjugation with cellular fusion (view genes)	2 out of 587 genes, 0.3%	2 out of 2968 genes, 0.1%	1
multi-organism reproductive process (view genes)	2 out of 587 genes, 0.3%	2 out of 2968 genes, 0.1%	1
negative regulation of nucleotide metabolic process (view genes)	2 out of 587 genes, 0.3%	2 out of 2968 genes, 0.1%	1
amino sugar catabolic process (view genes)	2 out of 587 genes, 0.3%	2 out of 2968 genes, 0.1%	1
short-chain fatty acid metabolic process (view genes)	2 out of 587 genes, 0.3%	2 out of 2968 genes, 0.1%	1
glucosamine-containing compound catabolic process (view genes)	2 out of 587 genes, 0.3%	2 out of 2968 genes, 0.1%	1
oxidation-reduction process (view genes)	73 out of 587 genes, 12.4%	307 out of 2968 genes, 10.3%	1
tricarboxylic acid cycle (view genes)	9 out of 587 genes, 1.5%	25 out of 2968 genes, 0.8%	1
energy derivation by oxidation of organic compounds (view genes)	18 out of 587 genes, 3.1%	61 out of 2968 genes, 2.1%	1
regulation of biological process (view genes)	99 out of 587 genes, 16.9%	432 out of 2968 genes, 14.6%	1
single-organism carbohydrate catabolic process (view genes)	12 out of 587 genes, 2.0%	37 out of 2968 genes, 1.2%	1
nitrogen compound transport (view genes)	19 out of 587 genes, 3.2%	66 out of 2968 genes, 2.2%	1
glycolysis (view genes)	8 out of 587 genes, 1.4%	22 out of 2968 genes, 0.7%	1
hexose metabolic process (view genes)	16 out of 587 genes, 2.7%	54 out of 2968 genes, 1.8%	1
mitochondrial electron transport, ubiquinol to cytochrome c (view genes)	3 out of 587 genes, 0.5%	5 out of 2968 genes, 0.2%	1
cellular response to organic substance (view genes)	3 out of 587 genes, 0.5%	5 out of 2968 genes, 0.2%	1
oxidative phosphorylation (view genes)	6 out of 587 genes, 1.0%	15 out of 2968 genes, 0.5%	1
respiratory electron transport chain (view genes)	6 out of 587 genes, 1.0%	15 out of 2968 genes, 0.5%	1
autophagy (view genes)	7 out of 587 genes, 1.2%	19 out of 2968 genes, 0.6%	1
glucose catabolic process (view genes)	11 out of 587 genes, 1.9%	35 out of 2968 genes, 1.2%	1
hexose catabolic process (view genes)	11 out of 587 genes, 1.9%	35 out of 2968 genes, 1.2%	1
monocarboxylic acid metabolic process (view genes)	11 out of 587 genes, 1.9%	35 out of 2968 genes, 1.2%	1
monosaccharide catabolic process (view genes)	11 out of 587 genes, 1.9%	35 out of 2968 genes, 1.2%	1
biological regulation (view genes)	101 out of 587 genes, 17.2%	450 out of 2968 genes, 15.2%	1
cellular respiration (view genes)	15 out of 587 genes, 2.6%	52 out of 2968 genes, 1.8%	1
regulation of macromolecule metabolic process (view genes)	60 out of 587 genes, 10.2%	257 out of 2968 genes, 8.7%	1
phosphorus metabolic process (view genes)	104 out of 587 genes, 17.7%	467 out of 2968 genes, 15.7%	1
nucleoside biosynthetic process (view genes)	11 out of 587 genes, 1.9%	36 out of 2968 genes, 1.2%	1
ribonucleoside biosynthetic process (view genes)	11 out of 587 genes, 1.9%	36 out of 2968 genes, 1.2%	1
glycosyl compound biosynthetic process (view genes)	11 out of 587 genes, 1.9%	36 out of 2968 genes, 1.2%	1
transition metal ion transport (view genes)	4 out of 587 genes, 0.7%	9 out of 2968 genes, 0.3%	1
lipid catabolic process (view genes)	4 out of 587 genes, 0.7%	9 out of 2968 genes, 0.3%	1
multi-organism cellular process (view genes)	4 out of 587 genes, 0.7%	9 out of 2968 genes, 0.3%	1
cellular macromolecule biosynthetic process (view genes)	102 out of 587 genes, 17.4%	458 out of 2968 genes, 15.4%	1
aerobic respiration (view genes)	13 out of 587 genes, 2.2%	45 out of 2968 genes, 1.5%	1
phosphate-containing compound metabolic process (view genes)	102 out of 587 genes, 17.4%	460 out of 2968 genes, 15.5%	1
glutamine family amino acid biosynthetic process (view genes)	5 out of 587 genes, 0.9%	13 out of 2968 genes, 0.4%	1
glycogen biosynthetic process (view genes)	3 out of 587 genes, 0.5%	6 out of 2968 genes, 0.2%	1
cellular component movement (view genes)	3 out of 587 genes, 0.5%	6 out of 2968 genes, 0.2%	1
cellular lipid catabolic process (view genes)	3 out of 587 genes, 0.5%	6 out of 2968 genes, 0.2%	1
regulation of nucleobase-containing compound metabolic process (view genes)	52 out of 587 genes, 8.9%	223 out of 2968 genes, 7.5%	1
regulation of nitrogen compound metabolic process (view genes)	52 out of 587 genes, 8.9%	223 out of 2968 genes, 7.5%	1
cellular protein metabolic process (view genes)	131 out of 587 genes, 22.3%	603 out of 2968 genes, 20.3%	1
negative regulation of transcription from RNA polymerase II promoter (view genes)	2 out of 587 genes, 0.3%	3 out of 2968 genes, 0.1%	1
nuclear-transcribed mRNA catabolic process, deadenylation-dependent decay (view genes)	2 out of 587 genes, 0.3%	3 out of 2968 genes, 0.1%	1
response to pheromone involved in conjugation with cellular fusion (view genes)	2 out of 587 genes, 0.3%	3 out of 2968 genes, 0.1%	1
acetate metabolic process (view genes)	2 out of 587 genes, 0.3%	3 out of 2968 genes, 0.1%	1
isocitrate metabolic process (view genes)	2 out of 587 genes, 0.3%	3 out of 2968 genes, 0.1%	1
phosphate ion transport (view genes)	2 out of 587 genes, 0.3%	3 out of 2968 genes, 0.1%	1
lysine biosynthetic process via aminoadipic acid (view genes)	2 out of 587 genes, 0.3%	3 out of 2968 genes, 0.1%	1
copper ion transmembrane transport (view genes)	2 out of 587 genes, 0.3%	3 out of 2968 genes, 0.1%	1
S-adenosylmethionine metabolic process (view genes)	2 out of 587 genes, 0.3%	3 out of 2968 genes, 0.1%	1
tricarboxylic acid metabolic process (view genes)	2 out of 587 genes, 0.3%	3 out of 2968 genes, 0.1%	1
translational elongation (view genes)	7 out of 587 genes, 1.2%	21 out of 2968 genes, 0.7%	1
nucleobase transport (view genes)	4 out of 587 genes, 0.7%	10 out of 2968 genes, 0.3%	1
regulation of cellular protein metabolic process (view genes)	16 out of 587 genes, 2.7%	60 out of 2968 genes, 2.0%	1
single-organism carbohydrate metabolic process (view genes)	26 out of 587 genes, 4.4%	105 out of 2968 genes, 3.5%	1
regulation of nucleotide metabolic process (view genes)	7 out of 587 genes, 1.2%	22 out of 2968 genes, 0.7%	1
carboxylic acid metabolic process (view genes)	51 out of 587 genes, 8.7%	224 out of 2968 genes, 7.5%	1
lysine metabolic process (view genes)	3 out of 587 genes, 0.5%	7 out of 2968 genes, 0.2%	1
lysine biosynthetic process (view genes)	3 out of 587 genes, 0.5%	7 out of 2968 genes, 0.2%	1
macromolecule biosynthetic process (view genes)	102 out of 587 genes, 17.4%	471 out of 2968 genes, 15.9%	1
organic acid metabolic process (view genes)	51 out of 587 genes, 8.7%	225 out of 2968 genes, 7.6%	1
oxoacid metabolic process (view genes)	51 out of 587 genes, 8.7%	225 out of 2968 genes, 7.6%	1
transmembrane transport (view genes)	54 out of 587 genes, 9.2%	240 out of 2968 genes, 8.1%	1
inorganic anion transport (view genes)	4 out of 587 genes, 0.7%	11 out of 2968 genes, 0.4%	1
regulation of Rab GTPase activity (view genes)	4 out of 587 genes, 0.7%	11 out of 2968 genes, 0.4%	1
regulation of Rab protein signal transduction (view genes)	4 out of 587 genes, 0.7%	11 out of 2968 genes, 0.4%	1
multi-organism process (view genes)	4 out of 587 genes, 0.7%	11 out of 2968 genes, 0.4%	1
peptidyl-tyrosine dephosphorylation (view genes)	5 out of 587 genes, 0.9%	15 out of 2968 genes, 0.5%	1
regulation of protein metabolic process (view genes)	16 out of 587 genes, 2.7%	63 out of 2968 genes, 2.1%	1
purine nucleoside biosynthetic process (view genes)	9 out of 587 genes, 1.5%	32 out of 2968 genes, 1.1%	1
purine ribonucleoside biosynthetic process (view genes)	9 out of 587 genes, 1.5%	32 out of 2968 genes, 1.1%	1
acetyl-CoA metabolic process (view genes)	2 out of 587 genes, 0.3%	4 out of 2968 genes, 0.1%	1
UMP biosynthetic process (view genes)	2 out of 587 genes, 0.3%	4 out of 2968 genes, 0.1%	1
arginine biosynthetic process (view genes)	2 out of 587 genes, 0.3%	4 out of 2968 genes, 0.1%	1
regulation of G-protein coupled receptor protein signaling pathway (view genes)	2 out of 587 genes, 0.3%	4 out of 2968 genes, 0.1%	1
pyrimidine ribonucleoside monophosphate metabolic process (view genes)	2 out of 587 genes, 0.3%	4 out of 2968 genes, 0.1%	1
pyrimidine ribonucleoside monophosphate biosynthetic process (view genes)	2 out of 587 genes, 0.3%	4 out of 2968 genes, 0.1%	1
phospholipid catabolic process (view genes)	2 out of 587 genes, 0.3%	4 out of 2968 genes, 0.1%	1
chorismate biosynthetic process (view genes)	2 out of 587 genes, 0.3%	4 out of 2968 genes, 0.1%	1
negative regulation of signal transduction (view genes)	2 out of 587 genes, 0.3%	4 out of 2968 genes, 0.1%	1
negative regulation of cell communication (view genes)	2 out of 587 genes, 0.3%	4 out of 2968 genes, 0.1%	1
termination of signal transduction (view genes)	2 out of 587 genes, 0.3%	4 out of 2968 genes, 0.1%	1
negative regulation of signaling (view genes)	2 out of 587 genes, 0.3%	4 out of 2968 genes, 0.1%	1
termination of G-protein coupled receptor signaling pathway (view genes)	2 out of 587 genes, 0.3%	4 out of 2968 genes, 0.1%	1
negative regulation of G-protein coupled receptor protein signaling pathway (view genes)	2 out of 587 genes, 0.3%	4 out of 2968 genes, 0.1%	1
positive regulation of translational elongation (view genes)	2 out of 587 genes, 0.3%	4 out of 2968 genes, 0.1%	1
UMP metabolic process (view genes)	2 out of 587 genes, 0.3%	4 out of 2968 genes, 0.1%	1
negative regulation of response to stimulus (view genes)	2 out of 587 genes, 0.3%	4 out of 2968 genes, 0.1%	1
interphase (view genes)	2 out of 587 genes, 0.3%	4 out of 2968 genes, 0.1%	1
interphase of mitotic cell cycle (view genes)	2 out of 587 genes, 0.3%	4 out of 2968 genes, 0.1%	1
monocarboxylic acid catabolic process (view genes)	2 out of 587 genes, 0.3%	4 out of 2968 genes, 0.1%	1
response to chemical stimulus (view genes)	7 out of 587 genes, 1.2%	24 out of 2968 genes, 0.8%	1
ion transport (view genes)	31 out of 587 genes, 5.3%	134 out of 2968 genes, 4.5%	1
nucleoside triphosphate biosynthetic process (view genes)	6 out of 587 genes, 1.0%	20 out of 2968 genes, 0.7%	1
negative regulation of nucleobase-containing compound metabolic process (view genes)	6 out of 587 genes, 1.0%	20 out of 2968 genes, 0.7%	1
negative regulation of nitrogen compound metabolic process (view genes)	6 out of 587 genes, 1.0%	20 out of 2968 genes, 0.7%	1
protein metabolic process (view genes)	141 out of 587 genes, 24.0%	670 out of 2968 genes, 22.6%	1
negative regulation of biological process (view genes)	9 out of 587 genes, 1.5%	33 out of 2968 genes, 1.1%	1
negative regulation of cellular process (view genes)	9 out of 587 genes, 1.5%	33 out of 2968 genes, 1.1%	1
ATP biosynthetic process (view genes)	5 out of 587 genes, 0.9%	16 out of 2968 genes, 0.5%	1
cellular response to chemical stimulus (view genes)	5 out of 587 genes, 0.9%	16 out of 2968 genes, 0.5%	1
glycogen metabolic process (view genes)	3 out of 587 genes, 0.5%	8 out of 2968 genes, 0.3%	1
energy reserve metabolic process (view genes)	3 out of 587 genes, 0.5%	8 out of 2968 genes, 0.3%	1
iron-sulfur cluster assembly (view genes)	3 out of 587 genes, 0.5%	8 out of 2968 genes, 0.3%	1
metallo-sulfur cluster assembly (view genes)	3 out of 587 genes, 0.5%	8 out of 2968 genes, 0.3%	1
external encapsulating structure organization (view genes)	3 out of 587 genes, 0.5%	8 out of 2968 genes, 0.3%	1
cell wall organization (view genes)	3 out of 587 genes, 0.5%	8 out of 2968 genes, 0.3%	1
negative regulation of metabolic process (view genes)	7 out of 587 genes, 1.2%	25 out of 2968 genes, 0.8%	1
negative regulation of cellular metabolic process (view genes)	7 out of 587 genes, 1.2%	25 out of 2968 genes, 0.8%	1
regulation of RNA metabolic process (view genes)	44 out of 587 genes, 7.5%	199 out of 2968 genes, 6.7%	1
purine nucleoside triphosphate biosynthetic process (view genes)	5 out of 587 genes, 0.9%	17 out of 2968 genes, 0.6%	1
purine ribonucleoside triphosphate biosynthetic process (view genes)	5 out of 587 genes, 0.9%	17 out of 2968 genes, 0.6%	1
organic acid catabolic process (view genes)	5 out of 587 genes, 0.9%	17 out of 2968 genes, 0.6%	1
regulation of Ras GTPase activity (view genes)	5 out of 587 genes, 0.9%	17 out of 2968 genes, 0.6%	1
carboxylic acid catabolic process (view genes)	5 out of 587 genes, 0.9%	17 out of 2968 genes, 0.6%	1
cellular carbohydrate metabolic process (view genes)	9 out of 587 genes, 1.5%	35 out of 2968 genes, 1.2%	1
regulation of biosynthetic process (view genes)	50 out of 587 genes, 8.5%	231 out of 2968 genes, 7.8%	1
regulation of cellular biosynthetic process (view genes)	50 out of 587 genes, 8.5%	231 out of 2968 genes, 7.8%	1
tRNA aminoacylation for protein translation (view genes)	10 out of 587 genes, 1.7%	40 out of 2968 genes, 1.3%	1
DNA replication initiation (view genes)	3 out of 587 genes, 0.5%	9 out of 2968 genes, 0.3%	1
one-carbon metabolic process (view genes)	3 out of 587 genes, 0.5%	9 out of 2968 genes, 0.3%	1
glucan biosynthetic process (view genes)	3 out of 587 genes, 0.5%	9 out of 2968 genes, 0.3%	1
proline biosynthetic process (view genes)	2 out of 587 genes, 0.3%	5 out of 2968 genes, 0.2%	1
microtubule-based movement (view genes)	2 out of 587 genes, 0.3%	5 out of 2968 genes, 0.2%	1
pyrimidine ribonucleotide metabolic process (view genes)	2 out of 587 genes, 0.3%	5 out of 2968 genes, 0.2%	1
pyrimidine ribonucleotide biosynthetic process (view genes)	2 out of 587 genes, 0.3%	5 out of 2968 genes, 0.2%	1
pyrimidine ribonucleoside biosynthetic process (view genes)	2 out of 587 genes, 0.3%	5 out of 2968 genes, 0.2%	1
pyrimidine nucleoside biosynthetic process (view genes)	2 out of 587 genes, 0.3%	5 out of 2968 genes, 0.2%	1
chorismate metabolic process (view genes)	2 out of 587 genes, 0.3%	5 out of 2968 genes, 0.2%	1
regulation of transcription, DNA-dependent (view genes)	43 out of 587 genes, 7.3%	198 out of 2968 genes, 6.7%	1
regulation of RNA biosynthetic process (view genes)	43 out of 587 genes, 7.3%	198 out of 2968 genes, 6.7%	1
regulation of gene expression (view genes)	49 out of 587 genes, 8.3%	228 out of 2968 genes, 7.7%	1
regulation of macromolecule biosynthetic process (view genes)	49 out of 587 genes, 8.3%	228 out of 2968 genes, 7.7%	1
regulation of cellular macromolecule biosynthetic process (view genes)	49 out of 587 genes, 8.3%	228 out of 2968 genes, 7.7%	1
ribonucleoside triphosphate biosynthetic process (view genes)	5 out of 587 genes, 0.9%	18 out of 2968 genes, 0.6%	1
regulation of GTP catabolic process (view genes)	5 out of 587 genes, 0.9%	18 out of 2968 genes, 0.6%	1
positive regulation of catalytic activity (view genes)	5 out of 587 genes, 0.9%	18 out of 2968 genes, 0.6%	1
regulation of GTPase activity (view genes)	5 out of 587 genes, 0.9%	18 out of 2968 genes, 0.6%	1
positive regulation of molecular function (view genes)	5 out of 587 genes, 0.9%	18 out of 2968 genes, 0.6%	1
small molecule catabolic process (view genes)	5 out of 587 genes, 0.9%	18 out of 2968 genes, 0.6%	1
single-organism catabolic process (view genes)	5 out of 587 genes, 0.9%	18 out of 2968 genes, 0.6%	1
catabolic process (view genes)	55 out of 587 genes, 9.4%	259 out of 2968 genes, 8.7%	1
polysaccharide metabolic process (view genes)	4 out of 587 genes, 0.7%	14 out of 2968 genes, 0.5%	1
NADP metabolic process (view genes)	4 out of 587 genes, 0.7%	14 out of 2968 genes, 0.5%	1
nucleobase metabolic process (view genes)	4 out of 587 genes, 0.7%	14 out of 2968 genes, 0.5%	1
energy coupled proton transport, down electrochemical gradient (view genes)	4 out of 587 genes, 0.7%	14 out of 2968 genes, 0.5%	1
ATP synthesis coupled proton transport (view genes)	4 out of 587 genes, 0.7%	14 out of 2968 genes, 0.5%	1
ribonucleotide biosynthetic process (view genes)	10 out of 587 genes, 1.7%	42 out of 2968 genes, 1.4%	1
amino acid activation (view genes)	10 out of 587 genes, 1.7%	42 out of 2968 genes, 1.4%	1
tRNA aminoacylation (view genes)	10 out of 587 genes, 1.7%	42 out of 2968 genes, 1.4%	1
ribose phosphate biosynthetic process (view genes)	10 out of 587 genes, 1.7%	42 out of 2968 genes, 1.4%	1
cell surface receptor signaling pathway (view genes)	3 out of 587 genes, 0.5%	10 out of 2968 genes, 0.3%	1
G-protein coupled receptor signaling pathway (view genes)	3 out of 587 genes, 0.5%	10 out of 2968 genes, 0.3%	1
positive regulation of Ras GTPase activity (view genes)	3 out of 587 genes, 0.5%	10 out of 2968 genes, 0.3%	1
positive regulation of Rab GTPase activity (view genes)	3 out of 587 genes, 0.5%	10 out of 2968 genes, 0.3%	1
cellular amide metabolic process (view genes)	6 out of 587 genes, 1.0%	24 out of 2968 genes, 0.8%	1
single-organism metabolic process (view genes)	159 out of 587 genes, 27.1%	781 out of 2968 genes, 26.3%	1
mitochondrial genome maintenance (view genes)	2 out of 587 genes, 0.3%	6 out of 2968 genes, 0.2%	1
aminoglycan metabolic process (view genes)	2 out of 587 genes, 0.3%	6 out of 2968 genes, 0.2%	1
chitin metabolic process (view genes)	2 out of 587 genes, 0.3%	6 out of 2968 genes, 0.2%	1
amino sugar metabolic process (view genes)	2 out of 587 genes, 0.3%	6 out of 2968 genes, 0.2%	1
pyrimidine nucleobase metabolic process (view genes)	2 out of 587 genes, 0.3%	6 out of 2968 genes, 0.2%	1
'de novo' pyrimidine nucleobase biosynthetic process (view genes)	2 out of 587 genes, 0.3%	6 out of 2968 genes, 0.2%	1
pyrimidine nucleoside metabolic process (view genes)	2 out of 587 genes, 0.3%	6 out of 2968 genes, 0.2%	1
glutamine metabolic process (view genes)	2 out of 587 genes, 0.3%	6 out of 2968 genes, 0.2%	1
proline metabolic process (view genes)	2 out of 587 genes, 0.3%	6 out of 2968 genes, 0.2%	1
acyl-CoA metabolic process (view genes)	2 out of 587 genes, 0.3%	6 out of 2968 genes, 0.2%	1
copper ion transport (view genes)	2 out of 587 genes, 0.3%	6 out of 2968 genes, 0.2%	1
pyrimidine nucleoside monophosphate metabolic process (view genes)	2 out of 587 genes, 0.3%	6 out of 2968 genes, 0.2%	1
pyrimidine nucleoside monophosphate biosynthetic process (view genes)	2 out of 587 genes, 0.3%	6 out of 2968 genes, 0.2%	1
pyrimidine nucleobase biosynthetic process (view genes)	2 out of 587 genes, 0.3%	6 out of 2968 genes, 0.2%	1
thioester metabolic process (view genes)	2 out of 587 genes, 0.3%	6 out of 2968 genes, 0.2%	1
pyrimidine ribonucleoside metabolic process (view genes)	2 out of 587 genes, 0.3%	6 out of 2968 genes, 0.2%	1
glucosamine-containing compound metabolic process (view genes)	2 out of 587 genes, 0.3%	6 out of 2968 genes, 0.2%	1
regulation of translational elongation (view genes)	4 out of 587 genes, 0.7%	15 out of 2968 genes, 0.5%	1
meiosis (view genes)	4 out of 587 genes, 0.7%	15 out of 2968 genes, 0.5%	1
cellular amino acid catabolic process (view genes)	4 out of 587 genes, 0.7%	15 out of 2968 genes, 0.5%	1
meiotic cell cycle (view genes)	4 out of 587 genes, 0.7%	15 out of 2968 genes, 0.5%	1
M phase of meiotic cell cycle (view genes)	4 out of 587 genes, 0.7%	15 out of 2968 genes, 0.5%	1
metal ion transport (view genes)	8 out of 587 genes, 1.4%	34 out of 2968 genes, 1.1%	1
regulation of nucleoside metabolic process (view genes)	5 out of 587 genes, 0.9%	20 out of 2968 genes, 0.7%	1
regulation of nucleotide catabolic process (view genes)	5 out of 587 genes, 0.9%	20 out of 2968 genes, 0.7%	1
regulation of purine nucleotide catabolic process (view genes)	5 out of 587 genes, 0.9%	20 out of 2968 genes, 0.7%	1
monocarboxylic acid biosynthetic process (view genes)	5 out of 587 genes, 0.9%	20 out of 2968 genes, 0.7%	1
regulation of purine nucleotide metabolic process (view genes)	5 out of 587 genes, 0.9%	20 out of 2968 genes, 0.7%	1
cellular glucan metabolic process (view genes)	3 out of 587 genes, 0.5%	11 out of 2968 genes, 0.4%	1
mismatch repair (view genes)	3 out of 587 genes, 0.5%	11 out of 2968 genes, 0.4%	1
oligosaccharide metabolic process (view genes)	3 out of 587 genes, 0.5%	11 out of 2968 genes, 0.4%	1
positive regulation of GTPase activity (view genes)	3 out of 587 genes, 0.5%	11 out of 2968 genes, 0.4%	1
glucan metabolic process (view genes)	3 out of 587 genes, 0.5%	11 out of 2968 genes, 0.4%	1
nucleobase biosynthetic process (view genes)	3 out of 587 genes, 0.5%	11 out of 2968 genes, 0.4%	1
reactive oxygen species metabolic process (view genes)	3 out of 587 genes, 0.5%	11 out of 2968 genes, 0.4%	1
response to oxidative stress (view genes)	4 out of 587 genes, 0.7%	16 out of 2968 genes, 0.5%	1
cell wall organization or biogenesis (view genes)	4 out of 587 genes, 0.7%	16 out of 2968 genes, 0.5%	1
ATP metabolic process (view genes)	12 out of 587 genes, 2.0%	55 out of 2968 genes, 1.9%	1
regulation of cellular catabolic process (view genes)	5 out of 587 genes, 0.9%	21 out of 2968 genes, 0.7%	1
regulation of hydrolase activity (view genes)	5 out of 587 genes, 0.9%	21 out of 2968 genes, 0.7%	1
cell cycle phase (view genes)	7 out of 587 genes, 1.2%	31 out of 2968 genes, 1.0%	1
cellular process involved in reproduction (view genes)	7 out of 587 genes, 1.2%	31 out of 2968 genes, 1.0%	1
translational termination (view genes)	2 out of 587 genes, 0.3%	7 out of 2968 genes, 0.2%	1
cellular amino acid metabolic process (view genes)	37 out of 587 genes, 6.3%	180 out of 2968 genes, 6.1%	1
purine-containing compound biosynthetic process (view genes)	10 out of 587 genes, 1.7%	46 out of 2968 genes, 1.5%	1
polysaccharide biosynthetic process (view genes)	3 out of 587 genes, 0.5%	12 out of 2968 genes, 0.4%	1
pentose-phosphate shunt (view genes)	3 out of 587 genes, 0.5%	12 out of 2968 genes, 0.4%	1
NADPH regeneration (view genes)	3 out of 587 genes, 0.5%	12 out of 2968 genes, 0.4%	1
cellular polysaccharide biosynthetic process (view genes)	3 out of 587 genes, 0.5%	12 out of 2968 genes, 0.4%	1
negative regulation of gene expression (view genes)	4 out of 587 genes, 0.7%	17 out of 2968 genes, 0.6%	1
sexual reproduction (view genes)	4 out of 587 genes, 0.7%	17 out of 2968 genes, 0.6%	1
negative regulation of transcription, DNA-dependent (view genes)	4 out of 587 genes, 0.7%	17 out of 2968 genes, 0.6%	1
negative regulation of RNA metabolic process (view genes)	4 out of 587 genes, 0.7%	17 out of 2968 genes, 0.6%	1
protein dephosphorylation (view genes)	5 out of 587 genes, 0.9%	22 out of 2968 genes, 0.7%	1
negative regulation of macromolecule metabolic process (view genes)	5 out of 587 genes, 0.9%	22 out of 2968 genes, 0.7%	1
positive regulation of nucleobase-containing compound metabolic process (view genes)	5 out of 587 genes, 0.9%	22 out of 2968 genes, 0.7%	1
positive regulation of nitrogen compound metabolic process (view genes)	5 out of 587 genes, 0.9%	22 out of 2968 genes, 0.7%	1
positive regulation of RNA metabolic process (view genes)	5 out of 587 genes, 0.9%	22 out of 2968 genes, 0.7%	1
reproduction (view genes)	7 out of 587 genes, 1.2%	32 out of 2968 genes, 1.1%	1
purine ribonucleotide biosynthetic process (view genes)	8 out of 587 genes, 1.4%	37 out of 2968 genes, 1.2%	1
purine nucleotide biosynthetic process (view genes)	8 out of 587 genes, 1.4%	38 out of 2968 genes, 1.3%	1
M phase (view genes)	6 out of 587 genes, 1.0%	28 out of 2968 genes, 0.9%	1
recombinational repair (view genes)	2 out of 587 genes, 0.3%	8 out of 2968 genes, 0.3%	1
gluconeogenesis (view genes)	2 out of 587 genes, 0.3%	8 out of 2968 genes, 0.3%	1
purine nucleobase metabolic process (view genes)	2 out of 587 genes, 0.3%	8 out of 2968 genes, 0.3%	1
meiosis I (view genes)	2 out of 587 genes, 0.3%	8 out of 2968 genes, 0.3%	1
cellular component disassembly (view genes)	2 out of 587 genes, 0.3%	8 out of 2968 genes, 0.3%	1
macromolecular complex disassembly (view genes)	2 out of 587 genes, 0.3%	8 out of 2968 genes, 0.3%	1
protein complex disassembly (view genes)	2 out of 587 genes, 0.3%	8 out of 2968 genes, 0.3%	1
cellular protein complex disassembly (view genes)	2 out of 587 genes, 0.3%	8 out of 2968 genes, 0.3%	1
dicarboxylic acid biosynthetic process (view genes)	2 out of 587 genes, 0.3%	8 out of 2968 genes, 0.3%	1
RNA catabolic process (view genes)	3 out of 587 genes, 0.5%	13 out of 2968 genes, 0.4%	1
amide biosynthetic process (view genes)	3 out of 587 genes, 0.5%	13 out of 2968 genes, 0.4%	1
cellular polysaccharide metabolic process (view genes)	3 out of 587 genes, 0.5%	13 out of 2968 genes, 0.4%	1
positive regulation of hydrolase activity (view genes)	3 out of 587 genes, 0.5%	13 out of 2968 genes, 0.4%	1
single-organism transport (view genes)	74 out of 587 genes, 12.6%	373 out of 2968 genes, 12.6%	1
organonitrogen compound catabolic process (view genes)	22 out of 587 genes, 3.7%	110 out of 2968 genes, 3.7%	1
small molecule metabolic process (view genes)	92 out of 587 genes, 15.7%	465 out of 2968 genes, 15.7%	1
signal transduction (view genes)	17 out of 587 genes, 2.9%	85 out of 2968 genes, 2.9%	1
signaling (view genes)	17 out of 587 genes, 2.9%	85 out of 2968 genes, 2.9%	1
single organism signaling (view genes)	17 out of 587 genes, 2.9%	85 out of 2968 genes, 2.9%	1
gene expression (view genes)	101 out of 587 genes, 17.2%	511 out of 2968 genes, 17.2%	1
mitotic cell cycle (view genes)	6 out of 587 genes, 1.0%	29 out of 2968 genes, 1.0%	1
positive regulation of macromolecule biosynthetic process (view genes)	6 out of 587 genes, 1.0%	29 out of 2968 genes, 1.0%	1
regulation of catabolic process (view genes)	5 out of 587 genes, 0.9%	24 out of 2968 genes, 0.8%	1
vitamin metabolic process (view genes)	4 out of 587 genes, 0.7%	19 out of 2968 genes, 0.6%	1
water-soluble vitamin metabolic process (view genes)	4 out of 587 genes, 0.7%	19 out of 2968 genes, 0.6%	1
vitamin biosynthetic process (view genes)	4 out of 587 genes, 0.7%	19 out of 2968 genes, 0.6%	1
negative regulation of macromolecule biosynthetic process (view genes)	4 out of 587 genes, 0.7%	19 out of 2968 genes, 0.6%	1
water-soluble vitamin biosynthetic process (view genes)	4 out of 587 genes, 0.7%	19 out of 2968 genes, 0.6%	1
negative regulation of cellular macromolecule biosynthetic process (view genes)	4 out of 587 genes, 0.7%	19 out of 2968 genes, 0.6%	1
cell communication (view genes)	20 out of 587 genes, 3.4%	101 out of 2968 genes, 3.4%	1
ribonucleoside metabolic process (view genes)	24 out of 587 genes, 4.1%	122 out of 2968 genes, 4.1%	1
DNA recombination (view genes)	7 out of 587 genes, 1.2%	35 out of 2968 genes, 1.2%	1
positive regulation of macromolecule metabolic process (view genes)	7 out of 587 genes, 1.2%	35 out of 2968 genes, 1.2%	1
endonucleolytic cleavage in ITS1 to separate SSU-rRNA from 5.8S rRNA and LSU-rRNA from tricistronic rRNA transcript (SSU-rRNA, 5.8S rRNA, LSU-rRNA) (view genes)	2 out of 587 genes, 0.3%	9 out of 2968 genes, 0.3%	1
nuclear-transcribed mRNA catabolic process (view genes)	2 out of 587 genes, 0.3%	9 out of 2968 genes, 0.3%	1
mRNA catabolic process (view genes)	2 out of 587 genes, 0.3%	9 out of 2968 genes, 0.3%	1
regulation of translational fidelity (view genes)	2 out of 587 genes, 0.3%	9 out of 2968 genes, 0.3%	1
hexose biosynthetic process (view genes)	2 out of 587 genes, 0.3%	9 out of 2968 genes, 0.3%	1
regulation of ARF protein signal transduction (view genes)	2 out of 587 genes, 0.3%	9 out of 2968 genes, 0.3%	1
positive regulation of translation (view genes)	2 out of 587 genes, 0.3%	9 out of 2968 genes, 0.3%	1
positive regulation of transcription from RNA polymerase II promoter (view genes)	2 out of 587 genes, 0.3%	9 out of 2968 genes, 0.3%	1
monosaccharide biosynthetic process (view genes)	2 out of 587 genes, 0.3%	9 out of 2968 genes, 0.3%	1
regulation of cytoskeleton organization (view genes)	2 out of 587 genes, 0.3%	9 out of 2968 genes, 0.3%	1
positive regulation of biosynthetic process (view genes)	6 out of 587 genes, 1.0%	30 out of 2968 genes, 1.0%	1
positive regulation of cellular biosynthetic process (view genes)	6 out of 587 genes, 1.0%	30 out of 2968 genes, 1.0%	1
organic substance catabolic process (view genes)	46 out of 587 genes, 7.8%	236 out of 2968 genes, 8.0%	1
negative regulation of biosynthetic process (view genes)	4 out of 587 genes, 0.7%	20 out of 2968 genes, 0.7%	1
negative regulation of cellular biosynthetic process (view genes)	4 out of 587 genes, 0.7%	20 out of 2968 genes, 0.7%	1
response to stimulus (view genes)	51 out of 587 genes, 8.7%	262 out of 2968 genes, 8.8%	1
ATP catabolic process (view genes)	8 out of 587 genes, 1.4%	41 out of 2968 genes, 1.4%	1
cellular protein modification process (view genes)	51 out of 587 genes, 8.7%	263 out of 2968 genes, 8.9%	1
protein modification process (view genes)	51 out of 587 genes, 8.7%	263 out of 2968 genes, 8.9%	1
positive regulation of cellular protein metabolic process (view genes)	3 out of 587 genes, 0.5%	15 out of 2968 genes, 0.5%	1
intracellular protein transmembrane import (view genes)	3 out of 587 genes, 0.5%	15 out of 2968 genes, 0.5%	1
positive regulation of protein metabolic process (view genes)	3 out of 587 genes, 0.5%	15 out of 2968 genes, 0.5%	1
positive regulation of biological process (view genes)	9 out of 587 genes, 1.5%	47 out of 2968 genes, 1.6%	1
positive regulation of cellular process (view genes)	9 out of 587 genes, 1.5%	47 out of 2968 genes, 1.6%	1
pyridine nucleotide metabolic process (view genes)	5 out of 587 genes, 0.9%	26 out of 2968 genes, 0.9%	1
nicotinamide nucleotide metabolic process (view genes)	5 out of 587 genes, 0.9%	26 out of 2968 genes, 0.9%	1
DNA repair (view genes)	17 out of 587 genes, 2.9%	89 out of 2968 genes, 3.0%	1
metabolic process (view genes)	401 out of 587 genes, 68.3%	2039 out of 2968 genes, 68.7%	1
cellular response to stimulus (view genes)	38 out of 587 genes, 6.5%	198 out of 2968 genes, 6.7%	1
cellular biosynthetic process (view genes)	144 out of 587 genes, 24.5%	740 out of 2968 genes, 24.9%	1
nucleotide-excision repair (view genes)	2 out of 587 genes, 0.3%	10 out of 2968 genes, 0.3%	1
transcription initiation from RNA polymerase II promoter (view genes)	2 out of 587 genes, 0.3%	10 out of 2968 genes, 0.3%	1
spindle organization (view genes)	2 out of 587 genes, 0.3%	10 out of 2968 genes, 0.3%	1
mitotic spindle organization (view genes)	2 out of 587 genes, 0.3%	10 out of 2968 genes, 0.3%	1
mitotic spindle organization in nucleus (view genes)	2 out of 587 genes, 0.3%	10 out of 2968 genes, 0.3%	1
DNA geometric change (view genes)	2 out of 587 genes, 0.3%	10 out of 2968 genes, 0.3%	1
DNA duplex unwinding (view genes)	2 out of 587 genes, 0.3%	10 out of 2968 genes, 0.3%	1
cellular response to oxidative stress (view genes)	2 out of 587 genes, 0.3%	10 out of 2968 genes, 0.3%	1
dephosphorylation (view genes)	7 out of 587 genes, 1.2%	37 out of 2968 genes, 1.2%	1
alpha-amino acid metabolic process (view genes)	19 out of 587 genes, 3.2%	100 out of 2968 genes, 3.4%	1
fatty acid metabolic process (view genes)	4 out of 587 genes, 0.7%	21 out of 2968 genes, 0.7%	1
organic substance biosynthetic process (view genes)	146 out of 587 genes, 24.9%	751 out of 2968 genes, 25.3%	1
serine family amino acid metabolic process (view genes)	3 out of 587 genes, 0.5%	16 out of 2968 genes, 0.5%	1
positive regulation of gene expression (view genes)	3 out of 587 genes, 0.5%	16 out of 2968 genes, 0.5%	1
cellular membrane organization (view genes)	3 out of 587 genes, 0.5%	16 out of 2968 genes, 0.5%	1
positive regulation of transcription, DNA-dependent (view genes)	3 out of 587 genes, 0.5%	16 out of 2968 genes, 0.5%	1
membrane organization (view genes)	3 out of 587 genes, 0.5%	16 out of 2968 genes, 0.5%	1
intracellular protein transmembrane transport (view genes)	3 out of 587 genes, 0.5%	16 out of 2968 genes, 0.5%	1
protein transmembrane transport (view genes)	3 out of 587 genes, 0.5%	16 out of 2968 genes, 0.5%	1
nucleocytoplasmic transport (view genes)	5 out of 587 genes, 0.9%	27 out of 2968 genes, 0.9%	1
aspartate family amino acid metabolic process (view genes)	5 out of 587 genes, 0.9%	27 out of 2968 genes, 0.9%	1
nuclear transport (view genes)	5 out of 587 genes, 0.9%	27 out of 2968 genes, 0.9%	1
pyridine-containing compound metabolic process (view genes)	5 out of 587 genes, 0.9%	27 out of 2968 genes, 0.9%	1
purine nucleoside metabolic process (view genes)	22 out of 587 genes, 3.7%	117 out of 2968 genes, 3.9%	1
purine ribonucleoside metabolic process (view genes)	22 out of 587 genes, 3.7%	117 out of 2968 genes, 3.9%	1
carbohydrate derivative catabolic process (view genes)	17 out of 587 genes, 2.9%	91 out of 2968 genes, 3.1%	1
oxidoreduction coenzyme metabolic process (view genes)	7 out of 587 genes, 1.2%	38 out of 2968 genes, 1.3%	1
positive regulation of metabolic process (view genes)	7 out of 587 genes, 1.2%	38 out of 2968 genes, 1.3%	1
positive regulation of cellular metabolic process (view genes)	7 out of 587 genes, 1.2%	38 out of 2968 genes, 1.3%	1
mitochondrion organization (view genes)	9 out of 587 genes, 1.5%	49 out of 2968 genes, 1.7%	1
alcohol metabolic process (view genes)	4 out of 587 genes, 0.7%	22 out of 2968 genes, 0.7%	1
organic hydroxy compound metabolic process (view genes)	4 out of 587 genes, 0.7%	22 out of 2968 genes, 0.7%	1
biosynthetic process (view genes)	151 out of 587 genes, 25.7%	782 out of 2968 genes, 26.3%	1
ribosomal subunit export from nucleus (view genes)	2 out of 587 genes, 0.3%	11 out of 2968 genes, 0.4%	1
double-strand break repair (view genes)	2 out of 587 genes, 0.3%	11 out of 2968 genes, 0.4%	1
chromosome segregation (view genes)	2 out of 587 genes, 0.3%	11 out of 2968 genes, 0.4%	1
aromatic amino acid family biosynthetic process (view genes)	2 out of 587 genes, 0.3%	11 out of 2968 genes, 0.4%	1
nicotinamide nucleotide biosynthetic process (view genes)	2 out of 587 genes, 0.3%	11 out of 2968 genes, 0.4%	1
pyridine nucleotide biosynthetic process (view genes)	2 out of 587 genes, 0.3%	11 out of 2968 genes, 0.4%	1
NAD metabolic process (view genes)	2 out of 587 genes, 0.3%	11 out of 2968 genes, 0.4%	1
ribosome localization (view genes)	2 out of 587 genes, 0.3%	11 out of 2968 genes, 0.4%	1
establishment of ribosome localization (view genes)	2 out of 587 genes, 0.3%	11 out of 2968 genes, 0.4%	1
ribonucleoprotein complex localization (view genes)	2 out of 587 genes, 0.3%	11 out of 2968 genes, 0.4%	1
ribonucleoprotein complex export from nucleus (view genes)	2 out of 587 genes, 0.3%	11 out of 2968 genes, 0.4%	1
rRNA-containing ribonucleoprotein complex export from nucleus (view genes)	2 out of 587 genes, 0.3%	11 out of 2968 genes, 0.4%	1
cation transport (view genes)	16 out of 587 genes, 2.7%	87 out of 2968 genes, 2.9%	1
nucleoside triphosphate metabolic process (view genes)	19 out of 587 genes, 3.2%	103 out of 2968 genes, 3.5%	1
carbohydrate biosynthetic process (view genes)	5 out of 587 genes, 0.9%	28 out of 2968 genes, 0.9%	1
organic acid biosynthetic process (view genes)	21 out of 587 genes, 3.6%	114 out of 2968 genes, 3.8%	1
carboxylic acid biosynthetic process (view genes)	21 out of 587 genes, 3.6%	114 out of 2968 genes, 3.8%	1
RNA splicing, via transesterification reactions (view genes)	3 out of 587 genes, 0.5%	17 out of 2968 genes, 0.6%	1
RNA splicing, via transesterification reactions with bulged adenosine as nucleophile (view genes)	3 out of 587 genes, 0.5%	17 out of 2968 genes, 0.6%	1
mRNA splicing, via spliceosome (view genes)	3 out of 587 genes, 0.5%	17 out of 2968 genes, 0.6%	1
DNA-dependent DNA replication (view genes)	3 out of 587 genes, 0.5%	17 out of 2968 genes, 0.6%	1
cellular carbohydrate biosynthetic process (view genes)	3 out of 587 genes, 0.5%	17 out of 2968 genes, 0.6%	1
organophosphate catabolic process (view genes)	17 out of 587 genes, 2.9%	93 out of 2968 genes, 3.1%	1
response to stress (view genes)	31 out of 587 genes, 5.3%	167 out of 2968 genes, 5.6%	1
sulfur compound biosynthetic process (view genes)	6 out of 587 genes, 1.0%	34 out of 2968 genes, 1.1%	1
purine ribonucleoside triphosphate metabolic process (view genes)	18 out of 587 genes, 3.1%	99 out of 2968 genes, 3.3%	1
cellular response to stress (view genes)	20 out of 587 genes, 3.4%	110 out of 2968 genes, 3.7%	1
ribonucleotide metabolic process (view genes)	23 out of 587 genes, 3.9%	126 out of 2968 genes, 4.2%	1
ribose phosphate metabolic process (view genes)	23 out of 587 genes, 3.9%	126 out of 2968 genes, 4.2%	1
cellular catabolic process (view genes)	37 out of 587 genes, 6.3%	200 out of 2968 genes, 6.7%	1
nucleoside phosphate biosynthetic process (view genes)	13 out of 587 genes, 2.2%	73 out of 2968 genes, 2.5%	1
purine nucleoside triphosphate metabolic process (view genes)	18 out of 587 genes, 3.1%	100 out of 2968 genes, 3.4%	1
ribonucleoside triphosphate metabolic process (view genes)	18 out of 587 genes, 3.1%	100 out of 2968 genes, 3.4%	1
nucleoside metabolic process (view genes)	24 out of 587 genes, 4.1%	132 out of 2968 genes, 4.4%	1
glycosyl compound metabolic process (view genes)	24 out of 587 genes, 4.1%	132 out of 2968 genes, 4.4%	1
M phase of mitotic cell cycle (view genes)	2 out of 587 genes, 0.3%	12 out of 2968 genes, 0.4%	1
maturation of 5.8S rRNA (view genes)	2 out of 587 genes, 0.3%	12 out of 2968 genes, 0.4%	1
maturation of 5.8S rRNA from tricistronic rRNA transcript (SSU-rRNA, 5.8S rRNA, LSU-rRNA) (view genes)	2 out of 587 genes, 0.3%	12 out of 2968 genes, 0.4%	1
pseudouridine synthesis (view genes)	2 out of 587 genes, 0.3%	12 out of 2968 genes, 0.4%	1
pyrimidine nucleotide metabolic process (view genes)	2 out of 587 genes, 0.3%	12 out of 2968 genes, 0.4%	1
pyrimidine nucleotide biosynthetic process (view genes)	2 out of 587 genes, 0.3%	12 out of 2968 genes, 0.4%	1
ubiquinone metabolic process (view genes)	2 out of 587 genes, 0.3%	12 out of 2968 genes, 0.4%	1
ubiquinone biosynthetic process (view genes)	2 out of 587 genes, 0.3%	12 out of 2968 genes, 0.4%	1
peroxisome organization (view genes)	2 out of 587 genes, 0.3%	12 out of 2968 genes, 0.4%	1
steroid metabolic process (view genes)	2 out of 587 genes, 0.3%	12 out of 2968 genes, 0.4%	1
regulation of cell cycle process (view genes)	2 out of 587 genes, 0.3%	12 out of 2968 genes, 0.4%	1
ketone biosynthetic process (view genes)	2 out of 587 genes, 0.3%	12 out of 2968 genes, 0.4%	1
quinone cofactor metabolic process (view genes)	2 out of 587 genes, 0.3%	12 out of 2968 genes, 0.4%	1
quinone cofactor biosynthetic process (view genes)	2 out of 587 genes, 0.3%	12 out of 2968 genes, 0.4%	1
pyridine-containing compound biosynthetic process (view genes)	2 out of 587 genes, 0.3%	12 out of 2968 genes, 0.4%	1
alpha-amino acid catabolic process (view genes)	2 out of 587 genes, 0.3%	12 out of 2968 genes, 0.4%	1
quinone metabolic process (view genes)	2 out of 587 genes, 0.3%	12 out of 2968 genes, 0.4%	1
quinone biosynthetic process (view genes)	2 out of 587 genes, 0.3%	12 out of 2968 genes, 0.4%	1
response to DNA damage stimulus (view genes)	17 out of 587 genes, 2.9%	95 out of 2968 genes, 3.2%	1
organonitrogen compound metabolic process (view genes)	76 out of 587 genes, 12.9%	404 out of 2968 genes, 13.6%	1
microtubule cytoskeleton organization (view genes)	3 out of 587 genes, 0.5%	18 out of 2968 genes, 0.6%	1
DNA-dependent transcription, initiation (view genes)	3 out of 587 genes, 0.5%	18 out of 2968 genes, 0.6%	1
regulation of translation (view genes)	5 out of 587 genes, 0.9%	30 out of 2968 genes, 1.0%	1
ribonucleoside monophosphate biosynthetic process (view genes)	5 out of 587 genes, 0.9%	30 out of 2968 genes, 1.0%	1
ribonucleoside monophosphate metabolic process (view genes)	5 out of 587 genes, 0.9%	30 out of 2968 genes, 1.0%	1
DNA conformation change (view genes)	5 out of 587 genes, 0.9%	30 out of 2968 genes, 1.0%	1
small GTPase mediated signal transduction (view genes)	6 out of 587 genes, 1.0%	36 out of 2968 genes, 1.2%	1
sulfur compound metabolic process (view genes)	7 out of 587 genes, 1.2%	42 out of 2968 genes, 1.4%	1
monovalent inorganic cation transport (view genes)	7 out of 587 genes, 1.2%	42 out of 2968 genes, 1.4%	1
cellular nitrogen compound catabolic process (view genes)	19 out of 587 genes, 3.2%	108 out of 2968 genes, 3.6%	1
purine nucleoside monophosphate metabolic process (view genes)	3 out of 587 genes, 0.5%	19 out of 2968 genes, 0.6%	1
purine nucleoside monophosphate biosynthetic process (view genes)	3 out of 587 genes, 0.5%	19 out of 2968 genes, 0.6%	1
purine ribonucleoside monophosphate metabolic process (view genes)	3 out of 587 genes, 0.5%	19 out of 2968 genes, 0.6%	1
purine ribonucleoside monophosphate biosynthetic process (view genes)	3 out of 587 genes, 0.5%	19 out of 2968 genes, 0.6%	1
protein import (view genes)	3 out of 587 genes, 0.5%	19 out of 2968 genes, 0.6%	1
nuclear export (view genes)	3 out of 587 genes, 0.5%	19 out of 2968 genes, 0.6%	1
protein-DNA complex assembly (view genes)	3 out of 587 genes, 0.5%	19 out of 2968 genes, 0.6%	1
purine-containing compound metabolic process (view genes)	24 out of 587 genes, 4.1%	135 out of 2968 genes, 4.5%	1
transcription from RNA polymerase II promoter (view genes)	4 out of 587 genes, 0.7%	25 out of 2968 genes, 0.8%	1
endonucleolytic cleavage involved in rRNA processing (view genes)	2 out of 587 genes, 0.3%	13 out of 2968 genes, 0.4%	1
endonucleolytic cleavage of tricistronic rRNA transcript (SSU-rRNA, 5.8S rRNA, LSU-rRNA) (view genes)	2 out of 587 genes, 0.3%	13 out of 2968 genes, 0.4%	1
nucleosome assembly (view genes)	2 out of 587 genes, 0.3%	13 out of 2968 genes, 0.4%	1
aromatic amino acid family metabolic process (view genes)	2 out of 587 genes, 0.3%	13 out of 2968 genes, 0.4%	1
chromatin assembly (view genes)	2 out of 587 genes, 0.3%	13 out of 2968 genes, 0.4%	1
tetrapyrrole biosynthetic process (view genes)	2 out of 587 genes, 0.3%	13 out of 2968 genes, 0.4%	1
cellular ketone metabolic process (view genes)	2 out of 587 genes, 0.3%	13 out of 2968 genes, 0.4%	1
RNA phosphodiester bond hydrolysis, endonucleolytic (view genes)	2 out of 587 genes, 0.3%	13 out of 2968 genes, 0.4%	1
posttranscriptional regulation of gene expression (view genes)	5 out of 587 genes, 0.9%	31 out of 2968 genes, 1.0%	1
heterocycle catabolic process (view genes)	19 out of 587 genes, 3.2%	109 out of 2968 genes, 3.7%	1
organic cyclic compound catabolic process (view genes)	19 out of 587 genes, 3.2%	109 out of 2968 genes, 3.7%	1
nucleotide biosynthetic process (view genes)	12 out of 587 genes, 2.0%	71 out of 2968 genes, 2.4%	1
purine-containing compound catabolic process (view genes)	15 out of 587 genes, 2.6%	88 out of 2968 genes, 3.0%	1
purine ribonucleotide metabolic process (view genes)	21 out of 587 genes, 3.6%	121 out of 2968 genes, 4.1%	1
organic substance metabolic process (view genes)	325 out of 587 genes, 55.4%	1684 out of 2968 genes, 56.7%	1
dicarboxylic acid metabolic process (view genes)	3 out of 587 genes, 0.5%	20 out of 2968 genes, 0.7%	1
pyrimidine-containing compound biosynthetic process (view genes)	3 out of 587 genes, 0.5%	20 out of 2968 genes, 0.7%	1
nucleoside monophosphate metabolic process (view genes)	5 out of 587 genes, 0.9%	32 out of 2968 genes, 1.1%	1
nucleoside monophosphate biosynthetic process (view genes)	5 out of 587 genes, 0.9%	32 out of 2968 genes, 1.1%	1
cellular amino acid biosynthetic process (view genes)	16 out of 587 genes, 2.7%	94 out of 2968 genes, 3.2%	1
cofactor metabolic process (view genes)	16 out of 587 genes, 2.7%	94 out of 2968 genes, 3.2%	1
aromatic compound catabolic process (view genes)	18 out of 587 genes, 3.1%	105 out of 2968 genes, 3.5%	1
macromolecule modification (view genes)	54 out of 587 genes, 9.2%	298 out of 2968 genes, 10.0%	1
cleavage involved in rRNA processing (view genes)	2 out of 587 genes, 0.3%	14 out of 2968 genes, 0.5%	1
protein targeting to mitochondrion (view genes)	2 out of 587 genes, 0.3%	14 out of 2968 genes, 0.5%	1
reproductive process (view genes)	2 out of 587 genes, 0.3%	14 out of 2968 genes, 0.5%	1
lipid modification (view genes)	2 out of 587 genes, 0.3%	14 out of 2968 genes, 0.5%	1
tetrapyrrole metabolic process (view genes)	2 out of 587 genes, 0.3%	14 out of 2968 genes, 0.5%	1
pigment biosynthetic process (view genes)	2 out of 587 genes, 0.3%	14 out of 2968 genes, 0.5%	1
RNA phosphodiester bond hydrolysis (view genes)	2 out of 587 genes, 0.3%	14 out of 2968 genes, 0.5%	1
purine nucleoside catabolic process (view genes)	14 out of 587 genes, 2.4%	84 out of 2968 genes, 2.8%	1
ribonucleoside triphosphate catabolic process (view genes)	14 out of 587 genes, 2.4%	84 out of 2968 genes, 2.8%	1
purine ribonucleoside triphosphate catabolic process (view genes)	14 out of 587 genes, 2.4%	84 out of 2968 genes, 2.8%	1
purine ribonucleoside catabolic process (view genes)	14 out of 587 genes, 2.4%	84 out of 2968 genes, 2.8%	1
nucleobase-containing compound catabolic process (view genes)	17 out of 587 genes, 2.9%	101 out of 2968 genes, 3.4%	1
primary metabolic process (view genes)	310 out of 587 genes, 52.8%	1613 out of 2968 genes, 54.3%	1
microtubule-based process (view genes)	4 out of 587 genes, 0.7%	27 out of 2968 genes, 0.9%	1
protein-DNA complex subunit organization (view genes)	3 out of 587 genes, 0.5%	21 out of 2968 genes, 0.7%	1
pyrimidine-containing compound metabolic process (view genes)	3 out of 587 genes, 0.5%	21 out of 2968 genes, 0.7%	1
nucleoside triphosphate catabolic process (view genes)	14 out of 587 genes, 2.4%	85 out of 2968 genes, 2.9%	1
purine nucleoside triphosphate catabolic process (view genes)	14 out of 587 genes, 2.4%	85 out of 2968 genes, 2.9%	1
purine ribonucleotide catabolic process (view genes)	14 out of 587 genes, 2.4%	85 out of 2968 genes, 2.9%	1
nucleoside catabolic process (view genes)	14 out of 587 genes, 2.4%	85 out of 2968 genes, 2.9%	1
ribonucleotide catabolic process (view genes)	14 out of 587 genes, 2.4%	85 out of 2968 genes, 2.9%	1
ribonucleoside catabolic process (view genes)	14 out of 587 genes, 2.4%	85 out of 2968 genes, 2.9%	1
glycosyl compound catabolic process (view genes)	14 out of 587 genes, 2.4%	85 out of 2968 genes, 2.9%	1
regulation of transcription from RNA polymerase II promoter (view genes)	12 out of 587 genes, 2.0%	74 out of 2968 genes, 2.5%	1
purine nucleotide metabolic process (view genes)	21 out of 587 genes, 3.6%	124 out of 2968 genes, 4.2%	1
maturation of SSU-rRNA from tricistronic rRNA transcript (SSU-rRNA, 5.8S rRNA, LSU-rRNA) (view genes)	2 out of 587 genes, 0.3%	15 out of 2968 genes, 0.5%	1
chromatin assembly or disassembly (view genes)	2 out of 587 genes, 0.3%	15 out of 2968 genes, 0.5%	1
protein ubiquitination (view genes)	2 out of 587 genes, 0.3%	15 out of 2968 genes, 0.5%	1
maturation of SSU-rRNA (view genes)	2 out of 587 genes, 0.3%	15 out of 2968 genes, 0.5%	1
pigment metabolic process (view genes)	2 out of 587 genes, 0.3%	15 out of 2968 genes, 0.5%	1
establishment of organelle localization (view genes)	2 out of 587 genes, 0.3%	15 out of 2968 genes, 0.5%	1
protein localization to mitochondrion (view genes)	2 out of 587 genes, 0.3%	15 out of 2968 genes, 0.5%	1
establishment of protein localization to mitochondrion (view genes)	2 out of 587 genes, 0.3%	15 out of 2968 genes, 0.5%	1
purine nucleotide catabolic process (view genes)	14 out of 587 genes, 2.4%	86 out of 2968 genes, 2.9%	1
aspartate family amino acid biosynthetic process (view genes)	3 out of 587 genes, 0.5%	22 out of 2968 genes, 0.7%	1
nucleotide catabolic process (view genes)	14 out of 587 genes, 2.4%	87 out of 2968 genes, 2.9%	1
nucleoside phosphate catabolic process (view genes)	14 out of 587 genes, 2.4%	87 out of 2968 genes, 2.9%	1
nucleobase-containing small molecule metabolic process (view genes)	34 out of 587 genes, 5.8%	198 out of 2968 genes, 6.7%	1
small molecule biosynthetic process (view genes)	25 out of 587 genes, 4.3%	149 out of 2968 genes, 5.0%	1
single-organism biosynthetic process (view genes)	25 out of 587 genes, 4.3%	149 out of 2968 genes, 5.0%	1
RNA splicing (view genes)	4 out of 587 genes, 0.7%	29 out of 2968 genes, 1.0%	1
cell division (view genes)	4 out of 587 genes, 0.7%	29 out of 2968 genes, 1.0%	1
mitochondrial transport (view genes)	2 out of 587 genes, 0.3%	16 out of 2968 genes, 0.5%	1
branched-chain amino acid biosynthetic process (view genes)	2 out of 587 genes, 0.3%	16 out of 2968 genes, 0.5%	1
nucleosome organization (view genes)	2 out of 587 genes, 0.3%	16 out of 2968 genes, 0.5%	1
cellular metabolic process (view genes)	311 out of 587 genes, 53.0%	1628 out of 2968 genes, 54.9%	1
organonitrogen compound biosynthetic process (view genes)	34 out of 587 genes, 5.8%	199 out of 2968 genes, 6.7%	1
transport (view genes)	106 out of 587 genes, 18.1%	581 out of 2968 genes, 19.6%	1
nucleoside phosphate metabolic process (view genes)	31 out of 587 genes, 5.3%	183 out of 2968 genes, 6.2%	1
guanosine-containing compound metabolic process (view genes)	7 out of 587 genes, 1.2%	48 out of 2968 genes, 1.6%	1
GTP catabolic process (view genes)	6 out of 587 genes, 1.0%	42 out of 2968 genes, 1.4%	1
guanosine-containing compound catabolic process (view genes)	6 out of 587 genes, 1.0%	42 out of 2968 genes, 1.4%	1
cell cycle process (view genes)	9 out of 587 genes, 1.5%	60 out of 2968 genes, 2.0%	1
organic substance transport (view genes)	39 out of 587 genes, 6.6%	227 out of 2968 genes, 7.6%	1
protein complex subunit organization (view genes)	10 out of 587 genes, 1.7%	66 out of 2968 genes, 2.2%	1
hydrogen transport (view genes)	4 out of 587 genes, 0.7%	30 out of 2968 genes, 1.0%	1
proton transport (view genes)	4 out of 587 genes, 0.7%	30 out of 2968 genes, 1.0%	1
establishment of localization (view genes)	106 out of 587 genes, 18.1%	583 out of 2968 genes, 19.6%	1
DNA packaging (view genes)	2 out of 587 genes, 0.3%	17 out of 2968 genes, 0.6%	1
fatty acid biosynthetic process (view genes)	2 out of 587 genes, 0.3%	17 out of 2968 genes, 0.6%	1
branched-chain amino acid metabolic process (view genes)	2 out of 587 genes, 0.3%	17 out of 2968 genes, 0.6%	1
protein modification by small protein conjugation (view genes)	2 out of 587 genes, 0.3%	17 out of 2968 genes, 0.6%	1
protein modification by small protein conjugation or removal (view genes)	2 out of 587 genes, 0.3%	17 out of 2968 genes, 0.6%	1
intracellular signal transduction (view genes)	8 out of 587 genes, 1.4%	55 out of 2968 genes, 1.9%	1
GTP metabolic process (view genes)	6 out of 587 genes, 1.0%	43 out of 2968 genes, 1.4%	1
single-organism developmental process (view genes)	3 out of 587 genes, 0.5%	24 out of 2968 genes, 0.8%	1
protein complex assembly (view genes)	5 out of 587 genes, 0.9%	37 out of 2968 genes, 1.2%	1
cell cycle (view genes)	12 out of 587 genes, 2.0%	79 out of 2968 genes, 2.7%	1
coenzyme biosynthetic process (view genes)	8 out of 587 genes, 1.4%	56 out of 2968 genes, 1.9%	1
macromolecular complex assembly (view genes)	10 out of 587 genes, 1.7%	68 out of 2968 genes, 2.3%	1
alpha-amino acid biosynthetic process (view genes)	11 out of 587 genes, 1.9%	74 out of 2968 genes, 2.5%	1
coenzyme metabolic process (view genes)	12 out of 587 genes, 2.0%	80 out of 2968 genes, 2.7%	1
cellular component assembly (view genes)	13 out of 587 genes, 2.2%	86 out of 2968 genes, 2.9%	1
protein complex biogenesis (view genes)	5 out of 587 genes, 0.9%	38 out of 2968 genes, 1.3%	1
anatomical structure development (view genes)	2 out of 587 genes, 0.3%	18 out of 2968 genes, 0.6%	1
macromolecular complex subunit organization (view genes)	15 out of 587 genes, 2.6%	98 out of 2968 genes, 3.3%	1
localization (view genes)	107 out of 587 genes, 18.2%	595 out of 2968 genes, 20.0%	1
nucleotide metabolic process (view genes)	29 out of 587 genes, 4.9%	179 out of 2968 genes, 6.0%	1
DNA replication (view genes)	8 out of 587 genes, 1.4%	58 out of 2968 genes, 2.0%	1
membrane lipid metabolic process (view genes)	3 out of 587 genes, 0.5%	26 out of 2968 genes, 0.9%	1
developmental process (view genes)	3 out of 587 genes, 0.5%	26 out of 2968 genes, 0.9%	1
organelle localization (view genes)	2 out of 587 genes, 0.3%	19 out of 2968 genes, 0.6%	1
regulation of cellular component organization (view genes)	3 out of 587 genes, 0.5%	27 out of 2968 genes, 0.9%	1
glycosylation (view genes)	3 out of 587 genes, 0.5%	27 out of 2968 genes, 0.9%	1
cofactor biosynthetic process (view genes)	9 out of 587 genes, 1.5%	66 out of 2968 genes, 2.2%	1
ribonucleoprotein complex biogenesis (view genes)	16 out of 587 genes, 2.7%	108 out of 2968 genes, 3.6%	1
carbohydrate derivative biosynthetic process (view genes)	15 out of 587 genes, 2.6%	103 out of 2968 genes, 3.5%	1
cellular protein complex assembly (view genes)	3 out of 587 genes, 0.5%	28 out of 2968 genes, 0.9%	1
nucleic acid phosphodiester bond hydrolysis (view genes)	4 out of 587 genes, 0.7%	35 out of 2968 genes, 1.2%	1
DNA metabolic process (view genes)	27 out of 587 genes, 4.6%	173 out of 2968 genes, 5.8%	1
protein lipidation (view genes)	2 out of 587 genes, 0.3%	21 out of 2968 genes, 0.7%	1
regulation of organelle organization (view genes)	2 out of 587 genes, 0.3%	21 out of 2968 genes, 0.7%	1
lipoprotein metabolic process (view genes)	2 out of 587 genes, 0.3%	21 out of 2968 genes, 0.7%	1
lipoprotein biosynthetic process (view genes)	2 out of 587 genes, 0.3%	21 out of 2968 genes, 0.7%	1
ribosomal small subunit biogenesis (view genes)	2 out of 587 genes, 0.3%	21 out of 2968 genes, 0.7%	1
cellular modified amino acid biosynthetic process (view genes)	2 out of 587 genes, 0.3%	21 out of 2968 genes, 0.7%	1
ribosome biogenesis (view genes)	15 out of 587 genes, 2.6%	104 out of 2968 genes, 3.5%	1
carbohydrate derivative metabolic process (view genes)	34 out of 587 genes, 5.8%	213 out of 2968 genes, 7.2%	1
tRNA metabolic process (view genes)	12 out of 587 genes, 2.0%	87 out of 2968 genes, 2.9%	1
cellular macromolecule metabolic process (view genes)	187 out of 587 genes, 31.9%	1027 out of 2968 genes, 34.6%	1
GPI anchor metabolic process (view genes)	2 out of 587 genes, 0.3%	22 out of 2968 genes, 0.7%	1
glycolipid metabolic process (view genes)	2 out of 587 genes, 0.3%	22 out of 2968 genes, 0.7%	1
cell redox homeostasis (view genes)	2 out of 587 genes, 0.3%	22 out of 2968 genes, 0.7%	1
cellular macromolecular complex assembly (view genes)	7 out of 587 genes, 1.2%	58 out of 2968 genes, 2.0%	1
cellular modified amino acid metabolic process (view genes)	3 out of 587 genes, 0.5%	31 out of 2968 genes, 1.0%	1
methylation (view genes)	6 out of 587 genes, 1.0%	52 out of 2968 genes, 1.8%	1
protein targeting (view genes)	4 out of 587 genes, 0.7%	39 out of 2968 genes, 1.3%	1
mRNA metabolic process (view genes)	6 out of 587 genes, 1.0%	53 out of 2968 genes, 1.8%	1
cellular component biogenesis (view genes)	28 out of 587 genes, 4.8%	187 out of 2968 genes, 6.3%	1
protein glycosylation (view genes)	2 out of 587 genes, 0.3%	25 out of 2968 genes, 0.8%	1
macromolecule glycosylation (view genes)	2 out of 587 genes, 0.3%	25 out of 2968 genes, 0.8%	1
macromolecule metabolic process (view genes)	200 out of 587 genes, 34.1%	1110 out of 2968 genes, 37.4%	1
lipid metabolic process (view genes)	17 out of 587 genes, 2.9%	125 out of 2968 genes, 4.2%	1
rRNA metabolic process (view genes)	8 out of 587 genes, 1.4%	69 out of 2968 genes, 2.3%	1
establishment of protein localization to organelle (view genes)	3 out of 587 genes, 0.5%	34 out of 2968 genes, 1.1%	1
glycoprotein metabolic process (view genes)	2 out of 587 genes, 0.3%	26 out of 2968 genes, 0.9%	1
glycoprotein biosynthetic process (view genes)	2 out of 587 genes, 0.3%	26 out of 2968 genes, 0.9%	1
regulation of biological quality (view genes)	7 out of 587 genes, 1.2%	63 out of 2968 genes, 2.1%	1
mRNA processing (view genes)	4 out of 587 genes, 0.7%	42 out of 2968 genes, 1.4%	1
cellular homeostasis (view genes)	3 out of 587 genes, 0.5%	35 out of 2968 genes, 1.2%	1
organophosphate metabolic process (view genes)	41 out of 587 genes, 7.0%	268 out of 2968 genes, 9.0%	1
phosphatidylinositol metabolic process (view genes)	3 out of 587 genes, 0.5%	36 out of 2968 genes, 1.2%	1
cellular lipid metabolic process (view genes)	12 out of 587 genes, 2.0%	98 out of 2968 genes, 3.3%	1
homeostatic process (view genes)	4 out of 587 genes, 0.7%	44 out of 2968 genes, 1.5%	1
nucleobase-containing compound biosynthetic process (view genes)	23 out of 587 genes, 3.9%	167 out of 2968 genes, 5.6%	1
cytoskeleton organization (view genes)	3 out of 587 genes, 0.5%	37 out of 2968 genes, 1.2%	1
glycerophospholipid metabolic process (view genes)	4 out of 587 genes, 0.7%	45 out of 2968 genes, 1.5%	1
ncRNA metabolic process (view genes)	21 out of 587 genes, 3.6%	156 out of 2968 genes, 5.3%	1
rRNA processing (view genes)	7 out of 587 genes, 1.2%	67 out of 2968 genes, 2.3%	1
intracellular protein transport (view genes)	13 out of 587 genes, 2.2%	107 out of 2968 genes, 3.6%	1
glycerolipid metabolic process (view genes)	4 out of 587 genes, 0.7%	46 out of 2968 genes, 1.5%	1
glycerophospholipid biosynthetic process (view genes)	2 out of 587 genes, 0.3%	30 out of 2968 genes, 1.0%	1
cellular component organization (view genes)	37 out of 587 genes, 6.3%	253 out of 2968 genes, 8.5%	1
organophosphate biosynthetic process (view genes)	16 out of 587 genes, 2.7%	128 out of 2968 genes, 4.3%	1
phospholipid metabolic process (view genes)	6 out of 587 genes, 1.0%	62 out of 2968 genes, 2.1%	1
glycerolipid biosynthetic process (view genes)	2 out of 587 genes, 0.3%	31 out of 2968 genes, 1.0%	1
organic cyclic compound biosynthetic process (view genes)	35 out of 587 genes, 6.0%	244 out of 2968 genes, 8.2%	1
heterocycle biosynthetic process (view genes)	32 out of 587 genes, 5.5%	227 out of 2968 genes, 7.6%	1
RNA modification (view genes)	3 out of 587 genes, 0.5%	41 out of 2968 genes, 1.4%	1
protein localization to organelle (view genes)	3 out of 587 genes, 0.5%	41 out of 2968 genes, 1.4%	1
cellular protein localization (view genes)	13 out of 587 genes, 2.2%	113 out of 2968 genes, 3.8%	1
cellular macromolecule localization (view genes)	13 out of 587 genes, 2.2%	114 out of 2968 genes, 3.8%	1
aromatic compound biosynthetic process (view genes)	29 out of 587 genes, 4.9%	214 out of 2968 genes, 7.2%	1
macromolecule catabolic process (view genes)	7 out of 587 genes, 1.2%	74 out of 2968 genes, 2.5%	1
cellular component organization or biogenesis (view genes)	52 out of 587 genes, 8.9%	351 out of 2968 genes, 11.8%	1
cytoplasmic transport (view genes)	7 out of 587 genes, 1.2%	75 out of 2968 genes, 2.5%	1
intracellular transport (view genes)	18 out of 587 genes, 3.1%	149 out of 2968 genes, 5.0%	1
single-organism process (view genes)	158 out of 587 genes, 26.9%	932 out of 2968 genes, 31.4%	1
chromatin organization (view genes)	4 out of 587 genes, 0.7%	54 out of 2968 genes, 1.8%	1
cellular macromolecule catabolic process (view genes)	5 out of 587 genes, 0.9%	62 out of 2968 genes, 2.1%	1
chromosome organization (view genes)	6 out of 587 genes, 1.0%	70 out of 2968 genes, 2.4%	1
protein transport (view genes)	18 out of 587 genes, 3.1%	152 out of 2968 genes, 5.1%	1
establishment of protein localization (view genes)	18 out of 587 genes, 3.1%	153 out of 2968 genes, 5.2%	1
transcription, DNA-dependent (view genes)	8 out of 587 genes, 1.4%	86 out of 2968 genes, 2.9%	1
proteolysis (view genes)	12 out of 587 genes, 2.0%	115 out of 2968 genes, 3.9%	1
protein folding (view genes)	3 out of 587 genes, 0.5%	48 out of 2968 genes, 1.6%	1
RNA biosynthetic process (view genes)	8 out of 587 genes, 1.4%	88 out of 2968 genes, 3.0%	1
organelle organization (view genes)	24 out of 587 genes, 4.1%	197 out of 2968 genes, 6.6%	1
ubiquitin-dependent protein catabolic process (view genes)	2 out of 587 genes, 0.3%	41 out of 2968 genes, 1.4%	1
modification-dependent protein catabolic process (view genes)	2 out of 587 genes, 0.3%	41 out of 2968 genes, 1.4%	1
protein localization (view genes)	18 out of 587 genes, 3.1%	159 out of 2968 genes, 5.4%	1
cellular process (view genes)	409 out of 587 genes, 69.7%	2213 out of 2968 genes, 74.6%	1
phospholipid biosynthetic process (view genes)	2 out of 587 genes, 0.3%	42 out of 2968 genes, 1.4%	1
modification-dependent macromolecule catabolic process (view genes)	2 out of 587 genes, 0.3%	42 out of 2968 genes, 1.4%	1
establishment of localization in cell (view genes)	18 out of 587 genes, 3.1%	163 out of 2968 genes, 5.5%	1
cellular nitrogen compound biosynthetic process (view genes)	29 out of 587 genes, 4.9%	234 out of 2968 genes, 7.9%	1
single-organism cellular process (view genes)	142 out of 587 genes, 24.2%	873 out of 2968 genes, 29.4%	1
tRNA processing (view genes)	2 out of 587 genes, 0.3%	45 out of 2968 genes, 1.5%	1
macromolecule localization (view genes)	20 out of 587 genes, 3.4%	183 out of 2968 genes, 6.2%	1
cellular protein catabolic process (view genes)	2 out of 587 genes, 0.3%	49 out of 2968 genes, 1.7%	1
proteolysis involved in cellular protein catabolic process (view genes)	2 out of 587 genes, 0.3%	49 out of 2968 genes, 1.7%	1
vesicle-mediated transport (view genes)	6 out of 587 genes, 1.0%	85 out of 2968 genes, 2.9%	1
lipid biosynthetic process (view genes)	5 out of 587 genes, 0.9%	77 out of 2968 genes, 2.6%	1
ncRNA processing (view genes)	9 out of 587 genes, 1.5%	110 out of 2968 genes, 3.7%	1
cellular localization (view genes)	18 out of 587 genes, 3.1%	176 out of 2968 genes, 5.9%	1
protein catabolic process (view genes)	2 out of 587 genes, 0.3%	59 out of 2968 genes, 2.0%	1
nitrogen compound metabolic process (view genes)	131 out of 587 genes, 22.3%	859 out of 2968 genes, 28.9%	1
nucleobase-containing compound metabolic process (view genes)	96 out of 587 genes, 16.4%	675 out of 2968 genes, 22.7%	1
RNA processing (view genes)	15 out of 587 genes, 2.6%	175 out of 2968 genes, 5.9%	1
nucleic acid metabolic process (view genes)	63 out of 587 genes, 10.7%	484 out of 2968 genes, 16.3%	1
RNA metabolic process (view genes)	36 out of 587 genes, 6.1%	320 out of 2968 genes, 10.8%	1
organic cyclic compound metabolic process (view genes)	110 out of 587 genes, 18.7%	760 out of 2968 genes, 25.6%	1
heterocycle metabolic process (view genes)	106 out of 587 genes, 18.1%	741 out of 2968 genes, 25.0%	1
cellular aromatic compound metabolic process (view genes)	102 out of 587 genes, 17.4%	726 out of 2968 genes, 24.5%	1
cellular nitrogen compound metabolic process (view genes)	107 out of 587 genes, 18.2%	760 out of 2968 genes, 25.6%	1
Gene Ontology term	Genes annotated to the term
translation	YOL127W, YDR450W, YER131W, YGL245W, YNL178W, YML073C, YBR118W, YGL123W, YGL189C, YFR032C-A, YDR268W, YJR123W, YPR102C, YGL147C, YMR142C, YOR312C, YIL148W, YPR132W, YMR193W, YKL006W, YLR340W, YLR185W, YNL302C, YBR084C-A, YLR029C, YPL081W, YGL030W, YOL097C, YAR018C, YGR094W, YJL189W, YDL082W, YOL120C, YBL027W, YNL301C, YKL156W, YLR167W, YLR406C, YLR249W, YDL075W, YJL136C, YDL061C, YOL040C, YBR189W,…
protein phosphorylation	YOR351C, YKL161C, YDL159W, YDL214C, YOR231W, YMR216C, YBR059C, YOL045W, YOL113W, YCR091W, YKL048C, YPL026C, YHR030C, YNR047W, YJL141C, YPR111W, YKL171W, YJL187C, YNL302C, YPL042C, YCL024W, YMR291W, YDR466W, YLL019C, YGR052W, YJL057C, YPL141C, YDL101C, YDL025C, YAR018C, YKL101W, YNL183C, YJL164C, YHR205W, YBR001C, YMR001C, YPL153C, YNL298W
phosphorylation	YOR351C, YHR025W, YKL161C, YDL159W, YBR020W, YDL214C, YGL187C, YMR256C, YOR231W, YDR208W, YMR216C, YBR059C, YDR127W, YCR073C, YCR036W, YOL045W, YOL113W, YHR051W, YCR012W, YIL042C, YCR091W, YDR507C, YPL026C, YKL048C, YHR030C, YNR047W, YJL141C, YPR111W, YFR033C, YAL038W, YKL171W, YJL187C, YNL302C, YPL042C, YCL024W, YMR291W, YDR466W, YLL019C, YGR052W, YPR191W, YJL057C, YPL141C, YDL101C, YDL025C, YAR…
carbohydrate metabolic process	YGR248W, YKL152C, YEL011W, YGR279C, YFL053W, YBR299W, YGR189C, YGR254W, YKL060C, YBR020W, YCR036W, YHR174W, YJL216C, YCR012W, YKL127W, YOL126C, YPR160W, YOL132W, YJL186W, YMR196W, YDR371W, YPR026W, YFR015C, YJR009C, YAL038W, YGR192C, YLR377C, YLR300W, YJL052W, YLR354C, YMR305C, YPR184W, YMR278W, YPR001W, YJL139C, YGR256W, YBR001C, YLR446W, YLR286C, YLR213C, YHL032C, YIL099W, YLR189C, YEL040W, YMR…
amino acid transmembrane transport	YCL025C, YPL265W, YBR132C, YKR039W, YFL055W, YGR055W, YPL274W, YDR508C, YBR068C, YEL063C, YOR348C
generation of precursor metabolites and energy	YEL024W, YAL038W, YKL148C, YKL152C, YEL011W, YGR254W, YKL060C, YGL187C, YMR256C, YPR184W, YPR191W, YHR174W, YLR304C, YNL009W, YHR051W, YPR001W, YCR012W, YLR446W, YOL126C, YLL041C, YLR174W, YJL045W, YGR183C, YMR323W, YOR065W, YFR015C, YCR005C, YFR033C
regulation of catalytic activity	YDR373W, YPR119W, YDL127W, YNL293W, YOL112W, YDR524C, YPL219W, YPL004C, YHR071W, YDL130W-A, YHL029C, YOR003W, YCR045C, YGR131W, YOL001W, YBR135W, YLR210W, YNL289W, YDL181W, YGR108W, YIL050W
ATP synthesis coupled electron transport	YGR183C, YGL187C, YMR256C, YFR033C, YPR191W, YHR051W
mitochondrial ATP synthesis coupled electron transport	YGR183C, YGL187C, YMR256C, YFR033C, YPR191W, YHR051W
regulation of molecular function	YDR373W, YPR119W, YDL127W, YNL293W, YOL112W, YDR524C, YPL219W, YPL004C, YHR071W, YDL130W-A, YHL029C, YOR003W, YCR045C, YGR131W, YOL001W, YBR135W, YLR210W, YNL289W, YDL181W, YGR108W, YIL050W
regulation of cyclin-dependent protein serine/threonine kinase activity	YPR119W, YOL001W, YDL127W, YLR210W, YNL289W, YPL219W, YGR108W, YIL050W, YHR071W
organic acid transport	YCL025C, YPL265W, YBR132C, YKR039W, YFL055W, YGR055W, YNL275W, YPL274W, YDR508C, YBR068C, YEL063C, YOR348C
carboxylic acid transport	YCL025C, YPL265W, YBR132C, YKR039W, YFL055W, YGR055W, YNL275W, YPL274W, YDR508C, YBR068C, YEL063C, YOR348C
response to pheromone	YPL187W, YNR047W, YGL089C, YCL055W
amino acid transport	YCL025C, YPL265W, YBR132C, YKR039W, YFL055W, YGR055W, YPL274W, YDR508C, YBR068C, YEL063C, YOR348C
regulation of kinase activity	YPR119W, YOL001W, YDL127W, YBR135W, YLR210W, YNL289W, YPL219W, YPL004C, YGR108W, YIL050W, YHR071W
regulation of protein kinase activity	YPR119W, YOL001W, YDL127W, YBR135W, YLR210W, YNL289W, YPL219W, YPL004C, YGR108W, YIL050W, YHR071W
regulation of transferase activity	YPR119W, YOL001W, YDL127W, YBR135W, YLR210W, YNL289W, YPL219W, YPL004C, YGR108W, YIL050W, YHR071W
anion transport	YBR132C, YBR068C, YDR508C, YOR348C, YBR296C, YBR294W, YPL265W, YCL025C, YML123C, YKR039W, YNL275W, YGR055W, YFL055W, YNL142W, YPL274W, YEL063C
ornithine metabolic process	YLR438W, YPL111W, YHR018C
biotin metabolic process	YNR057C, YGR286C, YNR058W
biotin biosynthetic process	YNR057C, YGR286C, YNR058W
regulation of phosphate metabolic process	YPR119W, YDL127W, YNL293W, YOL112W, YDR524C, YPL219W, YPL004C, YHR071W, YDL130W-A, YHL029C, YGR131W, YOL001W, YBR135W, YLR210W, YNL289W, YDL181W, YGR108W, YIL050W
regulation of phosphorus metabolic process	YPR119W, YDL127W, YNL293W, YOL112W, YDR524C, YPL219W, YPL004C, YHR071W, YDL130W-A, YHL029C, YGR131W, YOL001W, YBR135W, YLR210W, YNL289W, YDL181W, YGR108W, YIL050W
regulation of protein serine/threonine kinase activity	YPR119W, YOL001W, YDL127W, YLR210W, YNL289W, YPL219W, YGR108W, YIL050W, YHR071W
regulation of signal transduction	YDR373W, YMR232W, YGR131W, YNL293W, YLR452C, YLR371W, YOL112W, YDR524C, YAL041W, YBL060W, YAL024C, YOR107W, YHL029C
regulation of cell communication	YDR373W, YMR232W, YGR131W, YNL293W, YLR452C, YLR371W, YOL112W, YDR524C, YAL041W, YBL060W, YAL024C, YOR107W, YHL029C
regulation of signaling	YDR373W, YMR232W, YGR131W, YNL293W, YLR452C, YLR371W, YOL112W, YDR524C, YAL041W, YBL060W, YAL024C, YOR107W, YHL029C
regulation of protein phosphorylation	YPR119W, YOL001W, YDL127W, YBR135W, YLR210W, YNL289W, YPL219W, YPL004C, YGR108W, YIL050W, YHR071W
regulation of response to stimulus	YDR373W, YMR232W, YGR131W, YNL293W, YLR452C, YLR371W, YOL112W, YDR524C, YAL041W, YBL060W, YAL024C, YOR107W, YHL029C
ion transmembrane transport	YBL099W, YJL093C, YBR132C, YDL004W, YBR068C, YDR508C, YLR411W, YOR348C, YPR124W, YGL255W, YPL265W, YCL025C, YKR039W, YGR055W, YFL055W, YNL142W, YPL274W, YBR039W, YML081C-A, YEL063C
regulation of phosphorylation	YPR119W, YOL001W, YDL127W, YBR135W, YLR210W, YNL289W, YPL219W, YPL004C, YGR108W, YIL050W, YHR071W
glucose metabolic process	YAL038W, YCR012W, YGR248W, YGR192C, YGR256W, YKL152C, YLR377C, YLR446W, YGR254W, YJL052W, YKL060C, YLR354C, YMR323W, YJR009C, YHR174W
electron transport chain	YEL024W, YKL148C, YJL045W, YGR183C, YGL187C, YMR256C, YOR065W, YPR191W, YFR033C, YHR051W
negative regulation of catalytic activity	YCR045C, YOR003W, YDL181W, YPL004C, YDL130W-A
negative regulation of molecular function	YCR045C, YOR003W, YDL181W, YPL004C, YDL130W-A
organic anion transport	YCL025C, YPL265W, YBR132C, YKR039W, YFL055W, YGR055W, YNL275W, YPL274W, YDR508C, YBR068C, YEL063C, YOR348C
regulation of small GTPase mediated signal transduction	YMR232W, YGR131W, YNL293W, YLR371W, YOL112W, YDR524C, YAL041W, YBL060W, YAL024C, YHL029C
glycerol-3-phosphate metabolic process	YDL022W, YHL032C, YIL155C
mitochondrial electron transport, cytochrome c to oxygen	YGL187C, YMR256C, YHR051W
negative regulation of phosphorus metabolic process	YDL181W, YPL004C, YDL130W-A
regulation of Rho protein signal transduction	YMR232W, YAL041W, YLR371W
negative regulation of phosphate metabolic process	YDL181W, YPL004C, YDL130W-A
alditol phosphate metabolic process	YDL022W, YHL032C, YIL155C
cellular response to pheromone	YPL187W, YGL089C, YCL055W
regulation of protein modification process	YPR119W, YOL001W, YDL127W, YBR135W, YLR210W, YNL289W, YPL219W, YPL004C, YGR108W, YIL050W, YHR071W
regulation of cell cycle	YPR119W, YOL001W, YDL127W, YLR210W, YNL289W, YPL219W, YGR108W, YFR028C, YDL209C, YIL050W, YHR071W, YOR185C
conjugation	YPL187W, YNL279W, YGL089C, YCL055W
conjugation with cellular fusion	YPL187W, YNL279W, YGL089C, YCL055W
arginine metabolic process	YNL315C, YPL111W, YHR018C, YER069W
response to organic substance	YPL187W, YNR047W, YGL089C, YCL055W
monosaccharide metabolic process	YAL038W, YGR248W, YGR192C, YKL152C, YLR377C, YGR254W, YJL052W, YKL060C, YBR020W, YLR354C, YCR036W, YHR174W, YCR012W, YGR256W, YLR446W, YMR323W, YJR009C
regulation of cellular metabolic process	YBL066C, YNL293W, YGL162W, YJL103C, YPL177C, YLR176C, YML027W, YOL028C, YIL101C, YOR380W, YOR028C, YCR065W, YDL181W, YIR017C, YDL209C, YGR285C, YFL052W, YEL032W, YDR524C, YPL004C, YHL029C, YGR094W, YKL109W, YOR133W, YCL055W, YPL089C, YBR240C, YDR451C, YNL068C, YDL056W, YBR033W, YGL237C, YHR084W, YDL127W, YER159C, YOL112W, YER046W, YPL219W, YHR071W, YPL170W, YOL001W, YLR210W, YGL127C, YIL038C, YKL…
regulation of metabolic process	YBL066C, YDR373W, YNL293W, YGL162W, YJL103C, YPL177C, YLR176C, YML027W, YOL028C, YIL101C, YOR380W, YOR028C, YOR003W, YCR065W, YDL181W, YIR017C, YDL209C, YGR285C, YFL052W, YEL032W, YDR524C, YPL004C, YHL029C, YGR094W, YKL109W, YOR133W, YCL055W, YPL089C, YBR240C, YDR451C, YNL068C, YDL056W, YBR033W, YGL237C, YHR084W, YDL127W, YER159C, YOL112W, YER046W, YPL219W, YHR071W, YPL170W, YCR045C, YOL001W, YLR…
regulation of cellular process	YBL066C, YDR373W, YNL293W, YLR452C, YGL162W, YJL103C, YPL177C, YLR176C, YDR389W, YML027W, YML064C, YOL028C, YIL101C, YOR380W, YOR028C, YOL045W, YGL190C, YMR232W, YER174C, YCR065W, YNR035C, YDL181W, YIR017C, YDL209C, YGR285C, YFL052W, YEL032W, YOR360C, YDR524C, YPL004C, YNL180C, YHL029C, YGR094W, YLR371W, YKL109W, YOR133W, YCL055W, YPL089C, YBR240C, YDR451C, YNL068C, YDL056W, YAL024C, YGL089C, YBR…
glutamine family amino acid metabolic process	YNL315C, YDR321W, YOR323C, YER069W, YPL111W, YPR035W, YHR018C, YHR033W, YNL191W
regulation of Ras protein signal transduction	YMR232W, YGR131W, YNL293W, YLR371W, YOL112W, YDR524C, YBL060W, YAL041W, YHL029C
regulation of primary metabolic process	YBL066C, YNL293W, YGL162W, YJL103C, YPL177C, YLR176C, YML027W, YOL028C, YIL101C, YOR380W, YOR028C, YCR065W, YDL181W, YIR017C, YDL209C, YGR285C, YFL052W, YEL032W, YDR524C, YPL004C, YHL029C, YGR094W, YKL109W, YOR133W, YCL055W, YPL089C, YBR240C, YDR451C, YNL068C, YDL056W, YBR033W, YGL237C, YHR084W, YDL127W, YER159C, YOL112W, YER046W, YPL219W, YHR071W, YPL170W, YOL001W, YLR210W, YGL127C, YIL038C, YKL…
carbohydrate catabolic process	YAL038W, YMR278W, YCR012W, YGR248W, YGR256W, YBR001C, YKL152C, YLR446W, YGR254W, YKL060C, YLR354C, YMR323W, YHR174W
deadenylation-dependent decapping of nuclear-transcribed mRNA	YOR173W, YLR270W
pheromone-dependent signal transduction involved in conjugation with cellular fusion	YPL187W, YGL089C
aminoglycan catabolic process	YDR371W, YLR286C
chitin catabolic process	YDR371W, YLR286C
tryptophanyl-tRNA aminoacylation	YOL097C, YDR268W
S-adenosylmethionine biosynthetic process	YLR180W, YDR502C
mating	YPL187W, YGL089C
propionate metabolic process	YPR002W, YLR304C
signal transduction involved in conjugation with cellular fusion	YPL187W, YGL089C
multi-organism reproductive process	YPL187W, YGL089C
negative regulation of nucleotide metabolic process	YDL181W, YDL130W-A
amino sugar catabolic process	YDR371W, YLR286C
short-chain fatty acid metabolic process	YPR002W, YLR304C
glucosamine-containing compound catabolic process	YDR371W, YLR286C
oxidation-reduction process	YDR256C, YNL202W, YFR030W, YMR256C, YDR127W, YMR318C, YBL064C, YOR388C, YMR303C, YNL274C, YFR015C, YJR009C, YEL024W, YGR192C, YHR179W, YOR323C, YOR374W, YER069W, YHR009C, YJL052W, YLR354C, YPR191W, YNL009W, YGR256W, YGL012W, YPR172W, YLL041C, YKR069W, YOR125C, YIL066C, YML120C, YDL022W, YCR005C, YKL148C, YKL216W, YLR460C, YGR248W, YEL011W, YGL187C, YML054C, YML130C, YOL086C, YHR051W, YEL070W, YBR…
tricarboxylic acid cycle	YJL045W, YKL148C, YPR001W, YOL126C, YLL041C, YCR005C, YLR304C, YNL009W, YLR174W
energy derivation by oxidation of organic compounds	YKL148C, YEL011W, YGL187C, YMR256C, YPR184W, YPR191W, YLR304C, YNL009W, YHR051W, YPR001W, YOL126C, YLL041C, YLR174W, YJL045W, YGR183C, YFR015C, YFR033C, YCR005C
regulation of biological process	YBL066C, YDR373W, YNL293W, YLR452C, YGL162W, YJL103C, YPL177C, YLR176C, YDR389W, YML027W, YML064C, YOL028C, YIL101C, YOR380W, YOR028C, YOL045W, YOR003W, YGL190C, YMR232W, YER174C, YCR065W, YNR035C, YDL181W, YIR017C, YDL209C, YGR285C, YFL052W, YEL032W, YOR360C, YDR524C, YPL004C, YNL180C, YHL029C, YGR094W, YLR371W, YKL109W, YOR133W, YCL055W, YPL089C, YBR240C, YDR451C, YNL068C, YDL056W, YAL024C, YGL…
single-organism carbohydrate catabolic process	YAL038W, YCR012W, YGR248W, YGR256W, YBR001C, YKL152C, YLR446W, YGR254W, YKL060C, YLR354C, YMR323W, YHR174W
nitrogen compound transport	YIR028W, YKR093W, YBR021W, YBR132C, YBR068C, YDR508C, YOR348C, YBL042C, YPL265W, YCL025C, YKR039W, YLR264W, YFL055W, YGR055W, YHL016C, YPL274W, YNL142W, YEL063C, YLR237W
glycolysis	YAL038W, YCR012W, YKL152C, YLR446W, YGR254W, YKL060C, YMR323W, YHR174W
hexose metabolic process	YAL038W, YGR248W, YGR192C, YKL152C, YLR377C, YGR254W, YJL052W, YKL060C, YBR020W, YLR354C, YHR174W, YCR012W, YGR256W, YLR446W, YMR323W, YJR009C
mitochondrial electron transport, ubiquinol to cytochrome c	YGR183C, YFR033C, YPR191W
cellular response to organic substance	YPL187W, YGL089C, YCL055W
oxidative phosphorylation	YGR183C, YGL187C, YMR256C, YFR033C, YPR191W, YHR051W
respiratory electron transport chain	YGR183C, YGL187C, YMR256C, YFR033C, YPR191W, YHR051W
autophagy	YLL042C, YPL149W, YLR356W, YDL113C, YIL146C, YDL149W, YNL223W
glucose catabolic process	YAL038W, YCR012W, YGR248W, YGR256W, YKL152C, YLR446W, YGR254W, YKL060C, YLR354C, YMR323W, YHR174W
hexose catabolic process	YAL038W, YCR012W, YGR248W, YGR256W, YKL152C, YLR446W, YGR254W, YKL060C, YLR354C, YMR323W, YHR174W
monocarboxylic acid metabolic process	YAL038W, YPR002W, YGR286C, YNR016C, YNR058W, YKL182W, YBL015W, YNR057C, YAL054C, YGR019W, YLR304C
monosaccharide catabolic process	YAL038W, YCR012W, YGR248W, YGR256W, YKL152C, YLR446W, YGR254W, YKL060C, YLR354C, YMR323W, YHR174W
biological regulation	YBL066C, YDR373W, YNL293W, YLR452C, YGL162W, YJL103C, YPL177C, YLR176C, YDR389W, YML027W, YML064C, YOL028C, YIL101C, YOR380W, YOR028C, YOL045W, YOR003W, YGL190C, YMR232W, YER174C, YCR065W, YNR035C, YDL181W, YIR017C, YDL209C, YGR285C, YFL052W, YEL032W, YOR360C, YDR524C, YPL004C, YNL180C, YHL029C, YGR094W, YMR284W, YLR371W, YKL109W, YOR133W, YCL055W, YPL089C, YBR240C, YDR451C, YNL068C, YDL056W, YAL…
cellular respiration	YKL148C, YPR001W, YOL126C, YLL041C, YLR174W, YJL045W, YGR183C, YGL187C, YMR256C, YCR005C, YFR033C, YPR191W, YLR304C, YHR051W, YNL009W
regulation of macromolecule metabolic process	YBL066C, YHR084W, YER159C, YDL127W, YGL162W, YJL103C, YPL177C, YLR176C, YER046W, YML027W, YOL028C, YIL101C, YPL219W, YOR380W, YHR071W, YOR028C, YOL001W, YLR210W, YCR065W, YGL127C, YIL038C, YGR108W, YKL043W, YIR017C, YDL209C, YGR285C, YFL052W, YBR297W, YEL032W, YPR119W, YMR043W, YOR337W, YPR065W, YBR088C, YCR004C, YPL004C, YDR350C, YDR385W, YKL028W, YGR094W, YKR034W, YBR083W, YBR135W, YKL109W, YOR…
phosphorus metabolic process	YOR351C, YHR025W, YKL161C, YBL099W, YJR110W, YLR359W, YBR118W, YBR020W, YOR011W, YDL214C, YOR231W, YMR256C, YDR208W, YMR216C, YDR127W, YCR036W, YOL045W, YPL188W, YCL050C, YDR406W, YCR091W, YDR507C, YPL026C, YKL048C, YLR459W, YJL141C, YPR111W, YFL025C, YGL008C, YKL171W, YMR036C, YNL302C, YDL004W, YLR354C, YMR291W, YGR052W, YPR191W, YJL057C, YNL012W, YAR018C, YDL101C, YEL021W, YJL164C, YNL183C, YGR…
nucleoside biosynthetic process	YEL021W, YHR216W, YBL099W, YKL216W, YDR502C, YDL004W, YBR039W, YLR180W, YML081C-A, YGL008C, YML022W
ribonucleoside biosynthetic process	YEL021W, YHR216W, YBL099W, YKL216W, YDR502C, YDL004W, YBR039W, YLR180W, YML081C-A, YGL008C, YML022W
glycosyl compound biosynthetic process	YEL021W, YHR216W, YBL099W, YKL216W, YDR502C, YDL004W, YBR039W, YLR180W, YML081C-A, YGL008C, YML022W
transition metal ion transport	YPR124W, YGL255W, YLR411W, YLR220W
lipid catabolic process	YOL011W, YPR002W, YDL109C, YNL012W
multi-organism cellular process	YPL187W, YNL279W, YGL089C, YCL055W
cellular macromolecule biosynthetic process	YOL127W, YDR450W, YER131W, YGL245W, YNL178W, YBL023C, YML073C, YBR118W, YGL123W, YMR005W, YGL189C, YFR032C-A, YDR268W, YJR123W, YPR102C, YGL147C, YMR142C, YOR312C, YIL148W, YPR132W, YMR193W, YHR143W-A, YLR459W, YKL006W, YFR015C, YLR340W, YEL032W, YLR185W, YOR194C, YNL302C, YBR084C-A, YLR029C, YPL081W, YPR162C, YGL030W, YOL097C, YAR018C, YGR094W, YJL189W, YJL139C, YCR028C-A, YDL082W, YOL120C, YBL0…
aerobic respiration	YKL148C, YPR001W, YOL126C, YLL041C, YLR174W, YJL045W, YGR183C, YGL187C, YCR005C, YFR033C, YPR191W, YLR304C, YNL009W
phosphate-containing compound metabolic process	YOR351C, YHR025W, YKL161C, YBL099W, YJR110W, YLR359W, YBR118W, YBR020W, YOR011W, YDL214C, YOR231W, YMR256C, YDR208W, YMR216C, YDR127W, YCR036W, YOL045W, YPL188W, YCL050C, YDR406W, YCR091W, YDR507C, YPL026C, YKL048C, YLR459W, YJL141C, YPR111W, YFL025C, YGL008C, YKL171W, YMR036C, YNL302C, YDL004W, YLR354C, YMR291W, YGR052W, YPR191W, YJL057C, YNL012W, YAR018C, YDL101C, YEL021W, YJL164C, YNL183C, YGR…
glutamine family amino acid biosynthetic process	YPR035W, YHR033W, YHR018C, YOR323C, YER069W
glycogen biosynthetic process	YEL011W, YPR184W, YFR015C
cellular component movement	YEL061C, YLL013C, YGL216W
cellular lipid catabolic process	YOL011W, YPR002W, YNL012W
regulation of nucleobase-containing compound metabolic process	YBL066C, YHR084W, YER159C, YNL293W, YGL162W, YOL112W, YJL103C, YPL177C, YLR176C, YER046W, YML027W, YOL028C, YIL101C, YOR380W, YOR028C, YCR065W, YGL127C, YDL181W, YIL038C, YKL043W, YIR017C, YDL209C, YFL052W, YBR297W, YEL032W, YMR043W, YOR337W, YPR065W, YDR524C, YBR088C, YCR004C, YDL130W-A, YHL029C, YKL028W, YKR034W, YBR083W, YGR131W, YBR135W, YKL109W, YCR018C, YGR063C, YCL055W, YBR240C, YPL089C, Y…
regulation of nitrogen compound metabolic process	YBL066C, YHR084W, YER159C, YNL293W, YGL162W, YOL112W, YJL103C, YPL177C, YLR176C, YER046W, YML027W, YOL028C, YIL101C, YOR380W, YOR028C, YCR065W, YGL127C, YDL181W, YIL038C, YKL043W, YIR017C, YDL209C, YFL052W, YBR297W, YEL032W, YMR043W, YOR337W, YPR065W, YDR524C, YBR088C, YCR004C, YDL130W-A, YHL029C, YKL028W, YKR034W, YBR083W, YGR131W, YBR135W, YKL109W, YCR018C, YGR063C, YCL055W, YBR240C, YPL089C, Y…
cellular protein metabolic process	YOL127W, YER131W, YKL161C, YGL245W, YBR118W, YMR216C, YOL038W, YOL045W, YPR102C, YGL147C, YIL148W, YMR193W, YCR091W, YPL026C, YJL141C, YKL171W, YBR084C-A, YMR291W, YJL057C, YGL030W, YAR018C, YJL139C, YMR001C, YKL156W, YLR249W, YLR406C, YJL136C, YIL078W, YGL103W, YBR031W, YFR028C, YBR059C, YML130C, YBR101C, YPR080W, YDR064W, YHR030C, YHR141C, YBR191W, YKR059W, YLR195C, YOR063W, YGR034W, YNL135C, Y…
negative regulation of transcription from RNA polymerase II promoter	YER159C, YCL055W
nuclear-transcribed mRNA catabolic process, deadenylation-dependent decay	YOR173W, YLR270W
response to pheromone involved in conjugation with cellular fusion	YPL187W, YGL089C
acetate metabolic process	YBL015W, YAL054C
isocitrate metabolic process	YNL009W, YLR174W
phosphate ion transport	YML123C, YBR296C
lysine biosynthetic process via aminoadipic acid	YDL182W, YDR234W
copper ion transmembrane transport	YPR124W, YLR411W
S-adenosylmethionine metabolic process	YLR180W, YDR502C
tricarboxylic acid metabolic process	YNL009W, YLR174W
translational elongation	YJL136C, YOL039W, YDL081C, YBR118W, YLR249W, YLR340W, YPR080W
nucleobase transport	YBL042C, YLR237W, YIR028W, YBR021W
regulation of cellular protein metabolic process	YPR119W, YDL127W, YPL219W, YPL004C, YDR350C, YDR385W, YHR071W, YGR094W, YOL001W, YBR135W, YOR133W, YLR210W, YNL289W, YGR108W, YGR285C, YIL050W
single-organism carbohydrate metabolic process	YAL038W, YGR248W, YGR192C, YKL152C, YLR377C, YEL011W, YGR254W, YJL052W, YKL060C, YBR020W, YLR354C, YPR184W, YCR036W, YHR174W, YJL139C, YCR012W, YGR256W, YBR001C, YLR446W, YMR196W, YJL186W, YLR189C, YMR323W, YFR015C, YJR009C, YGL027C
regulation of nucleotide metabolic process	YDL181W, YGR131W, YNL293W, YOL112W, YDR524C, YDL130W-A, YHL029C
carboxylic acid metabolic process	YNL315C, YLR438W, YHR025W, YGL245W, YER065C, YNR058W, YIL078W, YPR035W, YLR180W, YHR018C, YDR127W, YDR268W, YNL160W, YDR234W, YOR202W, YGR286C, YDR321W, YOL126C, YJL088W, YLR174W, YBL015W, YNR057C, YAL054C, YHR033W, YNL191W, YAL038W, YER086W, YNL135C, YOR323C, YER069W, YLR117C, YDR502C, YDL182W, YBR249C, YIR034C, YNL009W, YLR304C, YOL097C, YGR094W, YLR355C, YPR002W, YDR341C, YNR016C, YBR121C, YKL…
lysine metabolic process	YDL182W, YIR034C, YDR234W
lysine biosynthetic process	YDL182W, YIR034C, YDR234W
macromolecule biosynthetic process	YOL127W, YDR450W, YER131W, YGL245W, YNL178W, YBL023C, YML073C, YBR118W, YGL123W, YMR005W, YGL189C, YFR032C-A, YDR268W, YJR123W, YPR102C, YGL147C, YMR142C, YOR312C, YIL148W, YPR132W, YMR193W, YHR143W-A, YLR459W, YKL006W, YFR015C, YLR340W, YEL032W, YLR185W, YOR194C, YNL302C, YBR084C-A, YLR029C, YPL081W, YPR162C, YGL030W, YOL097C, YAR018C, YGR094W, YJL189W, YJL139C, YCR028C-A, YDL082W, YOL120C, YBL0…
organic acid metabolic process	YNL315C, YLR438W, YHR025W, YGL245W, YER065C, YNR058W, YIL078W, YPR035W, YLR180W, YHR018C, YDR127W, YDR268W, YNL160W, YDR234W, YOR202W, YGR286C, YDR321W, YOL126C, YJL088W, YLR174W, YBL015W, YNR057C, YAL054C, YHR033W, YNL191W, YAL038W, YER086W, YNL135C, YOR323C, YER069W, YLR117C, YDR502C, YDL182W, YBR249C, YIR034C, YNL009W, YLR304C, YOL097C, YGR094W, YLR355C, YPR002W, YDR341C, YNR016C, YBR121C, YKL…
oxoacid metabolic process	YNL315C, YLR438W, YHR025W, YGL245W, YER065C, YNR058W, YIL078W, YPR035W, YLR180W, YHR018C, YDR127W, YDR268W, YNL160W, YDR234W, YOR202W, YGR286C, YDR321W, YOL126C, YJL088W, YLR174W, YBL015W, YNR057C, YAL054C, YHR033W, YNL191W, YAL038W, YER086W, YNL135C, YOR323C, YER069W, YLR117C, YDR502C, YDL182W, YBR249C, YIR034C, YNL009W, YLR304C, YOL097C, YGR094W, YLR355C, YPR002W, YDR341C, YNR016C, YBR121C, YKL…
transmembrane transport	YLL028W, YIL006W, YBR010W, YBL099W, YDR142C, YDR536W, YDR342C, YBR298C, YMR279C, YBR132C, YBR068C, YDR497C, YDR508C, YLR411W, YOR348C, YKL209C, YJR095W, YJR135W-A, YPR124W, YPL265W, YBR294W, YML123C, YNL125C, YFL055W, YPL274W, YNL142W, YEL063C, YJL093C, YDL004W, YJR152W, YNR013C, YBR085W, YFL050C, YML018C, YGR224W, YKL221W, YGL255W, YMR177W, YCL025C, YHR002W, YOL119C, YHR092C, YGR289C, YKR039W, Y…
inorganic anion transport	YML123C, YNL142W, YBR296C, YBR294W
regulation of Rab GTPase activity	YGR131W, YNL293W, YOL112W, YHL029C
regulation of Rab protein signal transduction	YGR131W, YNL293W, YOL112W, YHL029C
multi-organism process	YPL187W, YNL279W, YGL089C, YCL055W
peptidyl-tyrosine dephosphorylation	YIL113W, YOR208W, YFR028C, YJR110W, YMR036C
regulation of protein metabolic process	YPR119W, YDL127W, YPL219W, YPL004C, YDR350C, YDR385W, YHR071W, YGR094W, YOL001W, YBR135W, YOR133W, YLR210W, YNL289W, YGR108W, YGR285C, YIL050W
purine nucleoside biosynthetic process	YHR216W, YBL099W, YDR502C, YDL004W, YBR039W, YML081C-A, YLR180W, YGL008C, YML022W
purine ribonucleoside biosynthetic process	YHR216W, YBL099W, YDR502C, YDL004W, YBR039W, YML081C-A, YLR180W, YGL008C, YML022W
acetyl-CoA metabolic process	YBL015W, YAL054C
UMP biosynthetic process	YEL021W, YKL216W
arginine biosynthetic process	YHR018C, YER069W
regulation of G-protein coupled receptor protein signaling pathway	YLR452C, YOR107W
pyrimidine ribonucleoside monophosphate metabolic process	YEL021W, YKL216W
pyrimidine ribonucleoside monophosphate biosynthetic process	YEL021W, YKL216W
phospholipid catabolic process	YOL011W, YNL012W
chorismate biosynthetic process	YBR249C, YDR127W
negative regulation of signal transduction	YLR452C, YOR107W
negative regulation of cell communication	YLR452C, YOR107W
termination of signal transduction	YLR452C, YOR107W
negative regulation of signaling	YLR452C, YOR107W
termination of G-protein coupled receptor signaling pathway	YLR452C, YOR107W
negative regulation of G-protein coupled receptor protein signaling pathway	YLR452C, YOR107W
positive regulation of translational elongation	YDR385W, YOR133W
UMP metabolic process	YEL021W, YKL216W
negative regulation of response to stimulus	YLR452C, YOR107W
interphase	YBL023C, YCL055W
interphase of mitotic cell cycle	YBL023C, YCL055W
monocarboxylic acid catabolic process	YPR002W, YGR019W
response to chemical stimulus	YPL187W, YLL028W, YNL080C, YNR047W, YGL089C, YDR256C, YCL055W
ion transport	YBR295W, YBL099W, YDR040C, YLR220W, YJL093C, YBR132C, YDL004W, YNR013C, YBR068C, YDR508C, YLR411W, YFL050C, YOR348C, YBR296C, YPR124W, YGL255W, YMR177W, YCL025C, YPL265W, YBR294W, YKR039W, YML123C, YFL055W, YNL275W, YGR055W, YPL274W, YNL142W, YBR039W, YML081C-A, YEL063C, YGL008C
nucleoside triphosphate biosynthetic process	YDL004W, YBL099W, YPL153C, YBR039W, YML081C-A, YGL008C
negative regulation of nucleobase-containing compound metabolic process	YEL032W, YDL181W, YER159C, YCR004C, YDL130W-A, YCL055W
negative regulation of nitrogen compound metabolic process	YEL032W, YDL181W, YER159C, YCR004C, YDL130W-A, YCL055W
protein metabolic process	YOL127W, YER131W, YKL161C, YGL245W, YBR118W, YMR216C, YOL038W, YOL045W, YPR102C, YGL147C, YOR003W, YIL148W, YMR193W, YCR091W, YPL026C, YJL141C, YKL171W, YBR084C-A, YMR291W, YJL057C, YBR139W, YGL030W, YAR018C, YJL139C, YNL223W, YMR001C, YKL156W, YLR249W, YLR406C, YJL136C, YIL078W, YGL103W, YBR031W, YFR028C, YBR059C, YML130C, YBR101C, YCR045C, YIR039C, YPR080W, YDR064W, YHR030C, YHR141C, YBR191W, Y…
negative regulation of biological process	YEL032W, YER159C, YLR452C, YCL055W, YDL181W, YCR004C, YOR107W, YPL004C, YDL130W-A
negative regulation of cellular process	YEL032W, YER159C, YLR452C, YCL055W, YDL181W, YCR004C, YOR107W, YPL004C, YDL130W-A
ATP biosynthetic process	YDL004W, YBL099W, YBR039W, YML081C-A, YGL008C
cellular response to chemical stimulus	YPL187W, YNL080C, YGL089C, YDR256C, YCL055W
glycogen metabolic process	YEL011W, YPR184W, YFR015C
energy reserve metabolic process	YEL011W, YPR184W, YFR015C
iron-sulfur cluster assembly	YLL027W, YGR183C, YPL135W
metallo-sulfur cluster assembly	YLL027W, YGR183C, YPL135W
external encapsulating structure organization	YEL040W, YGR189C, YBL001C
cell wall organization	YEL040W, YGR189C, YBL001C
negative regulation of metabolic process	YEL032W, YDL181W, YER159C, YCR004C, YPL004C, YDL130W-A, YCL055W
negative regulation of cellular metabolic process	YEL032W, YDL181W, YER159C, YCR004C, YPL004C, YDL130W-A, YCL055W
regulation of RNA metabolic process	YBL066C, YHR084W, YER159C, YGL162W, YJL103C, YPL177C, YLR176C, YER046W, YML027W, YOL028C, YIL101C, YOR380W, YOR028C, YCR065W, YGL127C, YIL038C, YKL043W, YIR017C, YDL209C, YFL052W, YBR297W, YEL032W, YMR043W, YOR337W, YPR065W, YCR004C, YKL028W, YKR034W, YBR083W, YBR135W, YKL109W, YCR018C, YGR063C, YCL055W, YBR240C, YPL089C, YDR451C, YNL068C, YDL056W, YER111C, YFL021W, YIL130W, YBR033W, YGL237C
purine nucleoside triphosphate biosynthetic process	YDL004W, YBL099W, YBR039W, YML081C-A, YGL008C
purine ribonucleoside triphosphate biosynthetic process	YDL004W, YBL099W, YBR039W, YML081C-A, YGL008C
organic acid catabolic process	YMR189W, YPR002W, YDR321W, YNL191W, YGR019W
regulation of Ras GTPase activity	YGR131W, YNL293W, YOL112W, YDR524C, YHL029C
carboxylic acid catabolic process	YMR189W, YPR002W, YDR321W, YNL191W, YGR019W
cellular carbohydrate metabolic process	YPR001W, YBR001C, YOL126C, YEL011W, YFL053W, YBR020W, YPR184W, YCR005C, YFR015C
regulation of biosynthetic process	YBL066C, YHR084W, YER159C, YGL162W, YJL103C, YPL177C, YLR176C, YER046W, YML027W, YOL028C, YIL101C, YOR380W, YOR028C, YPL170W, YCR065W, YGL127C, YIL038C, YKL043W, YIR017C, YGR285C, YFL052W, YBR297W, YEL032W, YMR043W, YOR337W, YPR065W, YBR088C, YCR004C, YDR350C, YDR385W, YKL028W, YKR034W, YBR083W, YGR094W, YBR135W, YKL109W, YOR133W, YCR018C, YGR063C, YCL055W, YBR240C, YPL089C, YDR451C, YNL068C, YDL…
regulation of cellular biosynthetic process	YBL066C, YHR084W, YER159C, YGL162W, YJL103C, YPL177C, YLR176C, YER046W, YML027W, YOL028C, YIL101C, YOR380W, YOR028C, YPL170W, YCR065W, YGL127C, YIL038C, YKL043W, YIR017C, YGR285C, YFL052W, YBR297W, YEL032W, YMR043W, YOR337W, YPR065W, YBR088C, YCR004C, YDR350C, YDR385W, YKL028W, YKR034W, YBR083W, YGR094W, YBR135W, YKL109W, YOR133W, YCR018C, YGR063C, YCL055W, YBR240C, YPL089C, YDR451C, YNL068C, YDL…
tRNA aminoacylation for protein translation	YOL097C, YGR094W, YGL245W, YDR341C, YBR121C, YLR117C, YIL078W, YHR011W, YDR037W, YDR268W
DNA replication initiation	YEL032W, YPL153C, YBL023C
one-carbon metabolic process	YER043C, YLR180W, YDR502C
glucan biosynthetic process	YEL011W, YPR184W, YFR015C
proline biosynthetic process	YHR033W, YOR323C
microtubule-based movement	YEL061C, YGL216W
pyrimidine ribonucleotide metabolic process	YEL021W, YKL216W
pyrimidine ribonucleotide biosynthetic process	YEL021W, YKL216W
pyrimidine ribonucleoside biosynthetic process	YEL021W, YKL216W
pyrimidine nucleoside biosynthetic process	YEL021W, YKL216W
chorismate metabolic process	YBR249C, YDR127W
regulation of transcription, DNA-dependent	YBL066C, YHR084W, YER159C, YGL162W, YJL103C, YPL177C, YLR176C, YER046W, YML027W, YOL028C, YIL101C, YOR380W, YOR028C, YCR065W, YGL127C, YIL038C, YKL043W, YIR017C, YFL052W, YBR297W, YEL032W, YMR043W, YOR337W, YPR065W, YCR004C, YKL028W, YKR034W, YBR083W, YBR135W, YKL109W, YCR018C, YGR063C, YCL055W, YBR240C, YPL089C, YDR451C, YNL068C, YDL056W, YER111C, YFL021W, YIL130W, YBR033W, YGL237C
regulation of RNA biosynthetic process	YBL066C, YHR084W, YER159C, YGL162W, YJL103C, YPL177C, YLR176C, YER046W, YML027W, YOL028C, YIL101C, YOR380W, YOR028C, YCR065W, YGL127C, YIL038C, YKL043W, YIR017C, YFL052W, YBR297W, YEL032W, YMR043W, YOR337W, YPR065W, YCR004C, YKL028W, YKR034W, YBR083W, YBR135W, YKL109W, YCR018C, YGR063C, YCL055W, YBR240C, YPL089C, YDR451C, YNL068C, YDL056W, YER111C, YFL021W, YIL130W, YBR033W, YGL237C
regulation of gene expression	YBL066C, YHR084W, YER159C, YGL162W, YJL103C, YPL177C, YLR176C, YER046W, YML027W, YOL028C, YIL101C, YOR380W, YOR028C, YCR065W, YGL127C, YIL038C, YKL043W, YIR017C, YDL209C, YGR285C, YFL052W, YBR297W, YEL032W, YMR043W, YOR337W, YPR065W, YCR004C, YDR350C, YDR385W, YKL028W, YKR034W, YBR083W, YGR094W, YBR135W, YKL109W, YOR133W, YCR018C, YGR063C, YCL055W, YBR240C, YPL089C, YDR451C, YNL068C, YDL056W, YER…
regulation of macromolecule biosynthetic process	YBL066C, YHR084W, YER159C, YGL162W, YJL103C, YPL177C, YLR176C, YER046W, YML027W, YOL028C, YIL101C, YOR380W, YOR028C, YCR065W, YGL127C, YIL038C, YKL043W, YIR017C, YGR285C, YFL052W, YBR297W, YEL032W, YMR043W, YOR337W, YPR065W, YBR088C, YCR004C, YDR350C, YDR385W, YKL028W, YKR034W, YBR083W, YGR094W, YBR135W, YKL109W, YOR133W, YCR018C, YGR063C, YCL055W, YBR240C, YPL089C, YDR451C, YNL068C, YDL056W, YER…
regulation of cellular macromolecule biosynthetic process	YBL066C, YHR084W, YER159C, YGL162W, YJL103C, YPL177C, YLR176C, YER046W, YML027W, YOL028C, YIL101C, YOR380W, YOR028C, YCR065W, YGL127C, YIL038C, YKL043W, YIR017C, YGR285C, YFL052W, YBR297W, YEL032W, YMR043W, YOR337W, YPR065W, YBR088C, YCR004C, YDR350C, YDR385W, YKL028W, YKR034W, YBR083W, YGR094W, YBR135W, YKL109W, YOR133W, YCR018C, YGR063C, YCL055W, YBR240C, YPL089C, YDR451C, YNL068C, YDL056W, YER…
ribonucleoside triphosphate biosynthetic process	YDL004W, YBL099W, YBR039W, YML081C-A, YGL008C
regulation of GTP catabolic process	YGR131W, YNL293W, YOL112W, YDR524C, YHL029C
positive regulation of catalytic activity	YDR373W, YNL293W, YBR135W, YOL112W, YHL029C
regulation of GTPase activity	YGR131W, YNL293W, YOL112W, YDR524C, YHL029C
positive regulation of molecular function	YDR373W, YNL293W, YBR135W, YOL112W, YHL029C
small molecule catabolic process	YMR189W, YPR002W, YDR321W, YNL191W, YGR019W
single-organism catabolic process	YMR189W, YPR002W, YDR321W, YNL191W, YGR019W
catabolic process	YGR248W, YNR067C, YKL152C, YDR256C, YBR118W, YGR254W, YKL060C, YOR011W, YDL113C, YKL209C, YOL038W, YHR174W, YOR185C, YPL058C, YPL149W, YCR012W, YDR321W, YIL146C, YDR406W, YPR080W, YIR032C, YDR371W, YLR356W, YNL191W, YGL008C, YDL149W, YLL042C, YAL038W, YOL011W, YMR024W, YOR173W, YLR354C, YDR385W, YNL186W, YNL012W, YMR278W, YPR002W, YGR256W, YLR293C, YOR153W, YBR001C, YLR446W, YLR286C, YOR133W, YLR…
polysaccharide metabolic process	YIL099W, YEL011W, YPR184W, YFR015C
NADP metabolic process	YPL188W, YLR354C, YGR248W, YGR256W
nucleobase metabolic process	YDL238C, YEL021W, YKL216W, YML022W
energy coupled proton transport, down electrochemical gradient	YDL004W, YBL099W, YBR039W, YML081C-A
ATP synthesis coupled proton transport	YDL004W, YBL099W, YBR039W, YML081C-A
ribonucleotide biosynthetic process	YEL021W, YHR216W, YBL099W, YKL216W, YLR359W, YDL004W, YBR039W, YML081C-A, YGL008C, YML022W
amino acid activation	YOL097C, YGR094W, YGL245W, YDR341C, YBR121C, YLR117C, YIL078W, YHR011W, YDR037W, YDR268W
tRNA aminoacylation	YOL097C, YGR094W, YGL245W, YDR341C, YBR121C, YLR117C, YIL078W, YHR011W, YDR037W, YDR268W
ribose phosphate biosynthetic process	YEL021W, YHR216W, YBL099W, YKL216W, YLR359W, YDL004W, YBR039W, YML081C-A, YGL008C, YML022W
cell surface receptor signaling pathway	YPL187W, YFL026W, YGL089C
G-protein coupled receptor signaling pathway	YPL187W, YFL026W, YGL089C
positive regulation of Ras GTPase activity	YNL293W, YOL112W, YHL029C
positive regulation of Rab GTPase activity	YNL293W, YOL112W, YHL029C
cellular amide metabolic process	YIR032C, YNR057C, YGR286C, YDR321W, YNL191W, YNR058W
single-organism metabolic process	YHR025W, YGL245W, YER065C, YDR256C, YFL053W, YBR118W, YFR030W, YMR256C, YHR018C, YDR127W, YPL188W, YCL050C, YBL064C, YOR388C, YMR303C, YFR015C, YJR009C, YFL025C, YGR192C, YOR374W, YER069W, YDR502C, YJL052W, YBR249C, YIR034C, YLR354C, YOR377W, YNL009W, YNL012W, YCR068W, YGL012W, YOR133W, YBR183W, YPR121W, YKR069W, YIL066C, YEL040W, YML081C-A, YCR005C, YLR249W, YGR019W, YPL272C, YLR460C, YIL078W, Y…
mitochondrial genome maintenance	YJR144W, YLR304C
aminoglycan metabolic process	YDR371W, YLR286C
chitin metabolic process	YDR371W, YLR286C
amino sugar metabolic process	YDR371W, YLR286C
pyrimidine nucleobase metabolic process	YEL021W, YKL216W
'de novo' pyrimidine nucleobase biosynthetic process	YEL021W, YKL216W
pyrimidine nucleoside metabolic process	YEL021W, YKL216W
glutamine metabolic process	YPR035W, YNL191W
proline metabolic process	YHR033W, YOR323C
acyl-CoA metabolic process	YBL015W, YAL054C
copper ion transport	YPR124W, YLR411W
pyrimidine nucleoside monophosphate metabolic process	YEL021W, YKL216W
pyrimidine nucleoside monophosphate biosynthetic process	YEL021W, YKL216W
pyrimidine nucleobase biosynthetic process	YEL021W, YKL216W
thioester metabolic process	YBL015W, YAL054C
pyrimidine ribonucleoside metabolic process	YEL021W, YKL216W
glucosamine-containing compound metabolic process	YDR371W, YLR286C
regulation of translational elongation	YGR094W, YGR285C, YDR385W, YOR133W
meiosis	YPR119W, YCR092C, YCL055W, YOR073W
cellular amino acid catabolic process	YMR189W, YDR321W, YNL191W, YGR019W
meiotic cell cycle	YPR119W, YCR092C, YCL055W, YOR073W
M phase of meiotic cell cycle	YPR119W, YCR092C, YCL055W, YOR073W
metal ion transport	YBR295W, YPR124W, YGL255W, YLR220W, YJL093C, YNR013C, YLR411W, YFL050C
regulation of nucleoside metabolic process	YGR131W, YNL293W, YOL112W, YDR524C, YHL029C
regulation of nucleotide catabolic process	YGR131W, YNL293W, YOL112W, YDR524C, YHL029C
regulation of purine nucleotide catabolic process	YGR131W, YNL293W, YOL112W, YDR524C, YHL029C
monocarboxylic acid biosynthetic process	YKL182W, YNR057C, YGR286C, YNR016C, YNR058W
regulation of purine nucleotide metabolic process	YGR131W, YNL293W, YOL112W, YDR524C, YHL029C
cellular glucan metabolic process	YEL011W, YPR184W, YFR015C
mismatch repair	YHR120W, YDL154W, YCR092C
oligosaccharide metabolic process	YBR001C, YGL027C, YMR196W
positive regulation of GTPase activity	YNL293W, YOL112W, YHL029C
glucan metabolic process	YEL011W, YPR184W, YFR015C
nucleobase biosynthetic process	YEL021W, YKL216W, YML022W
reactive oxygen species metabolic process	YLR377C, YDR256C, YJR101W
response to oxidative stress	YBR244W, YLR225C, YNL080C, YDR256C
cell wall organization or biogenesis	YNR067C, YEL040W, YGR189C, YBL001C
ATP metabolic process	YPL058C, YBL099W, YOR153W, YDR406W, YOR011W, YDL004W, YBR039W, YKL188C, YML081C-A, YKL209C, YGL008C, YLR249W
regulation of cellular catabolic process	YGR131W, YNL293W, YOL112W, YDR524C, YHL029C
regulation of hydrolase activity	YGR131W, YNL293W, YOL112W, YDR524C, YHL029C
cell cycle phase	YDR320C-A, YPR119W, YBL023C, YCR092C, YCL055W, YMR036C, YOR073W
cellular process involved in reproduction	YPL187W, YPR119W, YNL279W, YGL089C, YCR092C, YCL055W, YOR073W
translational termination	YLR249W, YGL143C
cellular amino acid metabolic process	YNL315C, YLR438W, YHR025W, YGL245W, YIL078W, YPR035W, YLR180W, YHR018C, YDR127W, YDR268W, YNL160W, YDR234W, YOR202W, YDR321W, YJL088W, YHR033W, YNL191W, YER086W, YNL135C, YOR323C, YER069W, YLR117C, YDR502C, YIR034C, YBR249C, YDL182W, YOL097C, YGR094W, YLR355C, YDR341C, YBR121C, YGR208W, YMR189W, YPL111W, YHR011W, YDR037W, YGR019W
purine-containing compound biosynthetic process	YHR216W, YBL099W, YLR359W, YDR502C, YDL004W, YBR039W, YLR180W, YML081C-A, YGL008C, YML022W
polysaccharide biosynthetic process	YEL011W, YPR184W, YFR015C
pentose-phosphate shunt	YLR354C, YGR248W, YGR256W
NADPH regeneration	YLR354C, YGR248W, YGR256W
cellular polysaccharide biosynthetic process	YEL011W, YPR184W, YFR015C
negative regulation of gene expression	YEL032W, YER159C, YCR004C, YCL055W
sexual reproduction	YPL187W, YNL279W, YGL089C, YCL055W
negative regulation of transcription, DNA-dependent	YEL032W, YER159C, YCR004C, YCL055W
negative regulation of RNA metabolic process	YEL032W, YER159C, YCR004C, YCL055W
protein dephosphorylation	YIL113W, YOR208W, YFR028C, YJR110W, YMR036C
negative regulation of macromolecule metabolic process	YEL032W, YER159C, YCR004C, YPL004C, YCL055W
positive regulation of nucleobase-containing compound metabolic process	YER159C, YBR135W, YDL209C, YGR063C, YCL055W
positive regulation of nitrogen compound metabolic process	YER159C, YBR135W, YDL209C, YGR063C, YCL055W
positive regulation of RNA metabolic process	YER159C, YBR135W, YDL209C, YGR063C, YCL055W
reproduction	YPL187W, YPR119W, YNL279W, YGL089C, YCR092C, YCL055W, YOR073W
purine ribonucleotide biosynthetic process	YDL004W, YHR216W, YBL099W, YBR039W, YML081C-A, YLR359W, YGL008C, YML022W
purine nucleotide biosynthetic process	YDL004W, YHR216W, YBL099W, YBR039W, YML081C-A, YLR359W, YGL008C, YML022W
M phase	YDR320C-A, YPR119W, YCR092C, YCL055W, YMR036C, YOR073W
recombinational repair	YJR144W, YBL023C
gluconeogenesis	YKL152C, YLR377C
purine nucleobase metabolic process	YDL238C, YML022W
meiosis I	YPR119W, YCR092C
cellular component disassembly	YLR249W, YGL143C
macromolecular complex disassembly	YLR249W, YGL143C
protein complex disassembly	YLR249W, YGL143C
cellular protein complex disassembly	YLR249W, YGL143C
dicarboxylic acid biosynthetic process	YBR249C, YDR127W
RNA catabolic process	YMR024W, YOR173W, YLR270W
amide biosynthetic process	YNR057C, YGR286C, YNR058W
cellular polysaccharide metabolic process	YEL011W, YPR184W, YFR015C
positive regulation of hydrolase activity	YNL293W, YOL112W, YHL029C
single-organism transport	YLL028W, YBL099W, YDR142C, YER047C, YKR093W, YBR021W, YDR342C, YBR132C, YLR411W, YDR508C, YBL042C, YPL265W, YBR294W, YNL125C, YNL142W, YEL063C, YGL008C, YGR241C, YDR361C, YDL004W, YNR013C, YFL050C, YMR177W, YGR055W, YJL104W, YBR039W, YJR160C, YKL188C, YPL134C, YLR237W, YML081C-A, YIL006W, YBR010W, YDR040C, YDR536W, YBR298C, YLR220W, YJR125C, YMR279C, YDL046W, YDR497C, YBR068C, YKL209C, YOR348C, Y…
organonitrogen compound catabolic process	YBR118W, YOR011W, YDR385W, YKL209C, YOR185C, YPL058C, YLR293C, YOR153W, YLR286C, YDR321W, YOR133W, YDR406W, YPR080W, YIR032C, YDL238C, YDR371W, YMR189W, YKL188C, YNL191W, YLR249W, YGR019W, YGL008C
small molecule metabolic process	YER043C, YHR025W, YBL099W, YGL245W, YER065C, YFL053W, YLR359W, YBR118W, YOR011W, YLR180W, YHR018C, YDR127W, YDR268W, YPL188W, YDR321W, YCL050C, YDR406W, YJL088W, YGL008C, YOR323C, YER069W, YDR502C, YBR249C, YIR034C, YDL004W, YLR354C, YOR377W, YNL009W, YOL097C, YGR094W, YEL021W, YGR256W, YOR153W, YNR016C, YOR133W, YPR121W, YOR125C, YBR039W, YKL188C, YML081C-A, YGR019W, YLR249W, YPL272C, YNL315C, Y…
signal transduction	YNL090W, YLR452C, YOR360C, YDL240W, YDR389W, YML064C, YNL180C, YJL201W, YOL045W, YOR185C, YGL190C, YLR293C, YFL026W, YPL187W, YHR030C, YKR055W, YGL089C
signaling	YNL090W, YLR452C, YOR360C, YDL240W, YDR389W, YML064C, YNL180C, YJL201W, YOL045W, YOR185C, YGL190C, YLR293C, YFL026W, YPL187W, YHR030C, YKR055W, YGL089C
single organism signaling	YNL090W, YLR452C, YOR360C, YDL240W, YDR389W, YML064C, YNL180C, YJL201W, YOL045W, YOR185C, YGL190C, YLR293C, YFL026W, YPL187W, YHR030C, YKR055W, YGL089C
gene expression	YOL127W, YDR450W, YER131W, YGL245W, YNL178W, YML073C, YBR118W, YGL123W, YMR005W, YGL189C, YFR032C-A, YDR268W, YJR123W, YPR102C, YGL147C, YMR142C, YOR312C, YIL148W, YPR132W, YMR193W, YHR143W-A, YDL209C, YGR285C, YKL006W, YLR340W, YLR185W, YOR194C, YNL302C, YBR084C-A, YLR029C, YPL081W, YGL030W, YOL097C, YAR018C, YGR094W, YGL171W, YJL189W, YAR008W, YOL125W, YDL082W, YOL120C, YBL027W, YNL301C, YKL156…
mitotic cell cycle	YDR320C-A, YPR119W, YBL023C, YGL216W, YCL055W, YMR036C
positive regulation of macromolecule biosynthetic process	YER159C, YBR135W, YDR385W, YOR133W, YGR063C, YCL055W
regulation of catabolic process	YGR131W, YNL293W, YOL112W, YDR524C, YHL029C
vitamin metabolic process	YPR121W, YNR057C, YGR286C, YNR058W
water-soluble vitamin metabolic process	YPR121W, YNR057C, YGR286C, YNR058W
vitamin biosynthetic process	YPR121W, YNR057C, YGR286C, YNR058W
negative regulation of macromolecule biosynthetic process	YEL032W, YER159C, YCR004C, YCL055W
water-soluble vitamin biosynthetic process	YPR121W, YNR057C, YGR286C, YNR058W
negative regulation of cellular macromolecule biosynthetic process	YEL032W, YER159C, YCR004C, YCL055W
cell communication	YNL090W, YLR452C, YOR360C, YDL240W, YDR389W, YML064C, YDL113C, YNL180C, YJL201W, YOL045W, YOR185C, YGL190C, YLR293C, YFL026W, YDR425W, YPL187W, YOR357C, YHR030C, YGL089C, YKR055W
ribonucleoside metabolic process	YBL099W, YKL216W, YBR118W, YDR502C, YDL004W, YOR011W, YLR180W, YDR385W, YKL209C, YOR185C, YML022W, YPL058C, YHR216W, YEL021W, YLR293C, YOR153W, YOR133W, YDR406W, YPR080W, YBR039W, YKL188C, YML081C-A, YLR249W, YGL008C
DNA recombination	YLR135W, YDR078C, YJR144W, YBL023C, YDL164C, YCR092C, YML032C
positive regulation of macromolecule metabolic process	YER159C, YBR135W, YDL209C, YDR385W, YOR133W, YGR063C, YCL055W
endonucleolytic cleavage in ITS1 to separate SSU-rRNA from 5.8S rRNA and LSU-rRNA from tricistronic rRNA transcript (SSU-rRNA, 5.8S rRNA, LSU-rRNA)	YJL136C, YOR004W
nuclear-transcribed mRNA catabolic process	YOR173W, YLR270W
mRNA catabolic process	YOR173W, YLR270W
regulation of translational fidelity	YGR094W, YGR285C
hexose biosynthetic process	YKL152C, YLR377C
regulation of ARF protein signal transduction	YBL060W, YDR524C
positive regulation of translation	YDR385W, YOR133W
positive regulation of transcription from RNA polymerase II promoter	YER159C, YCL055W
monosaccharide biosynthetic process	YKL152C, YLR377C
regulation of cytoskeleton organization	YNR035C, YPR119W
positive regulation of biosynthetic process	YER159C, YBR135W, YDR385W, YOR133W, YGR063C, YCL055W
positive regulation of cellular biosynthetic process	YER159C, YBR135W, YDR385W, YOR133W, YGR063C, YCL055W
organic substance catabolic process	YGR248W, YKL152C, YBR118W, YGR254W, YKL060C, YOR011W, YKL209C, YOL038W, YHR174W, YOR185C, YPL058C, YCR012W, YDR321W, YDR406W, YPR080W, YIR032C, YDR371W, YNL191W, YGL008C, YAL038W, YOL011W, YMR024W, YOR173W, YLR354C, YDR385W, YNL186W, YNL012W, YMR278W, YPR002W, YGR256W, YLR293C, YOR153W, YBR001C, YLR446W, YLR286C, YOR133W, YLR270W, YDL238C, YMR189W, YDL109C, YKL188C, YMR323W, YDL022W, YLR106C, YLR…
negative regulation of biosynthetic process	YEL032W, YER159C, YCR004C, YCL055W
negative regulation of cellular biosynthetic process	YEL032W, YER159C, YCR004C, YCL055W
response to stimulus	YLL028W, YBR010W, YAL028W, YLR452C, YDR078C, YDL240W, YBL023C, YDR256C, YDR389W, YML064C, YFL014W, YOR324C, YOL045W, YOR185C, YBR244W, YGL190C, YER173W, YFL026W, YIL143C, YPL187W, YHR030C, YLR037C, YNR047W, YNL090W, YOR360C, YDR263C, YPR065W, YDL154W, YNL080C, YIR041W, YPL004C, YFL020C, YJR144W, YNL180C, YEL049W, YGR294W, YCR092C, YJL201W, YLR225C, YMR284W, YLR293C, YDL164C, YCL055W, YLR135W, YPL…
ATP catabolic process	YPL058C, YOR011W, YOR153W, YKL188C, YKL209C, YDR406W, YLR249W, YGL008C
cellular protein modification process	YOR351C, YCL008C, YKL161C, YDL159W, YJR110W, YDL214C, YFR028C, YOR231W, YMR216C, YBR059C, YOL045W, YOL113W, YOR208W, YCR091W, YJL186W, YKL048C, YPL026C, YHR030C, YNR047W, YLR459W, YLR195C, YJL141C, YPR111W, YNL135C, YKL171W, YJL187C, YMR036C, YNL302C, YPL042C, YCL024W, YMR291W, YDR466W, YLL019C, YGR052W, YJL057C, YPL141C, YDL101C, YDL025C, YAR018C, YKL101W, YHR205W, YJL164C, YNL183C, YJL139C, YBR…
protein modification process	YOR351C, YCL008C, YKL161C, YDL159W, YJR110W, YDL214C, YFR028C, YOR231W, YMR216C, YBR059C, YOL045W, YOL113W, YOR208W, YCR091W, YJL186W, YKL048C, YPL026C, YHR030C, YNR047W, YLR459W, YLR195C, YJL141C, YPR111W, YNL135C, YKL171W, YJL187C, YMR036C, YNL302C, YPL042C, YCL024W, YMR291W, YDR466W, YLL019C, YGR052W, YJL057C, YPL141C, YDL101C, YDL025C, YAR018C, YKL101W, YHR205W, YJL164C, YNL183C, YJL139C, YBR…
positive regulation of cellular protein metabolic process	YBR135W, YDR385W, YOR133W
intracellular protein transmembrane import	YJL104W, YDR142C, YJR135W-A
positive regulation of protein metabolic process	YBR135W, YDR385W, YOR133W
positive regulation of biological process	YPR119W, YER159C, YBR135W, YOR133W, YGR063C, YCL055W, YNR047W, YDR385W, YDL209C
positive regulation of cellular process	YPR119W, YER159C, YBR135W, YOR133W, YGR063C, YCL055W, YNR047W, YDR385W, YDL209C
pyridine nucleotide metabolic process	YPL188W, YLR354C, YGR248W, YGR256W, YJR025C
nicotinamide nucleotide metabolic process	YPL188W, YLR354C, YGR248W, YGR256W, YJR025C
DNA repair	YBR010W, YMR284W, YER173W, YDR078C, YDR263C, YDL154W, YBL023C, YIL143C, YDL164C, YLR135W, YPL153C, YJR144W, YHR120W, YPL096W, YCR092C, YML032C, YER095W
metabolic process	YOL127W, YKR072C, YNR067C, YBL023C, YER065C, YBR118W, YGR189C, YMR256C, YDR127W, YGR109W-B, YIL009W, YOR003W, YER173W, YIL148W, YCL050C, YMR193W, YOL132W, YDR507C, YMR196W, YBL064C, YOR388C, YMR303C, YJL141C, YJR009C, YDL149W, YER069W, YHR137W, YBR249C, YLR354C, YJL184W, YLL027W, YOR377W, YMR305C, YPR162C, YBR139W, YMR284W, YMR278W, YJL139C, YGL012W, YLR446W, YOR133W, YCL055W, YNL223W, YPR121W, Y…
cellular response to stimulus	YBR010W, YLR452C, YDR078C, YDL240W, YBL023C, YDR256C, YDR389W, YML064C, YOL045W, YOR185C, YGL190C, YER173W, YFL026W, YIL143C, YPL187W, YHR030C, YNL090W, YOR360C, YDR263C, YPR065W, YDL154W, YNL080C, YJR144W, YNL180C, YJL201W, YCR092C, YMR284W, YLR293C, YDL164C, YCL055W, YLR135W, YPL153C, YGL089C, YKR055W, YPL096W, YHR120W, YML032C, YER095W
cellular biosynthetic process	YOL127W, YER131W, YGL245W, YBL023C, YBR118W, YHR018C, YDR127W, YPR102C, YGL147C, YPL188W, YIL148W, YMR193W, YFR015C, YER069W, YDR502C, YBR084C-A, YBR249C, YIR034C, YPR162C, YGL030W, YAR018C, YJL139C, YPR121W, YKR069W, YKL156W, YIL066C, YEL040W, YML081C-A, YLR249W, YLR406C, YJL136C, YIL078W, YGL103W, YBR031W, YPR035W, YBR101C, YPR080W, YDR064W, YHR141C, YBR191W, YAL054C, YKR059W, YLR195C, YOR063W,…
nucleotide-excision repair	YPL096W, YIL143C
transcription initiation from RNA polymerase II promoter	YOR194C, YKL028W
spindle organization	YDR320C-A, YPR119W
mitotic spindle organization	YDR320C-A, YPR119W
mitotic spindle organization in nucleus	YDR320C-A, YPR119W
DNA geometric change	YEL032W, YBL023C
DNA duplex unwinding	YEL032W, YBL023C
cellular response to oxidative stress	YNL080C, YDR256C
dephosphorylation	YGR208W, YIL113W, YOR208W, YFR028C, YJR110W, YLR019W, YMR036C
alpha-amino acid metabolic process	YNL315C, YLR438W, YHR025W, YNL135C, YER086W, YOR323C, YER069W, YDL182W, YIR034C, YPR035W, YHR018C, YDR234W, YOR202W, YDR321W, YGR208W, YMR189W, YPL111W, YHR033W, YNL191W
fatty acid metabolic process	YKL182W, YPR002W, YNR016C, YLR304C
organic substance biosynthetic process	YOL127W, YER131W, YGL245W, YBL023C, YBR118W, YHR018C, YDR127W, YPR102C, YGL147C, YPL188W, YIL148W, YMR193W, YFR015C, YLR377C, YER069W, YDR502C, YBR084C-A, YBR249C, YIR034C, YPR162C, YGL030W, YAR018C, YJL139C, YPR121W, YKR069W, YKL156W, YIL066C, YEL040W, YML081C-A, YLR249W, YLR406C, YJL136C, YKL152C, YIL078W, YGL103W, YBR031W, YPR035W, YBR101C, YPR080W, YDR064W, YHR141C, YBR191W, YAL054C, YKR059W,…
serine family amino acid metabolic process	YGR208W, YMR189W, YNL135C
positive regulation of gene expression	YER159C, YBR135W, YCL055W
cellular membrane organization	YNL279W, YJR135W-A, YGR241C
positive regulation of transcription, DNA-dependent	YER159C, YBR135W, YCL055W
membrane organization	YNL279W, YJR135W-A, YGR241C
intracellular protein transmembrane transport	YJL104W, YDR142C, YJR135W-A
protein transmembrane transport	YJL104W, YDR142C, YJR135W-A
nucleocytoplasmic transport	YLR264W, YLR293C, YDR361C, YGR285C, YOR185C
aspartate family amino acid metabolic process	YDL182W, YIR034C, YDR234W, YHR025W, YDR321W
nuclear transport	YLR264W, YLR293C, YDR361C, YGR285C, YOR185C
pyridine-containing compound metabolic process	YPL188W, YLR354C, YGR248W, YGR256W, YJR025C
purine nucleoside metabolic process	YBL099W, YBR118W, YDR502C, YDL004W, YOR011W, YLR180W, YDR385W, YKL209C, YOR185C, YML022W, YPL058C, YHR216W, YLR293C, YOR153W, YOR133W, YDR406W, YPR080W, YBR039W, YKL188C, YML081C-A, YLR249W, YGL008C
purine ribonucleoside metabolic process	YBL099W, YBR118W, YDR502C, YDL004W, YOR011W, YLR180W, YDR385W, YKL209C, YOR185C, YML022W, YPL058C, YHR216W, YLR293C, YOR153W, YOR133W, YDR406W, YPR080W, YBR039W, YKL188C, YML081C-A, YLR249W, YGL008C
carbohydrate derivative catabolic process	YBR118W, YOR011W, YDR385W, YKL209C, YOR185C, YPL058C, YLR293C, YOR153W, YLR286C, YOR133W, YDR406W, YPR080W, YDR371W, YKL188C, YDL022W, YLR249W, YGL008C
oxidoreduction coenzyme metabolic process	YPL188W, YOR125C, YLR354C, YGR248W, YGR256W, YJR025C, YFR033C
positive regulation of metabolic process	YER159C, YBR135W, YDL209C, YDR385W, YOR133W, YGR063C, YCL055W
positive regulation of cellular metabolic process	YER159C, YBR135W, YDL209C, YDR385W, YOR133W, YGR063C, YCL055W
mitochondrion organization	YOR147W, YNL315C, YPL189C-A, YGL143C, YJL104W, YML081C-A, YJR144W, YJR135W-A, YLR304C
alcohol metabolic process	YPL272C, YMR202W, YOR377W, YFL053W
organic hydroxy compound metabolic process	YPL272C, YMR202W, YOR377W, YFL053W
biosynthetic process	YOL127W, YER131W, YGL245W, YBL023C, YBR118W, YHR018C, YDR127W, YPR102C, YGL147C, YPL188W, YIL148W, YMR193W, YFR015C, YLR377C, YER069W, YDR502C, YHR137W, YBR084C-A, YBR249C, YIR034C, YLL027W, YPR162C, YGL030W, YAR018C, YJL139C, YPR121W, YKR069W, YKL156W, YIL066C, YEL040W, YML081C-A, YLR249W, YLR406C, YJL136C, YKL152C, YIL078W, YGL103W, YBR031W, YPR035W, YBR101C, YPR080W, YDR064W, YHR141C, YBR191W,…
ribosomal subunit export from nucleus	YDR361C, YGR285C
double-strand break repair	YMR284W, YBL023C
chromosome segregation	YDR320C-A, YOR073W
aromatic amino acid family biosynthetic process	YBR249C, YDR127W
nicotinamide nucleotide biosynthetic process	YPL188W, YJR025C
pyridine nucleotide biosynthetic process	YPL188W, YJR025C
NAD metabolic process	YPL188W, YJR025C
ribosome localization	YDR361C, YGR285C
establishment of ribosome localization	YDR361C, YGR285C
ribonucleoprotein complex localization	YDR361C, YGR285C
ribonucleoprotein complex export from nucleus	YDR361C, YGR285C
rRNA-containing ribonucleoprotein complex export from nucleus	YDR361C, YGR285C
cation transport	YBR295W, YBL099W, YDR040C, YLR220W, YJL093C, YDL004W, YNR013C, YLR411W, YFL050C, YPR124W, YGL255W, YMR177W, YNL142W, YBR039W, YML081C-A, YGL008C
nucleoside triphosphate metabolic process	YBL099W, YBR118W, YDL004W, YOR011W, YDR385W, YKL209C, YOR185C, YPL058C, YLR293C, YOR153W, YOR133W, YDR406W, YPR080W, YPL153C, YKL188C, YBR039W, YML081C-A, YLR249W, YGL008C
carbohydrate biosynthetic process	YKL152C, YLR377C, YEL011W, YPR184W, YFR015C
organic acid biosynthetic process	YER086W, YOR323C, YER069W, YNR058W, YDR502C, YDL182W, YBR249C, YIR034C, YPR035W, YLR180W, YHR018C, YDR127W, YDR234W, YOR202W, YLR355C, YGR286C, YNR016C, YGR208W, YKL182W, YNR057C, YHR033W
carboxylic acid biosynthetic process	YER086W, YOR323C, YER069W, YNR058W, YDR502C, YDL182W, YBR249C, YIR034C, YPR035W, YLR180W, YHR018C, YDR127W, YDR234W, YOR202W, YLR355C, YGR286C, YNR016C, YGR208W, YKL182W, YNR057C, YHR033W
RNA splicing, via transesterification reactions	YBR119W, YAL032C, YDL209C
RNA splicing, via transesterification reactions with bulged adenosine as nucleophile	YBR119W, YAL032C, YDL209C
mRNA splicing, via spliceosome	YBR119W, YAL032C, YDL209C
DNA-dependent DNA replication	YEL032W, YPL153C, YBL023C
cellular carbohydrate biosynthetic process	YEL011W, YPR184W, YFR015C
organophosphate catabolic process	YPL058C, YOL011W, YOR153W, YLR293C, YOR133W, YDR406W, YBR118W, YPR080W, YOR011W, YKL188C, YDR385W, YKL209C, YDL022W, YGL008C, YLR249W, YOR185C, YNL012W
response to stress	YBR010W, YAL028W, YDR078C, YDR263C, YDL154W, YPR065W, YBL023C, YDR256C, YNL080C, YIR041W, YPL004C, YFL020C, YJR144W, YFL014W, YEL049W, YGR294W, YCR092C, YOR324C, YBR244W, YLR225C, YER173W, YMR284W, YIL143C, YDL164C, YLR135W, YLR037C, YPL153C, YHR120W, YPL096W, YML032C, YER095W
sulfur compound biosynthetic process	YPR121W, YNR057C, YGR286C, YLR180W, YNR058W, YDR502C
purine ribonucleoside triphosphate metabolic process	YBL099W, YBR118W, YDL004W, YOR011W, YDR385W, YKL209C, YOR185C, YPL058C, YLR293C, YOR153W, YOR133W, YDR406W, YPR080W, YKL188C, YBR039W, YML081C-A, YLR249W, YGL008C
cellular response to stress	YBR010W, YDR078C, YDR263C, YDL154W, YPR065W, YBL023C, YDR256C, YNL080C, YJR144W, YCR092C, YER173W, YMR284W, YIL143C, YDL164C, YLR135W, YPL153C, YPL096W, YHR120W, YML032C, YER095W
ribonucleotide metabolic process	YBL099W, YKL216W, YLR359W, YBR118W, YDL004W, YOR011W, YDR385W, YKL209C, YOR185C, YML022W, YPL058C, YHR216W, YEL021W, YLR293C, YOR153W, YOR133W, YDR406W, YPR080W, YBR039W, YKL188C, YML081C-A, YLR249W, YGL008C
ribose phosphate metabolic process	YBL099W, YKL216W, YLR359W, YBR118W, YDL004W, YOR011W, YDR385W, YKL209C, YOR185C, YML022W, YPL058C, YHR216W, YEL021W, YLR293C, YOR153W, YOR133W, YDR406W, YPR080W, YBR039W, YKL188C, YML081C-A, YLR249W, YGL008C
cellular catabolic process	YNR067C, YDR256C, YBR118W, YOR011W, YDL113C, YKL209C, YOL038W, YOR185C, YPL058C, YPL149W, YDR321W, YIL146C, YDR406W, YPR080W, YIR032C, YLR356W, YNL191W, YGL008C, YDL149W, YLL042C, YMR024W, YOL011W, YOR173W, YDR385W, YNL186W, YNL012W, YPR002W, YLR293C, YOR153W, YLR270W, YOR133W, YNL223W, YDL238C, YMR189W, YKL188C, YLR249W, YGR019W
nucleoside phosphate biosynthetic process	YPL188W, YEL021W, YHR216W, YBL099W, YKL216W, YJR025C, YLR359W, YDL004W, YPL153C, YBR039W, YML081C-A, YGL008C, YML022W
purine nucleoside triphosphate metabolic process	YBL099W, YBR118W, YDL004W, YOR011W, YDR385W, YKL209C, YOR185C, YPL058C, YLR293C, YOR153W, YOR133W, YDR406W, YPR080W, YKL188C, YBR039W, YML081C-A, YLR249W, YGL008C
ribonucleoside triphosphate metabolic process	YBL099W, YBR118W, YDL004W, YOR011W, YDR385W, YKL209C, YOR185C, YPL058C, YLR293C, YOR153W, YOR133W, YDR406W, YPR080W, YKL188C, YBR039W, YML081C-A, YLR249W, YGL008C
nucleoside metabolic process	YBL099W, YKL216W, YBR118W, YDR502C, YDL004W, YOR011W, YLR180W, YDR385W, YKL209C, YOR185C, YML022W, YPL058C, YHR216W, YEL021W, YLR293C, YOR153W, YOR133W, YDR406W, YPR080W, YBR039W, YKL188C, YML081C-A, YLR249W, YGL008C
glycosyl compound metabolic process	YBL099W, YKL216W, YBR118W, YDR502C, YDL004W, YOR011W, YLR180W, YDR385W, YKL209C, YOR185C, YML022W, YPL058C, YHR216W, YEL021W, YLR293C, YOR153W, YOR133W, YDR406W, YPR080W, YBR039W, YKL188C, YML081C-A, YLR249W, YGL008C
M phase of mitotic cell cycle	YDR320C-A, YMR036C
maturation of 5.8S rRNA	YJL136C, YOR004W
maturation of 5.8S rRNA from tricistronic rRNA transcript (SSU-rRNA, 5.8S rRNA, LSU-rRNA)	YJL136C, YOR004W
pseudouridine synthesis	YOR243C, YNL124W
pyrimidine nucleotide metabolic process	YEL021W, YKL216W
pyrimidine nucleotide biosynthetic process	YEL021W, YKL216W
ubiquinone metabolic process	YOR125C, YFR033C
ubiquinone biosynthetic process	YOR125C, YFR033C
peroxisome organization	YDR142C, YMR204C
steroid metabolic process	YMR202W, YLR189C
regulation of cell cycle process	YPR119W, YFR028C
ketone biosynthetic process	YOR125C, YFR033C
quinone cofactor metabolic process	YOR125C, YFR033C
quinone cofactor biosynthetic process	YOR125C, YFR033C
pyridine-containing compound biosynthetic process	YPL188W, YJR025C
alpha-amino acid catabolic process	YMR189W, YDR321W
quinone metabolic process	YOR125C, YFR033C
quinone biosynthetic process	YOR125C, YFR033C
response to DNA damage stimulus	YBR010W, YMR284W, YER173W, YDR078C, YDR263C, YDL154W, YBL023C, YIL143C, YDL164C, YLR135W, YPL153C, YJR144W, YHR120W, YPL096W, YCR092C, YML032C, YER095W
organonitrogen compound metabolic process	YHR025W, YBL099W, YGL245W, YDR232W, YLR359W, YBR118W, YOR011W, YLR180W, YHR018C, YDR127W, YDR268W, YPL188W, YDR321W, YDR406W, YJL088W, YIR032C, YDR371W, YGL008C, YOR323C, YER069W, YDR502C, YBR249C, YIR034C, YDL004W, YLR354C, YOL097C, YGR094W, YEL021W, YGR256W, YOR153W, YOR133W, YBR183W, YPR121W, YKR069W, YBR039W, YKL188C, YML081C-A, YGR019W, YLR249W, YNL315C, YLR438W, YKL216W, YGR248W, YNR058W, Y…
microtubule cytoskeleton organization	YDR320C-A, YPR119W, YGL216W
DNA-dependent transcription, initiation	YOR194C, YKL028W, YMR005W
regulation of translation	YGR094W, YDR350C, YGR285C, YDR385W, YOR133W
ribonucleoside monophosphate biosynthetic process	YEL021W, YHR216W, YKL216W, YLR359W, YML022W
ribonucleoside monophosphate metabolic process	YEL021W, YHR216W, YKL216W, YLR359W, YML022W
DNA conformation change	YEL032W, YBR010W, YDR224C, YBL023C, YLR234W
small GTPase mediated signal transduction	YNL090W, YML064C, YLR293C, YKR055W, YNL180C, YOR185C
sulfur compound metabolic process	YPR121W, YNR057C, YGR286C, YLR180W, YNL191W, YNR058W, YDR502C
monovalent inorganic cation transport	YDL004W, YBL099W, YNR013C, YNL142W, YBR039W, YML081C-A, YJL093C
cellular nitrogen compound catabolic process	YMR024W, YOR173W, YBR118W, YOR011W, YDR385W, YKL209C, YOR185C, YPL058C, YLR293C, YOR153W, YLR270W, YOR133W, YDR406W, YPR080W, YIR032C, YDL238C, YKL188C, YLR249W, YGL008C
purine nucleoside monophosphate metabolic process	YHR216W, YLR359W, YML022W
purine nucleoside monophosphate biosynthetic process	YHR216W, YLR359W, YML022W
purine ribonucleoside monophosphate metabolic process	YHR216W, YLR359W, YML022W
purine ribonucleoside monophosphate biosynthetic process	YHR216W, YLR359W, YML022W
protein import	YJL104W, YDR142C, YJR135W-A
nuclear export	YLR264W, YDR361C, YGR285C
protein-DNA complex assembly	YBR010W, YDR224C, YBL023C
purine-containing compound metabolic process	YBL099W, YLR359W, YBR118W, YDR502C, YDL004W, YOR011W, YLR180W, YDR385W, YKL209C, YOR185C, YML022W, YPL058C, YHR216W, YLR293C, YOR153W, YOR133W, YDR406W, YPR080W, YDL238C, YBR039W, YKL188C, YML081C-A, YLR249W, YGL008C
transcription from RNA polymerase II promoter	YER046W, YIL130W, YOR194C, YKL028W
endonucleolytic cleavage involved in rRNA processing	YJL136C, YOR004W
endonucleolytic cleavage of tricistronic rRNA transcript (SSU-rRNA, 5.8S rRNA, LSU-rRNA)	YJL136C, YOR004W
nucleosome assembly	YBR010W, YDR224C
aromatic amino acid family metabolic process	YBR249C, YDR127W
chromatin assembly	YBR010W, YDR224C
tetrapyrrole biosynthetic process	YKR069W, YDR232W
cellular ketone metabolic process	YOR125C, YFR033C
RNA phosphodiester bond hydrolysis, endonucleolytic	YJL136C, YOR004W
posttranscriptional regulation of gene expression	YGR094W, YDR350C, YGR285C, YDR385W, YOR133W
heterocycle catabolic process	YMR024W, YOR173W, YBR118W, YOR011W, YDR385W, YKL209C, YOR185C, YPL058C, YLR293C, YOR153W, YLR270W, YOR133W, YDR406W, YPR080W, YIR032C, YDL238C, YKL188C, YLR249W, YGL008C
organic cyclic compound catabolic process	YMR024W, YOR173W, YBR118W, YOR011W, YDR385W, YKL209C, YOR185C, YPL058C, YLR293C, YOR153W, YLR270W, YOR133W, YDR406W, YPR080W, YIR032C, YDL238C, YKL188C, YLR249W, YGL008C
nucleotide biosynthetic process	YPL188W, YEL021W, YHR216W, YBL099W, YKL216W, YJR025C, YLR359W, YDL004W, YBR039W, YML081C-A, YGL008C, YML022W
purine-containing compound catabolic process	YPL058C, YOR153W, YLR293C, YOR133W, YDR406W, YBR118W, YPR080W, YDL238C, YOR011W, YKL188C, YDR385W, YKL209C, YGL008C, YLR249W, YOR185C
purine ribonucleotide metabolic process	YBL099W, YLR359W, YBR118W, YDL004W, YOR011W, YDR385W, YKL209C, YOR185C, YML022W, YPL058C, YHR216W, YLR293C, YOR153W, YOR133W, YDR406W, YPR080W, YBR039W, YKL188C, YML081C-A, YLR249W, YGL008C
organic substance metabolic process	YOL127W, YNR067C, YBL023C, YER065C, YBR118W, YGR189C, YDR127W, YGR109W-B, YOR003W, YER173W, YIL148W, YCL050C, YMR193W, YOL132W, YMR196W, YJL141C, YJR009C, YER069W, YBR249C, YLR354C, YJL184W, YOR377W, YMR305C, YPR162C, YBR139W, YMR284W, YMR278W, YJL139C, YLR446W, YOR133W, YNL223W, YPR121W, YKR069W, YKL156W, YIL066C, YCR005C, YLR249W, YGR019W, YGL027C, YER095W, YJL136C, YPL272C, YBR010W, YKL152C, Y…
dicarboxylic acid metabolic process	YBR249C, YOL126C, YDR127W
pyrimidine-containing compound biosynthetic process	YPR121W, YEL021W, YKL216W
nucleoside monophosphate metabolic process	YEL021W, YHR216W, YKL216W, YLR359W, YML022W
nucleoside monophosphate biosynthetic process	YEL021W, YHR216W, YKL216W, YLR359W, YML022W
cellular amino acid biosynthetic process	YER086W, YOR323C, YER069W, YDR502C, YDL182W, YBR249C, YIR034C, YPR035W, YLR180W, YHR018C, YDR127W, YDR234W, YOR202W, YLR355C, YGR208W, YHR033W
cofactor metabolic process	YPL188W, YGR248W, YGR286C, YGR256W, YJR025C, YPR172W, YNR058W, YDR502C, YBL015W, YNR057C, YAL054C, YLR354C, YOR125C, YKR069W, YLR180W, YFR033C
aromatic compound catabolic process	YMR024W, YOR173W, YBR118W, YOR011W, YDR385W, YKL209C, YOR185C, YPL058C, YLR293C, YOR153W, YLR270W, YOR133W, YDR406W, YPR080W, YDL238C, YKL188C, YLR249W, YGL008C
macromolecule modification	YOR351C, YCL008C, YKL161C, YDL159W, YJR110W, YDL214C, YFR028C, YOR231W, YMR216C, YBR059C, YOL045W, YOL113W, YOR243C, YOR208W, YCR091W, YNL124W, YJL186W, YKL048C, YPL026C, YHR030C, YNR047W, YLR459W, YLR195C, YJL141C, YPR111W, YNL135C, YKL171W, YJL187C, YMR036C, YNL302C, YPL042C, YCL024W, YMR291W, YDR466W, YLL019C, YGR052W, YJL057C, YPL141C, YAR018C, YDL101C, YDL025C, YKL101W, YHR205W, YJL164C, YNL…
cleavage involved in rRNA processing	YJL136C, YOR004W
protein targeting to mitochondrion	YJL104W, YJR135W-A
reproductive process	YPL187W, YGL089C
lipid modification	YLR189C, YDR208W
tetrapyrrole metabolic process	YKR069W, YDR232W
pigment biosynthetic process	YKR069W, YML022W
RNA phosphodiester bond hydrolysis	YJL136C, YOR004W
purine nucleoside catabolic process	YPL058C, YOR153W, YLR293C, YOR133W, YDR406W, YBR118W, YPR080W, YOR011W, YKL188C, YDR385W, YKL209C, YGL008C, YLR249W, YOR185C
ribonucleoside triphosphate catabolic process	YPL058C, YOR153W, YLR293C, YOR133W, YDR406W, YBR118W, YPR080W, YOR011W, YKL188C, YDR385W, YKL209C, YGL008C, YLR249W, YOR185C
purine ribonucleoside triphosphate catabolic process	YPL058C, YOR153W, YLR293C, YOR133W, YDR406W, YBR118W, YPR080W, YOR011W, YKL188C, YDR385W, YKL209C, YGL008C, YLR249W, YOR185C
purine ribonucleoside catabolic process	YPL058C, YOR153W, YLR293C, YOR133W, YDR406W, YBR118W, YPR080W, YOR011W, YKL188C, YDR385W, YKL209C, YGL008C, YLR249W, YOR185C
nucleobase-containing compound catabolic process	YMR024W, YOR173W, YBR118W, YOR011W, YDR385W, YKL209C, YOR185C, YPL058C, YLR293C, YOR153W, YLR270W, YOR133W, YDR406W, YPR080W, YKL188C, YLR249W, YGL008C
primary metabolic process	YOL127W, YBL023C, YBR118W, YGR189C, YDR127W, YGR109W-B, YOR003W, YER173W, YIL148W, YCL050C, YMR193W, YOL132W, YMR196W, YJL141C, YJR009C, YER069W, YBR249C, YLR354C, YJL184W, YMR305C, YPR162C, YBR139W, YMR284W, YMR278W, YJL139C, YLR446W, YOR133W, YNL223W, YKL156W, YIL066C, YCR005C, YLR249W, YGR019W, YGL027C, YER095W, YJL136C, YBR010W, YKL152C, YBR031W, YPR035W, YBR101C, YHR174W, YIL143C, YPR080W, Y…
microtubule-based process	YDR320C-A, YPR119W, YEL061C, YGL216W
protein-DNA complex subunit organization	YBR010W, YDR224C, YBL023C
pyrimidine-containing compound metabolic process	YPR121W, YEL021W, YKL216W
nucleoside triphosphate catabolic process	YPL058C, YOR153W, YLR293C, YOR133W, YDR406W, YBR118W, YPR080W, YOR011W, YKL188C, YDR385W, YKL209C, YGL008C, YLR249W, YOR185C
purine nucleoside triphosphate catabolic process	YPL058C, YOR153W, YLR293C, YOR133W, YDR406W, YBR118W, YPR080W, YOR011W, YKL188C, YDR385W, YKL209C, YGL008C, YLR249W, YOR185C
purine ribonucleotide catabolic process	YPL058C, YOR153W, YLR293C, YOR133W, YDR406W, YBR118W, YPR080W, YOR011W, YKL188C, YDR385W, YKL209C, YGL008C, YLR249W, YOR185C
nucleoside catabolic process	YPL058C, YOR153W, YLR293C, YOR133W, YDR406W, YBR118W, YPR080W, YOR011W, YKL188C, YDR385W, YKL209C, YGL008C, YLR249W, YOR185C
ribonucleotide catabolic process	YPL058C, YOR153W, YLR293C, YOR133W, YDR406W, YBR118W, YPR080W, YOR011W, YKL188C, YDR385W, YKL209C, YGL008C, YLR249W, YOR185C
ribonucleoside catabolic process	YPL058C, YOR153W, YLR293C, YOR133W, YDR406W, YBR118W, YPR080W, YOR011W, YKL188C, YDR385W, YKL209C, YGL008C, YLR249W, YOR185C
glycosyl compound catabolic process	YPL058C, YOR153W, YLR293C, YOR133W, YDR406W, YBR118W, YPR080W, YOR011W, YKL188C, YDR385W, YKL209C, YGL008C, YLR249W, YOR185C
regulation of transcription from RNA polymerase II promoter	YBL066C, YER159C, YGL162W, YOR337W, YPR065W, YJL103C, YCL055W, YBR240C, YBR297W, YOR380W, YFL052W, YBR033W
purine nucleotide metabolic process	YBL099W, YLR359W, YBR118W, YDL004W, YOR011W, YDR385W, YKL209C, YOR185C, YML022W, YPL058C, YHR216W, YLR293C, YOR153W, YOR133W, YDR406W, YPR080W, YBR039W, YKL188C, YML081C-A, YLR249W, YGL008C
maturation of SSU-rRNA from tricistronic rRNA transcript (SSU-rRNA, 5.8S rRNA, LSU-rRNA)	YJL136C, YOR004W
chromatin assembly or disassembly	YBR010W, YDR224C
protein ubiquitination	YLR167W, YDR059C
maturation of SSU-rRNA	YJL136C, YOR004W
pigment metabolic process	YKR069W, YML022W
establishment of organelle localization	YDR361C, YGR285C
protein localization to mitochondrion	YJL104W, YJR135W-A
establishment of protein localization to mitochondrion	YJL104W, YJR135W-A
purine nucleotide catabolic process	YPL058C, YOR153W, YLR293C, YOR133W, YDR406W, YBR118W, YPR080W, YOR011W, YKL188C, YDR385W, YKL209C, YGL008C, YLR249W, YOR185C
aspartate family amino acid biosynthetic process	YDL182W, YIR034C, YDR234W
nucleotide catabolic process	YPL058C, YOR153W, YLR293C, YOR133W, YDR406W, YBR118W, YPR080W, YOR011W, YKL188C, YDR385W, YKL209C, YGL008C, YLR249W, YOR185C
nucleoside phosphate catabolic process	YPL058C, YOR153W, YLR293C, YOR133W, YDR406W, YBR118W, YPR080W, YOR011W, YKL188C, YDR385W, YKL209C, YGL008C, YLR249W, YOR185C
nucleobase-containing small molecule metabolic process	YBL099W, YGR248W, YKL216W, YLR359W, YBR118W, YOR011W, YLR180W, YKL209C, YOR185C, YPL058C, YPL188W, YCL050C, YDR406W, YPR080W, YGL008C, YJR025C, YLR151C, YDR502C, YLR354C, YDL004W, YDR385W, YML022W, YEL021W, YHR216W, YOR153W, YLR293C, YGR256W, YOR133W, YDL238C, YPL153C, YKL188C, YBR039W, YML081C-A, YLR249W
small molecule biosynthetic process	YER086W, YOR323C, YER069W, YNR058W, YDR502C, YDL182W, YBR249C, YIR034C, YMR202W, YPR035W, YLR180W, YHR018C, YDR127W, YDR234W, YLR355C, YOR202W, YGR286C, YNR016C, YKL182W, YGR208W, YPR121W, YNR057C, YOR125C, YHR033W, YFR033C
single-organism biosynthetic process	YER086W, YOR323C, YER069W, YNR058W, YDR502C, YDL182W, YBR249C, YIR034C, YMR202W, YPR035W, YLR180W, YHR018C, YDR127W, YDR234W, YLR355C, YOR202W, YGR286C, YNR016C, YKL182W, YGR208W, YPR121W, YNR057C, YOR125C, YHR033W, YFR033C
RNA splicing	YBR119W, YAL032C, YDL209C, YAR008W
cell division	YDR320C-A, YPR119W, YGR108W, YLR210W
mitochondrial transport	YJL104W, YJR135W-A
branched-chain amino acid biosynthetic process	YLR355C, YER086W
nucleosome organization	YBR010W, YDR224C
cellular metabolic process	YOL127W, YNR067C, YBL023C, YER065C, YBR118W, YMR256C, YDR127W, YGR109W-B, YER173W, YIL148W, YCL050C, YMR193W, YDR507C, YJL141C, YDL149W, YER069W, YBR249C, YLR354C, YJL184W, YPR162C, YMR284W, YJL139C, YLR446W, YOR133W, YNL223W, YPR121W, YKR069W, YKL156W, YIL066C, YCR005C, YLR249W, YGR019W, YER095W, YJL136C, YBR010W, YKL152C, YBR031W, YPR035W, YDL113C, YBR101C, YHR174W, YHR051W, YIL042C, YIL143C, Y…
organonitrogen compound biosynthetic process	YBL099W, YKL216W, YDR232W, YLR359W, YNR058W, YPR035W, YLR180W, YHR018C, YDR127W, YPL188W, YDR234W, YOR202W, YGR286C, YNR057C, YHR033W, YGL008C, YER086W, YOR323C, YJR025C, YER069W, YDR502C, YDL182W, YBR249C, YIR034C, YDL004W, YML022W, YEL021W, YHR216W, YLR355C, YPR121W, YGR208W, YKR069W, YBR039W, YML081C-A
transport	YLL028W, YCL008C, YBL099W, YDR142C, YER047C, YKR093W, YBR021W, YDR342C, YBR132C, YOR011W, YLR411W, YDR508C, YLL052C, YBL042C, YLR025W, YBL102W, YPL265W, YBR294W, YDR406W, YNL125C, YNL142W, YGR285C, YEL063C, YFL025C, YGL008C, YGR241C, YLL042C, YDR361C, YDR002W, YDL004W, YNR013C, YPL004C, YFL050C, YOR153W, YMR177W, YFL034C-B, YNL223W, YIL063C, YOL120C, YNL301C, YGR055W, YJL104W, YBR039W, YJR160C, Y…
nucleoside phosphate metabolic process	YBL099W, YGR248W, YKL216W, YJR025C, YLR151C, YLR359W, YBR118W, YDL004W, YOR011W, YLR354C, YDR385W, YKL209C, YOR185C, YML022W, YPL058C, YPL188W, YHR216W, YEL021W, YGR256W, YLR293C, YOR153W, YCL050C, YOR133W, YDR406W, YPR080W, YPL153C, YBR039W, YKL188C, YML081C-A, YGL008C, YLR249W
guanosine-containing compound metabolic process	YHR216W, YLR293C, YDR385W, YOR133W, YBR118W, YOR185C, YPR080W
GTP catabolic process	YLR293C, YDR385W, YOR133W, YBR118W, YOR185C, YPR080W
guanosine-containing compound catabolic process	YLR293C, YDR385W, YOR133W, YBR118W, YOR185C, YPR080W
cell cycle process	YPR119W, YBL023C, YGL216W, YCL055W, YMR036C, YOR073W, YDR320C-A, YPL153C, YCR092C
organic substance transport	YCL008C, YDR142C, YKR093W, YBR021W, YMR197C, YBR132C, YBR068C, YDL046W, YDR508C, YOR348C, YJR135W-A, YOR185C, YBL042C, YLR025W, YNR065C, YPL265W, YNR017W, YFL055W, YNL275W, YPL274W, YEL063C, YFL025C, YDR361C, YIR028W, YLR293C, YCL025C, YGR082W, YNL223W, YOL120C, YKR039W, YLR264W, YNL301C, YOR357C, YGR055W, YKL217W, YHL016C, YJL104W, YDR358W, YLR237W
protein complex subunit organization	YNL315C, YPR119W, YPL189C-A, YGL216W, YGL143C, YDR320C-A, YDR350C, YML081C-A, YLR249W, YGR241C
hydrogen transport	YDL004W, YBL099W, YBR039W, YML081C-A
proton transport	YDL004W, YBL099W, YBR039W, YML081C-A
establishment of localization	YLL028W, YCL008C, YBL099W, YDR142C, YER047C, YKR093W, YBR021W, YDR342C, YBR132C, YOR011W, YLR411W, YDR508C, YLL052C, YBL042C, YLR025W, YBL102W, YPL265W, YBR294W, YDR406W, YNL125C, YNL142W, YGR285C, YEL063C, YFL025C, YGL008C, YGR241C, YLL042C, YDR361C, YDR002W, YDL004W, YNR013C, YPL004C, YFL050C, YOR153W, YMR177W, YFL034C-B, YNL223W, YIL063C, YOL120C, YNL301C, YGR055W, YJL104W, YBR039W, YJR160C, Y…
DNA packaging	YBR010W, YDR224C
fatty acid biosynthetic process	YKL182W, YNR016C
branched-chain amino acid metabolic process	YLR355C, YER086W
protein modification by small protein conjugation	YLR167W, YDR059C
protein modification by small protein conjugation or removal	YLR167W, YDR059C
intracellular signal transduction	YNL090W, YHR030C, YML064C, YLR452C, YLR293C, YKR055W, YNL180C, YOR185C
GTP metabolic process	YLR293C, YDR385W, YOR133W, YBR118W, YOR185C, YPR080W
single-organism developmental process	YBR010W, YMR148W, YDR256C
protein complex assembly	YNL315C, YDR350C, YML081C-A, YPL189C-A, YGR241C
cell cycle	YDR218C, YER173W, YPR119W, YBR135W, YBL023C, YGL216W, YCL055W, YMR036C, YOR073W, YDR320C-A, YPL153C, YCR092C
coenzyme biosynthetic process	YPL188W, YJR025C, YPR172W, YDR502C, YAL054C, YOR125C, YLR180W, YFR033C
macromolecular complex assembly	YNL315C, YBR010W, YPL189C-A, YBL023C, YDR224C, YDR350C, YML081C-A, YDL209C, YLR106C, YGR241C
alpha-amino acid biosynthetic process	YDR234W, YOR202W, YER086W, YOR323C, YER069W, YDL182W, YGR208W, YIR034C, YPR035W, YHR018C, YHR033W
coenzyme metabolic process	YPL188W, YGR248W, YGR256W, YJR025C, YPR172W, YDR502C, YBL015W, YAL054C, YLR354C, YOR125C, YLR180W, YFR033C
cellular component assembly	YNL315C, YBR010W, YPL189C-A, YBL023C, YLL027W, YGR183C, YDR350C, YDR224C, YDL209C, YML081C-A, YPL135W, YLR106C, YGR241C
protein complex biogenesis	YNL315C, YDR350C, YML081C-A, YPL189C-A, YGR241C
anatomical structure development	YBR010W, YMR148W
macromolecular complex subunit organization	YNL315C, YBR010W, YPR119W, YPL189C-A, YBL023C, YGL216W, YGL143C, YDR320C-A, YDR350C, YDR224C, YDL209C, YML081C-A, YLR106C, YLR249W, YGR241C
localization	YLL028W, YCL008C, YBL099W, YDR142C, YER047C, YKR093W, YBR021W, YDR342C, YBR132C, YOR011W, YLR411W, YDR508C, YLL013C, YLL052C, YBL042C, YLR025W, YBL102W, YPL265W, YBR294W, YDR406W, YNL125C, YNL142W, YGR285C, YEL063C, YFL025C, YGL008C, YGR241C, YLL042C, YDR361C, YDR002W, YDL004W, YNR013C, YPL004C, YFL050C, YOR153W, YMR177W, YFL034C-B, YNL223W, YIL063C, YOL120C, YNL301C, YGR055W, YJL104W, YBR039W, Y…
nucleotide metabolic process	YBL099W, YGR248W, YKL216W, YJR025C, YLR359W, YBR118W, YDL004W, YOR011W, YLR354C, YDR385W, YKL209C, YOR185C, YML022W, YPL058C, YPL188W, YHR216W, YEL021W, YGR256W, YLR293C, YOR153W, YCL050C, YOR133W, YDR406W, YPR080W, YBR039W, YKL188C, YML081C-A, YGL008C, YLR249W
DNA replication	YEL032W, YCR028C-A, YER070W, YBL023C, YDL164C, YIL066C, YPL153C, YPR162C
membrane lipid metabolic process	YLR459W, YBR183W, YFL025C
developmental process	YBR010W, YMR148W, YDR256C
organelle localization	YDR361C, YGR285C
regulation of cellular component organization	YNR035C, YPR119W, YNR047W
glycosylation	YJL139C, YLR189C, YJL186W
cofactor biosynthetic process	YPL188W, YJR025C, YPR172W, YDR502C, YAL054C, YOR125C, YKR069W, YLR180W, YFR033C
ribonucleoprotein complex biogenesis	YJL136C, YDR450W, YOR004W, YDR361C, YOR185C, YGL171W, YOR294W, YNL124W, YLR264W, YCL054W, YGR285C, YDL209C, YMR093W, YLL045C, YLR340W, YLR167W
carbohydrate derivative biosynthetic process	YEL021W, YHR216W, YBL099W, YJL139C, YKL216W, YLR359W, YDR502C, YJL186W, YDL004W, YBR039W, YLR459W, YLR180W, YML081C-A, YGL008C, YML022W
cellular protein complex assembly	YML081C-A, YPL189C-A, YGR241C
nucleic acid phosphodiester bond hydrolysis	YJL136C, YOR004W, YDR263C, YAR008W
DNA metabolic process	YEL032W, YBR010W, YDR078C, YDR263C, YDL154W, YBL023C, YIL082W-A, YDR224C, YJR144W, YLR234W, YCR092C, YPR162C, YGR109W-B, YMR284W, YER173W, YCR028C-A, YER070W, YIL143C, YDL164C, YMR190C, YLR135W, YPL153C, YIL066C, YHR120W, YPL096W, YML032C, YER095W
protein lipidation	YLR459W, YLR195C
regulation of organelle organization	YNR035C, YPR119W
lipoprotein metabolic process	YLR459W, YLR195C
lipoprotein biosynthetic process	YLR459W, YLR195C
ribosomal small subunit biogenesis	YJL136C, YOR004W
cellular modified amino acid biosynthetic process	YLR180W, YDR502C
ribosome biogenesis	YJL136C, YOR294W, YDR450W, YGL171W, YOR004W, YDR361C, YNL124W, YLR264W, YCL054W, YMR093W, YGR285C, YLR167W, YLR340W, YLL045C, YOR185C
carbohydrate derivative metabolic process	YBL099W, YKL216W, YLR359W, YBR118W, YOR011W, YLR180W, YKL209C, YOR185C, YPL058C, YDR406W, YJL186W, YPR080W, YIL155C, YDR371W, YLR459W, YFL025C, YGL008C, YDR502C, YDL004W, YDR385W, YML022W, YEL021W, YHR216W, YJL139C, YOR153W, YLR293C, YLR286C, YOR133W, YHL032C, YKL188C, YBR039W, YML081C-A, YDL022W, YLR249W
tRNA metabolic process	YOL097C, YGR094W, YGL245W, YDR341C, YAR008W, YOL125W, YBR121C, YLR117C, YIL078W, YHR011W, YDR037W, YDR268W
cellular macromolecule metabolic process	YOL127W, YER131W, YKL161C, YNR067C, YGL245W, YBL023C, YBR118W, YDR224C, YMR216C, YOL038W, YOL045W, YGR109W-B, YPR102C, YGL147C, YER173W, YIL148W, YMR193W, YCR091W, YPL026C, YJL141C, YGR285C, YFR015C, YKL171W, YDR263C, YBR084C-A, YJL184W, YMR291W, YPR162C, YJL057C, YGL030W, YAR018C, YGL171W, YMR284W, YJL139C, YAR008W, YMR001C, YKL156W, YIL066C, YPL096W, YLR249W, YLR406C, YER095W, YJL136C, YBR010W,…
GPI anchor metabolic process	YLR459W, YFL025C
glycolipid metabolic process	YLR459W, YFL025C
cell redox homeostasis	YLR234W, YER174C
cellular macromolecular complex assembly	YBR010W, YDR224C, YDL209C, YML081C-A, YPL189C-A, YBL023C, YGR241C
cellular modified amino acid metabolic process	YLR180W, YNL191W, YDR502C
methylation	YKR069W, YCL054W, YOL125W, YGR001C, YHR209W, YCL055W
protein targeting	YJL104W, YDR142C, YJR135W-A, YGR082W
mRNA metabolic process	YBR119W, YAL032C, YOR173W, YDL209C, YLR270W, YGR063C
cellular component biogenesis	YJL136C, YDR450W, YNL315C, YBR010W, YOR004W, YDR361C, YBL023C, YLL027W, YDR350C, YDR224C, YPL135W, YOR185C, YOR294W, YGL171W, YPL189C-A, YNL124W, YLR264W, YCL054W, YGR183C, YMR093W, YDL209C, YGR285C, YML081C-A, YLR167W, YLR106C, YLR340W, YLL045C, YGR241C
protein glycosylation	YJL139C, YJL186W
macromolecule glycosylation	YJL139C, YJL186W
macromolecule metabolic process	YOL127W, YER131W, YKL161C, YNR067C, YGL245W, YBL023C, YBR118W, YDR224C, YMR216C, YOL038W, YOL045W, YGR109W-B, YPR102C, YGL147C, YOR003W, YER173W, YIL148W, YMR193W, YCR091W, YPL026C, YJL141C, YGR285C, YFR015C, YKL171W, YDR263C, YBR084C-A, YJL184W, YMR291W, YPR162C, YJL057C, YBR139W, YGL030W, YAR018C, YGL171W, YMR284W, YJL139C, YAR008W, YNL223W, YMR001C, YKL156W, YIL066C, YIL099W, YPL096W, YLR249W,…
lipid metabolic process	YOL011W, YOR081C, YMR202W, YDR208W, YLR100W, YLR304C, YNL012W, YCR068W, YPR002W, YNR016C, YBR183W, YKL182W, YLR459W, YDL109C, YLR189C, YEL040W, YFL025C
rRNA metabolic process	YJL136C, YGL171W, YMR024W, YOR004W, YCL054W, YGR285C, YMR093W, YOR185C
establishment of protein localization to organelle	YJL104W, YDR142C, YJR135W-A
glycoprotein metabolic process	YJL139C, YJL186W
glycoprotein biosynthetic process	YJL139C, YJL186W
regulation of biological quality	YGR094W, YNR035C, YMR284W, YGR285C, YLR234W, YER174C, YLR220W
mRNA processing	YBR119W, YAL032C, YDL209C, YGR063C
cellular homeostasis	YLR234W, YER174C, YLR220W
organophosphate metabolic process	YBL099W, YGR248W, YKL216W, YLR359W, YBR118W, YOR011W, YDR208W, YKL209C, YOR185C, YPL058C, YPL188W, YCL050C, YDR406W, YIL155C, YPR080W, YLR459W, YFL025C, YGL008C, YOL011W, YJR025C, YLR151C, YLR354C, YDL004W, YDR385W, YML022W, YNL012W, YHR216W, YEL021W, YGR256W, YLR293C, YOR153W, YPR172W, YOR133W, YHL032C, YPL153C, YBR039W, YKL188C, YEL040W, YML081C-A, YDL022W, YLR249W
phosphatidylinositol metabolic process	YLR459W, YDR208W, YFL025C
cellular lipid metabolic process	YOL011W, YPR002W, YNR016C, YBR183W, YKL182W, YLR189C, YLR459W, YEL040W, YDR208W, YFL025C, YLR304C, YNL012W
homeostatic process	YMR284W, YLR234W, YER174C, YLR220W
nucleobase-containing compound biosynthetic process	YBL099W, YKL216W, YOR224C, YJR025C, YDR404C, YLR359W, YDR502C, YOR194C, YMR005W, YER046W, YDL004W, YLR180W, YKL028W, YML022W, YPL188W, YHR216W, YEL021W, YPL153C, YBR039W, YHR143W-A, YIL130W, YML081C-A, YGL008C
cytoskeleton organization	YDR320C-A, YPR119W, YGL216W
glycerophospholipid metabolic process	YEL040W, YLR459W, YDR208W, YFL025C
ncRNA metabolic process	YJL136C, YMR024W, YOR004W, YGL245W, YLR117C, YIL078W, YDR268W, YOR185C, YOL097C, YGL171W, YGR094W, YAR008W, YDR341C, YOL125W, YBR121C, YNL124W, YCL054W, YHR011W, YDR037W, YGR285C, YMR093W
rRNA processing	YJL136C, YGL171W, YCL054W, YOR004W, YMR093W, YGR285C, YOR185C
intracellular protein transport	YDR142C, YLR293C, YDR361C, YNR017W, YGR082W, YMR197C, YOL120C, YNL301C, YJL104W, YDR358W, YFL025C, YJR135W-A, YOR185C
glycerolipid metabolic process	YEL040W, YLR459W, YDR208W, YFL025C
glycerophospholipid biosynthetic process	YEL040W, YLR459W
cellular component organization	YNL315C, YBR010W, YDR142C, YBL023C, YGR189C, YNL279W, YDR224C, YPL135W, YJR135W-A, YOR185C, YIL065C, YNR035C, YDL209C, YGR241C, YPR119W, YNL135C, YGL216W, YMR204C, YLL027W, YDR350C, YJR144W, YLR304C, YOR147W, YMR284W, YBR135W, YPL189C-A, YCL055W, YGL143C, YNL068C, YDR320C-A, YJL104W, YGR183C, YEL040W, YML081C-A, YLR106C, YLR249W, YBL001C
organophosphate biosynthetic process	YBL099W, YKL216W, YJR025C, YLR359W, YDL004W, YML022W, YPL188W, YHR216W, YEL021W, YPR172W, YPL153C, YLR459W, YEL040W, YBR039W, YML081C-A, YGL008C
phospholipid metabolic process	YOL011W, YEL040W, YLR459W, YDR208W, YFL025C, YNL012W
glycerolipid biosynthetic process	YEL040W, YLR459W
organic cyclic compound biosynthetic process	YBL099W, YKL216W, YDR232W, YLR359W, YNR058W, YMR005W, YER046W, YMR202W, YLR180W, YDR127W, YPL188W, YOR202W, YGR286C, YNR057C, YHR143W-A, YHR033W, YGL008C, YOR224C, YJR025C, YOR323C, YDR404C, YOR194C, YDR502C, YBR249C, YDL004W, YKL028W, YML022W, YEL021W, YHR216W, YPR121W, YKR069W, YPL153C, YIL130W, YBR039W, YML081C-A
heterocycle biosynthetic process	YBL099W, YKL216W, YOR224C, YJR025C, YDR404C, YOR323C, YDR232W, YLR359W, YNR058W, YDR502C, YOR194C, YMR005W, YER046W, YDL004W, YLR180W, YML022W, YKL028W, YPL188W, YHR216W, YEL021W, YOR202W, YGR286C, YPR121W, YKR069W, YNR057C, YPL153C, YBR039W, YIL130W, YHR143W-A, YML081C-A, YHR033W, YGL008C
RNA modification	YCL054W, YOR243C, YNL124W
protein localization to organelle	YJL104W, YDR142C, YJR135W-A
cellular protein localization	YDR142C, YLR293C, YDR361C, YNR017W, YGR082W, YMR197C, YOL120C, YNL301C, YJL104W, YDR358W, YFL025C, YJR135W-A, YOR185C
cellular macromolecule localization	YDR142C, YLR293C, YDR361C, YNR017W, YGR082W, YMR197C, YOL120C, YNL301C, YJL104W, YDR358W, YFL025C, YJR135W-A, YOR185C
aromatic compound biosynthetic process	YBL099W, YKL216W, YOR224C, YJR025C, YDR404C, YDR232W, YLR359W, YDR502C, YOR194C, YMR005W, YER046W, YBR249C, YDL004W, YLR180W, YDR127W, YML022W, YKL028W, YPL188W, YHR216W, YEL021W, YOR202W, YPR121W, YKR069W, YPL153C, YBR039W, YIL130W, YHR143W-A, YML081C-A, YGL008C
macromolecule catabolic process	YDR371W, YMR024W, YOR173W, YLR286C, YLR270W, YNL186W, YOL038W
cellular component organization or biogenesis	YJL136C, YDR450W, YNL315C, YBR010W, YOR004W, YNR067C, YDR142C, YBL023C, YGR189C, YNL279W, YDR224C, YPL135W, YJR135W-A, YOR185C, YNL124W, YIL065C, YNR035C, YMR093W, YDL209C, YGR285C, YLR340W, YLL045C, YGR241C, YPR119W, YNL135C, YDR361C, YGL216W, YMR204C, YLL027W, YDR350C, YJR144W, YLR304C, YOR294W, YOR147W, YGL171W, YMR284W, YBR135W, YPL189C-A, YCL055W, YGL143C, YNL068C, YLR264W, YDR320C-A, YCL054…
cytoplasmic transport	YLR264W, YJL104W, YDR142C, YDR361C, YGR285C, YJR125C, YJR135W-A
intracellular transport	YDR142C, YDR361C, YJR125C, YDR002W, YMR197C, YJR135W-A, YOR185C, YLR293C, YNR017W, YGR082W, YOL120C, YLR264W, YIL063C, YNL301C, YJL104W, YDR358W, YGR285C, YFL025C
single-organism process	YLL028W, YNR067C, YBL023C, YKR093W, YDR256C, YBR021W, YGR189C, YDR342C, YDR389W, YBR132C, YML064C, YDR224C, YLR411W, YDR508C, YOL045W, YER173W, YBL042C, YPL265W, YBR294W, YNR035C, YGR285C, YFL025C, YDR263C, YMR204C, YNR013C, YMR284W, YEL061C, YCL055W, YIL063C, YNL068C, YDR320C-A, YMR148W, YJR160C, YEL040W, YDR358W, YGL089C, YPL096W, YML081C-A, YLR249W, YER095W, YIL006W, YBR010W, YMR197C, YBR298C,…
chromatin organization	YBR010W, YNL135C, YBR135W, YDR224C
cellular macromolecule catabolic process	YMR024W, YOR173W, YLR270W, YNL186W, YOL038W
chromosome organization	YBR010W, YMR284W, YNL135C, YBR135W, YDR224C, YOR185C
protein transport	YCL008C, YDR142C, YDR361C, YMR197C, YJR135W-A, YOR185C, YLR025W, YLR293C, YNR065C, YNR017W, YGR082W, YNL223W, YOL120C, YNL301C, YOR357C, YJL104W, YDR358W, YFL025C
establishment of protein localization	YCL008C, YDR142C, YDR361C, YMR197C, YJR135W-A, YOR185C, YLR025W, YLR293C, YNR065C, YNR017W, YGR082W, YNL223W, YOL120C, YNL301C, YOR357C, YJL104W, YDR358W, YFL025C
transcription, DNA-dependent	YER046W, YOR224C, YIL130W, YHR143W-A, YDR404C, YOR194C, YKL028W, YMR005W
proteolysis	YCR045C, YOR003W, YKL103C, YIR039C, YIL031W, YNL238W, YNL223W, YIL015W, YNL186W, YPR191W, YOL038W, YBR139W
protein folding	YOR020C, YNL135C, YML130C
RNA biosynthetic process	YER046W, YOR224C, YIL130W, YHR143W-A, YDR404C, YOR194C, YKL028W, YMR005W
organelle organization	YNL315C, YBR010W, YPR119W, YNL135C, YDR142C, YGL216W, YMR204C, YDR224C, YJR144W, YJR135W-A, YOR185C, YLR304C, YOR147W, YMR284W, YBR135W, YPL189C-A, YIL065C, YCL055W, YGL143C, YNL068C, YDR320C-A, YJL104W, YML081C-A, YGR241C
ubiquitin-dependent protein catabolic process	YNL186W, YOL038W
modification-dependent protein catabolic process	YNL186W, YOL038W
protein localization	YCL008C, YDR142C, YDR361C, YMR197C, YJR135W-A, YOR185C, YLR025W, YLR293C, YNR065C, YNR017W, YGR082W, YNL223W, YOL120C, YNL301C, YOR357C, YJL104W, YDR358W, YFL025C
cellular process	YOL127W, YNR067C, YBL023C, YER065C, YBR118W, YGR189C, YDR342C, YDR389W, YML064C, YMR256C, YDR127W, YGR109W-B, YER173W, YIL148W, YCL050C, YPL265W, YBR294W, YMR193W, YDR507C, YNR035C, YJL141C, YDL149W, YER069W, YMR204C, YBR249C, YLR354C, YJL184W, YNR013C, YPR162C, YMR284W, YJL139C, YLR446W, YEL061C, YOR133W, YCL055W, YNL223W, YPR121W, YNL068C, YKR069W, YKL156W, YMR148W, YIL066C, YJR160C, YDR358W, Y…
phospholipid biosynthetic process	YEL040W, YLR459W
modification-dependent macromolecule catabolic process	YNL186W, YOL038W
establishment of localization in cell	YDR142C, YDR361C, YJR125C, YDR002W, YMR197C, YJR135W-A, YOR185C, YLR293C, YNR017W, YGR082W, YOL120C, YLR264W, YIL063C, YNL301C, YJL104W, YDR358W, YGR285C, YFL025C
cellular nitrogen compound biosynthetic process	YBL099W, YKL216W, YOR224C, YJR025C, YDR404C, YDR232W, YLR359W, YNR058W, YDR502C, YOR194C, YMR005W, YER046W, YDL004W, YLR180W, YML022W, YKL028W, YPL188W, YHR216W, YEL021W, YGR286C, YPR121W, YNR057C, YKR069W, YPL153C, YBR039W, YIL130W, YHR143W-A, YML081C-A, YGL008C
single-organism cellular process	YLL028W, YNR067C, YBL023C, YDR256C, YGR189C, YDR342C, YDR389W, YBR132C, YML064C, YDR224C, YLR411W, YDR508C, YOL045W, YER173W, YPL265W, YBR294W, YNR035C, YGR285C, YFL025C, YDR263C, YMR204C, YNR013C, YMR284W, YEL061C, YCL055W, YIL063C, YNL068C, YDR320C-A, YMR148W, YJR160C, YEL040W, YDR358W, YGL089C, YPL096W, YML081C-A, YLR249W, YER095W, YIL006W, YBR010W, YMR197C, YBR298C, YMR279C, YDL113C, YBR068C,…
tRNA processing	YAR008W, YOL125W
macromolecule localization	YCL008C, YDR142C, YDR361C, YMR197C, YDL046W, YJR135W-A, YOR185C, YLR025W, YLR293C, YNR065C, YNR017W, YGR082W, YNL223W, YOL120C, YLR264W, YNL301C, YOR357C, YJL104W, YDR358W, YFL025C
cellular protein catabolic process	YNL186W, YOL038W
proteolysis involved in cellular protein catabolic process	YNL186W, YOL038W
vesicle-mediated transport	YPL004C, YDR358W, YBL102W, YOR327C, YMR197C, YGR241C
lipid biosynthetic process	YKL182W, YMR202W, YEL040W, YLR459W, YNR016C
ncRNA processing	YJL136C, YGL171W, YOR004W, YAR008W, YOL125W, YCL054W, YGR285C, YMR093W, YOR185C
cellular localization	YDR142C, YDR361C, YJR125C, YDR002W, YMR197C, YJR135W-A, YOR185C, YLR293C, YNR017W, YGR082W, YOL120C, YLR264W, YIL063C, YNL301C, YJL104W, YDR358W, YGR285C, YFL025C
protein catabolic process	YNL186W, YOL038W
nitrogen compound metabolic process	YHR025W, YGL245W, YBL023C, YBR118W, YDR224C, YHR018C, YDR127W, YGR109W-B, YPL188W, YER173W, YCL050C, YGR285C, YDR263C, YER069W, YDR502C, YBR249C, YIR034C, YLR354C, YPR162C, YGL171W, YMR284W, YAR008W, YOR133W, YBR183W, YPR121W, YKR069W, YIL066C, YPL096W, YML081C-A, YLR249W, YGR019W, YER095W, YJL136C, YBR010W, YIL078W, YPR035W, YKL209C, YLR234W, YNL160W, YIL143C, YPR080W, YMR093W, YNL135C, YER086W,…
nucleobase-containing compound metabolic process	YBL099W, YDR078C, YGL245W, YBL023C, YLR359W, YBR118W, YMR005W, YOR011W, YDR224C, YLR180W, YDR268W, YGR109W-B, YPL188W, YER173W, YCL050C, YDR406W, YMR190C, YHR143W-A, YDL209C, YGR285C, YGL008C, YEL032W, YDR263C, YDR502C, YOR194C, YDL004W, YLR354C, YPR162C, YOL097C, YGR094W, YGL171W, YMR284W, YEL021W, YCR028C-A, YGR256W, YOR153W, YAR008W, YOL125W, YOR133W, YIL066C, YBR039W, YKL188C, YHR120W, YPL096…
RNA processing	YJL136C, YBR119W, YGL171W, YAL032C, YMR024W, YOR004W, YAR008W, YOL125W, YLR117C, YGR063C, YCL054W, YMR093W, YDL209C, YGR285C, YOR185C
nucleic acid metabolic process	YJL136C, YBR010W, YAL032C, YOR004W, YDR078C, YGL245W, YBL023C, YMR005W, YER046W, YIL078W, YDR224C, YLR234W, YDR268W, YOR185C, YGR109W-B, YER173W, YOR243C, YIL143C, YNL124W, YMR190C, YHR143W-A, YMR093W, YDL209C, YGR285C, YEL032W, YMR024W, YOR173W, YDR263C, YOR224C, YDR404C, YDL154W, YIL082W-A, YLR117C, YOR194C, YJR144W, YCR092C, YPR162C, YKL028W, YOL097C, YGR094W, YGL171W, YBR119W, YMR284W, YCR028…
RNA metabolic process	YJL136C, YAL032C, YOR004W, YGL245W, YMR005W, YER046W, YIL078W, YDR268W, YOR185C, YOR243C, YNL124W, YHR143W-A, YMR093W, YDL209C, YGR285C, YMR024W, YOR173W, YOR224C, YDR404C, YLR117C, YOR194C, YKL028W, YOL097C, YBR119W, YGL171W, YGR094W, YDR341C, YAR008W, YOL125W, YLR270W, YBR121C, YGR063C, YCL054W, YIL130W, YHR011W, YDR037W
organic cyclic compound metabolic process	YBL099W, YDR078C, YGL245W, YBL023C, YDR232W, YLR359W, YBR118W, YMR005W, YOR011W, YDR224C, YLR180W, YDR127W, YDR268W, YGR109W-B, YPL188W, YER173W, YCL050C, YDR406W, YMR190C, YIR032C, YHR143W-A, YDL209C, YGR285C, YGL008C, YEL032W, YDR263C, YOR323C, YDR502C, YOR194C, YBR249C, YDL004W, YLR354C, YPR162C, YOL097C, YGR094W, YGL171W, YMR284W, YEL021W, YCR028C-A, YGR256W, YOR153W, YAR008W, YOL125W, YOR133…
heterocycle metabolic process	YBL099W, YDR078C, YGL245W, YBL023C, YDR232W, YLR359W, YBR118W, YMR005W, YOR011W, YDR224C, YLR180W, YDR268W, YGR109W-B, YPL188W, YER173W, YCL050C, YDR406W, YMR190C, YIR032C, YHR143W-A, YDL209C, YGR285C, YGL008C, YEL032W, YDR263C, YOR323C, YDR502C, YOR194C, YDL004W, YLR354C, YPR162C, YOL097C, YGR094W, YGL171W, YMR284W, YEL021W, YCR028C-A, YGR256W, YOR153W, YAR008W, YOL125W, YOR133W, YPR121W, YKR069…
cellular aromatic compound metabolic process	YBL099W, YDR078C, YGL245W, YBL023C, YDR232W, YLR359W, YBR118W, YMR005W, YOR011W, YDR224C, YLR180W, YDR127W, YDR268W, YGR109W-B, YPL188W, YER173W, YCL050C, YDR406W, YMR190C, YHR143W-A, YDL209C, YGR285C, YGL008C, YEL032W, YDR263C, YDR502C, YOR194C, YBR249C, YDL004W, YLR354C, YPR162C, YOL097C, YGR094W, YGL171W, YMR284W, YEL021W, YCR028C-A, YGR256W, YOR153W, YAR008W, YOL125W, YOR133W, YPR121W, YKR069…
cellular nitrogen compound metabolic process	YBL099W, YDR078C, YGL245W, YBL023C, YDR232W, YLR359W, YBR118W, YMR005W, YOR011W, YDR224C, YLR180W, YDR268W, YGR109W-B, YPL188W, YER173W, YDR321W, YCL050C, YDR406W, YMR190C, YIR032C, YHR143W-A, YDL209C, YGR285C, YGL008C, YEL032W, YDR263C, YDR502C, YOR194C, YDL004W, YLR354C, YPR162C, YOL097C, YGR094W, YGL171W, YMR284W, YEL021W, YCR028C-A, YGR256W, YOR153W, YAR008W, YOL125W, YOR133W, YPR121W, YKR069…
