# Supplementary material for: Overexpression of a Water-Forming NADH Oxidase Improves the Metabolism and Stress Tolerance of Saccharomyces cerevisiae in Aerobic Fermentation
Source: Front Microbiol. 2016 Sep 13;7:1427. doi: 10.3389/fmicb.2016.01427 (PMC5020133; doi:10.3389/fmicb.2016.01427)
Supplement: ADDITIONAL FILE S2 — Gene ontology enrichment analysis for CMP and NMP cells. [file Data_Sheet_2.XLSX]

## Sheet: CMP-vs-NMP_C
Terms from the Component Ontology with p-value as good or better than 1
Gene Ontology term	Cluster frequency	Genome frequency of use	Corrected P-value
preribosome (view genes)	17 out of 272 genes, 6.2%	32 out of 2124 genes, 1.5%	4e-06
nuclear part (view genes)	51 out of 272 genes, 18.8%	218 out of 2124 genes, 10.3%	0.00037
nuclear lumen (view genes)	37 out of 272 genes, 13.6%	142 out of 2124 genes, 6.7%	0.00072
nucleus (view genes)	97 out of 272 genes, 35.7%	527 out of 2124 genes, 24.8%	0.00121
nucleolus (view genes)	19 out of 272 genes, 7.0%	54 out of 2124 genes, 2.5%	0.00167
small-subunit processome (view genes)	8 out of 272 genes, 2.9%	12 out of 2124 genes, 0.6%	0.00208
MCM complex (view genes)	5 out of 272 genes, 1.8%	6 out of 2124 genes, 0.3%	0.01826
preribosome, large subunit precursor (view genes)	6 out of 272 genes, 2.2%	10 out of 2124 genes, 0.5%	0.05715
organelle lumen (view genes)	39 out of 272 genes, 14.3%	189 out of 2124 genes, 8.9%	0.10407
intracellular organelle lumen (view genes)	39 out of 272 genes, 14.3%	189 out of 2124 genes, 8.9%	0.10407
pre-replicative complex (view genes)	3 out of 272 genes, 1.1%	3 out of 2124 genes, 0.1%	0.21215
DNA replication preinitiation complex (view genes)	3 out of 272 genes, 1.1%	3 out of 2124 genes, 0.1%	0.21215
replication fork protection complex (view genes)	3 out of 272 genes, 1.1%	3 out of 2124 genes, 0.1%	0.21215
nuclear replication fork (view genes)	3 out of 272 genes, 1.1%	3 out of 2124 genes, 0.1%	0.21215
membrane-enclosed lumen (view genes)	39 out of 272 genes, 14.3%	199 out of 2124 genes, 9.4%	0.28937
90S preribosome (view genes)	6 out of 272 genes, 2.2%	13 out of 2124 genes, 0.6%	0.33322
microtubule cytoskeleton (view genes)	12 out of 272 genes, 4.4%	41 out of 2124 genes, 1.9%	0.3918
nucleoplasm (view genes)	15 out of 272 genes, 5.5%	60 out of 2124 genes, 2.8%	0.68672
protein complex (view genes)	69 out of 272 genes, 25.4%	416 out of 2124 genes, 19.6%	0.75819
non-membrane-bounded organelle (view genes)	63 out of 272 genes, 23.2%	387 out of 2124 genes, 18.2%	1
intracellular non-membrane-bounded organelle (view genes)	63 out of 272 genes, 23.2%	387 out of 2124 genes, 18.2%	1
macromolecular complex (view genes)	105 out of 272 genes, 38.6%	695 out of 2124 genes, 32.7%	1
replication fork (view genes)	3 out of 272 genes, 1.1%	5 out of 2124 genes, 0.2%	1
Smc5-Smc6 complex (view genes)	3 out of 272 genes, 1.1%	5 out of 2124 genes, 0.2%	1
microtubule organizing center (view genes)	5 out of 272 genes, 1.8%	13 out of 2124 genes, 0.6%	1
cytoskeletal part (view genes)	14 out of 272 genes, 5.1%	61 out of 2124 genes, 2.9%	1
cytoskeleton (view genes)	15 out of 272 genes, 5.5%	68 out of 2124 genes, 3.2%	1
spindle pole (view genes)	5 out of 272 genes, 1.8%	14 out of 2124 genes, 0.7%	1
microtubule (view genes)	6 out of 272 genes, 2.2%	20 out of 2124 genes, 0.9%	1
microtubule associated complex (view genes)	3 out of 272 genes, 1.1%	7 out of 2124 genes, 0.3%	1
chromosome (view genes)	16 out of 272 genes, 5.9%	82 out of 2124 genes, 3.9%	1
spindle pole body (view genes)	4 out of 272 genes, 1.5%	12 out of 2124 genes, 0.6%	1
nucleoplasm part (view genes)	11 out of 272 genes, 4.0%	52 out of 2124 genes, 2.4%	1
SAGA-type complex (view genes)	2 out of 272 genes, 0.7%	4 out of 2124 genes, 0.2%	1
spindle (view genes)	6 out of 272 genes, 2.2%	26 out of 2124 genes, 1.2%	1
phosphopyruvate hydratase complex (view genes)	2 out of 272 genes, 0.7%	5 out of 2124 genes, 0.2%	1
nuclear ubiquitin ligase complex (view genes)	2 out of 272 genes, 0.7%	5 out of 2124 genes, 0.2%	1
anaphase-promoting complex (view genes)	2 out of 272 genes, 0.7%	5 out of 2124 genes, 0.2%	1
mismatch repair complex (view genes)	2 out of 272 genes, 0.7%	5 out of 2124 genes, 0.2%	1
cullin-RING ubiquitin ligase complex (view genes)	3 out of 272 genes, 1.1%	10 out of 2124 genes, 0.5%	1
nuclear chromosome (view genes)	7 out of 272 genes, 2.6%	35 out of 2124 genes, 1.6%	1
prefoldin complex (view genes)	2 out of 272 genes, 0.7%	6 out of 2124 genes, 0.3%	1
nucleolar part (view genes)	2 out of 272 genes, 0.7%	6 out of 2124 genes, 0.3%	1
intracellular organelle part (view genes)	86 out of 272 genes, 31.6%	621 out of 2124 genes, 29.2%	1
organelle part (view genes)	86 out of 272 genes, 31.6%	622 out of 2124 genes, 29.3%	1
ribonucleoprotein complex (view genes)	40 out of 272 genes, 14.7%	275 out of 2124 genes, 12.9%	1
condensed chromosome (view genes)	5 out of 272 genes, 1.8%	25 out of 2124 genes, 1.2%	1
carboxy-terminal domain protein kinase complex (view genes)	2 out of 272 genes, 0.7%	7 out of 2124 genes, 0.3%	1
cytosolic part (view genes)	7 out of 272 genes, 2.6%	39 out of 2124 genes, 1.8%	1
ubiquitin ligase complex (view genes)	3 out of 272 genes, 1.1%	13 out of 2124 genes, 0.6%	1
extracellular region (view genes)	3 out of 272 genes, 1.1%	13 out of 2124 genes, 0.6%	1
chromosomal part (view genes)	11 out of 272 genes, 4.0%	67 out of 2124 genes, 3.2%	1
protein-DNA complex (view genes)	3 out of 272 genes, 1.1%	15 out of 2124 genes, 0.7%	1
nuclear pore (view genes)	4 out of 272 genes, 1.5%	22 out of 2124 genes, 1.0%	1
pore complex (view genes)	4 out of 272 genes, 1.5%	22 out of 2124 genes, 1.0%	1
mitochondrial inner membrane presequence translocase complex (view genes)	2 out of 272 genes, 0.7%	9 out of 2124 genes, 0.4%	1
nuclear chromosome part (view genes)	5 out of 272 genes, 1.8%	31 out of 2124 genes, 1.5%	1
histone acetyltransferase complex (view genes)	2 out of 272 genes, 0.7%	10 out of 2124 genes, 0.5%	1
intracellular organelle (view genes)	152 out of 272 genes, 55.9%	1181 out of 2124 genes, 55.6%	1
organelle (view genes)	152 out of 272 genes, 55.9%	1183 out of 2124 genes, 55.7%	1
chromosome, centromeric region (view genes)	3 out of 272 genes, 1.1%	21 out of 2124 genes, 1.0%	1
intracellular (view genes)	210 out of 272 genes, 77.2%	1640 out of 2124 genes, 77.2%	1
cytosol (view genes)	8 out of 272 genes, 2.9%	62 out of 2124 genes, 2.9%	1
DNA-directed RNA polymerase complex (view genes)	2 out of 272 genes, 0.7%	14 out of 2124 genes, 0.7%	1
kinetochore (view genes)	2 out of 272 genes, 0.7%	14 out of 2124 genes, 0.7%	1
cellular bud (view genes)	2 out of 272 genes, 0.7%	14 out of 2124 genes, 0.7%	1
nuclear DNA-directed RNA polymerase complex (view genes)	2 out of 272 genes, 0.7%	14 out of 2124 genes, 0.7%	1
RNA polymerase complex (view genes)	2 out of 272 genes, 0.7%	15 out of 2124 genes, 0.7%	1
nuclear envelope (view genes)	4 out of 272 genes, 1.5%	32 out of 2124 genes, 1.5%	1
site of polarized growth (view genes)	2 out of 272 genes, 0.7%	16 out of 2124 genes, 0.8%	1
intracellular part (view genes)	193 out of 272 genes, 71.0%	1525 out of 2124 genes, 71.8%	1
small ribosomal subunit (view genes)	4 out of 272 genes, 1.5%	36 out of 2124 genes, 1.7%	1
cell (view genes)	211 out of 272 genes, 77.6%	1670 out of 2124 genes, 78.6%	1
cell part (view genes)	211 out of 272 genes, 77.6%	1670 out of 2124 genes, 78.6%	1
intracellular membrane-bounded organelle (view genes)	119 out of 272 genes, 43.8%	959 out of 2124 genes, 45.2%	1
membrane-bounded organelle (view genes)	119 out of 272 genes, 43.8%	960 out of 2124 genes, 45.2%	1
vacuole (view genes)	2 out of 272 genes, 0.7%	23 out of 2124 genes, 1.1%	1
intrinsic to membrane (view genes)	54 out of 272 genes, 19.9%	465 out of 2124 genes, 21.9%	1
integral to membrane (view genes)	53 out of 272 genes, 19.5%	459 out of 2124 genes, 21.6%	1
mitochondrial membrane part (view genes)	4 out of 272 genes, 1.5%	49 out of 2124 genes, 2.3%	1
endomembrane system (view genes)	10 out of 272 genes, 3.7%	112 out of 2124 genes, 5.3%	1
Golgi apparatus (view genes)	3 out of 272 genes, 1.1%	43 out of 2124 genes, 2.0%	1
nuclear outer membrane-endoplasmic reticulum membrane network (view genes)	4 out of 272 genes, 1.5%	58 out of 2124 genes, 2.7%	1
endoplasmic reticulum part (view genes)	4 out of 272 genes, 1.5%	58 out of 2124 genes, 2.7%	1
ribosomal subunit (view genes)	4 out of 272 genes, 1.5%	60 out of 2124 genes, 2.8%	1
endoplasmic reticulum (view genes)	6 out of 272 genes, 2.2%	86 out of 2124 genes, 4.0%	1
ribosome (view genes)	17 out of 272 genes, 6.2%	194 out of 2124 genes, 9.1%	1
endoplasmic reticulum membrane (view genes)	3 out of 272 genes, 1.1%	56 out of 2124 genes, 2.6%	1
membrane part (view genes)	60 out of 272 genes, 22.1%	576 out of 2124 genes, 27.1%	1
mitochondrial inner membrane (view genes)	5 out of 272 genes, 1.8%	84 out of 2124 genes, 4.0%	1
organelle inner membrane (view genes)	5 out of 272 genes, 1.8%	87 out of 2124 genes, 4.1%	1
cell periphery (view genes)	2 out of 272 genes, 0.7%	53 out of 2124 genes, 2.5%	1
membrane (view genes)	84 out of 272 genes, 30.9%	805 out of 2124 genes, 37.9%	1
organelle envelope (view genes)	10 out of 272 genes, 3.7%	160 out of 2124 genes, 7.5%	1
envelope (view genes)	10 out of 272 genes, 3.7%	160 out of 2124 genes, 7.5%	1
mitochondrial membrane (view genes)	6 out of 272 genes, 2.2%	115 out of 2124 genes, 5.4%	1
mitochondrial envelope (view genes)	6 out of 272 genes, 2.2%	128 out of 2124 genes, 6.0%	1
mitochondrial part (view genes)	7 out of 272 genes, 2.6%	166 out of 2124 genes, 7.8%	1
organelle membrane (view genes)	12 out of 272 genes, 4.4%	228 out of 2124 genes, 10.7%	1
cytoplasm (view genes)	89 out of 272 genes, 32.7%	973 out of 2124 genes, 45.8%	1
mitochondrion (view genes)	13 out of 272 genes, 4.8%	272 out of 2124 genes, 12.8%	1
cytoplasmic part (view genes)	52 out of 272 genes, 19.1%	704 out of 2124 genes, 33.1%	1
Gene Ontology term	Genes annotated to the term
preribosome	YKL099C, YPL093W, YER126C, YLR222C, YJL109C, YDR324C, YDR339C, YMR049C, YNR053C, YDL148C, YAL025C, YLR409C, YML093W, YLR186W, YKL009W, YGR090W, YDR449C
nuclear part	YBL023C, YPL093W, YER126C, YJL109C, YDR324C, YJL050W, YDR395W, YLR274W, YGR119C, YMR049C, YLR103C, YNR053C, YPL169C, YDL008W, YMR223W, YPR019W, YLR186W, YLR357W, YKL009W, YGL061C, YLR002C, YLL004W, YPR070W, YMR093W, YDL209C, YDR449C, YNL082W, YEL032W, YOL090W, YKL099C, YDL003W, YHR169W, YMR227C, YLR321C, YPL254W, YIL091C, YPR010C, YDR339C, YFR036W, YDR311W, YDL150W, YAL025C, YAR008W, YLR277C, YPR…
nuclear lumen	YBL023C, YPL093W, YER126C, YJL109C, YDR324C, YJL050W, YLR274W, YMR049C, YLR103C, YNR053C, YMR223W, YPR019W, YLR186W, YKL009W, YGL061C, YLL004W, YPR070W, YMR093W, YDR449C, YEL032W, YKL099C, YDL003W, YHR169W, YMR227C, YLR321C, YPL254W, YPR010C, YIL091C, YDR339C, YDL150W, YAL025C, YLR277C, YPR104C, YBR081C, YOR287C, YJL006C, YGR090W
nucleus	YLR420W, YGL162W, YBL023C, YCR072C, YNL112W, YPL093W, YPL217C, YJL109C, YML027W, YOL028C, YDR395W, YLR274W, YGR119C, YLR318W, YPL169C, YHR065C, YMR223W, YNL141W, YLR186W, YLR357W, YLR014C, YNR054C, YLR002C, YDL031W, YDL209C, YFL052W, YHR178W, YDR449C, YNL082W, YEL032W, YOL090W, YDL003W, YPL254W, YPR010C, YOR294W, YAL025C, YGR211W, YAR008W, YLR277C, YPL124W, YBR081C, YJL006C, YOR287C, YGL201C, YGR…
nucleolus	YKL099C, YHR169W, YPL093W, YER126C, YJL109C, YDR324C, YJL050W, YIL091C, YPR010C, YDR339C, YMR049C, YNR053C, YAL025C, YLR186W, YKL009W, YOR287C, YMR093W, YGR090W, YDR449C
small-subunit processome	YKL099C, YLR409C, YLR186W, YML093W, YLR222C, YDR339C, YDL148C, YDR449C
MCM complex	YEL032W, YPR019W, YGL201C, YLR274W, YBL023C
preribosome, large subunit precursor	YAL025C, YMR049C, YPL093W, YNR053C, YER126C, YKL009W
organelle lumen	YBL023C, YPL093W, YER126C, YJL109C, YDR324C, YJL050W, YLR274W, YMR049C, YLR103C, YNR053C, YMR223W, YIL070C, YPR019W, YLR186W, YKL009W, YGL061C, YLL004W, YPR070W, YMR093W, YDR449C, YEL032W, YKL099C, YDL003W, YHR169W, YMR227C, YLR321C, YPL254W, YPR010C, YIL091C, YDR339C, YDL150W, YAL025C, YLR277C, YPR104C, YJL034W, YBR081C, YOR287C, YJL006C, YGR090W
intracellular organelle lumen	YBL023C, YPL093W, YER126C, YJL109C, YDR324C, YJL050W, YLR274W, YMR049C, YLR103C, YNR053C, YMR223W, YIL070C, YPR019W, YLR186W, YKL009W, YGL061C, YLL004W, YPR070W, YMR093W, YDR449C, YEL032W, YKL099C, YDL003W, YHR169W, YMR227C, YLR321C, YPL254W, YPR010C, YIL091C, YDR339C, YDL150W, YAL025C, YLR277C, YPR104C, YJL034W, YBR081C, YOR287C, YJL006C, YGR090W
pre-replicative complex	YPR019W, YLR274W, YBL023C
DNA replication preinitiation complex	YPR019W, YLR274W, YBL023C
replication fork protection complex	YPR019W, YLR274W, YBL023C
nuclear replication fork	YPR019W, YLR274W, YBL023C
membrane-enclosed lumen	YBL023C, YPL093W, YER126C, YJL109C, YDR324C, YJL050W, YLR274W, YMR049C, YLR103C, YNR053C, YMR223W, YIL070C, YPR019W, YLR186W, YKL009W, YGL061C, YLL004W, YPR070W, YMR093W, YDR449C, YEL032W, YKL099C, YDL003W, YHR169W, YMR227C, YLR321C, YPL254W, YPR010C, YIL091C, YDR339C, YDL150W, YAL025C, YLR277C, YPR104C, YJL034W, YBR081C, YOR287C, YJL006C, YGR090W
90S preribosome	YJL109C, YDR324C, YMR049C, YLR186W, YGR090W, YDR449C
microtubule cytoskeleton	YPR141C, YLR212C, YPR119W, YNL126W, YEL061C, YPL255W, YLR186W, YGL061C, YPL124W, YOR269W, YPL155C, YHR172W
nucleoplasm	YEL032W, YPR019W, YDL150W, YBL023C, YKL009W, YMR227C, YLR277C, YPL254W, YBR081C, YJL006C, YLR274W, YPR070W, YMR049C, YNR053C, YMR223W
protein complex	YMR296C, YGR078C, YPL255W, YBL023C, YPL209C, YDR395W, YLR274W, YGR119C, YJR064W, YPL169C, YMR223W, YLR383W, YLR186W, YLR357W, YDL209C, YDR449C, YNL082W, YDR218C, YEL032W, YOL090W, YLR212C, YDR325W, YPL254W, YHR023W, YGL009C, YPL155C, YGR003W, YEL061C, YAR008W, YLR277C, YOL120C, YNL070W, YJL034W, YPL124W, YBR081C, YJL006C, YGL201C, YMR323W, YGR090W, YJL024C, YOR046C, YKR026C, YJL050W, YHR172W, YEL…
non-membrane-bounded organelle	YFL008W, YBR189W, YPL255W, YBL023C, YPL093W, YER126C, YPL209C, YOR073W, YJL109C, YDR324C, YJL050W, YIL144W, YEL019C, YLR367W, YLR274W, YHR172W, YMR049C, YNR053C, YJR123W, YGL147C, YPR141C, YPR019W, YNL126W, YLR383W, YLR186W, YKL009W, YGL061C, YLL004W, YOR063W, YMR093W, YDR449C, YOL122C, YDR218C, YKL099C, YLR212C, YPR119W, YOL034W, YDL003W, YHR169W, YDR325W, YLR321C, YHR023W, YJR113C, YIL091C, YPR…
intracellular non-membrane-bounded organelle	YFL008W, YBR189W, YPL255W, YBL023C, YPL093W, YER126C, YPL209C, YOR073W, YJL109C, YDR324C, YJL050W, YIL144W, YEL019C, YLR367W, YLR274W, YHR172W, YMR049C, YNR053C, YJR123W, YGL147C, YPR141C, YPR019W, YNL126W, YLR383W, YLR186W, YKL009W, YGL061C, YLL004W, YOR063W, YMR093W, YDR449C, YOL122C, YDR218C, YKL099C, YLR212C, YPR119W, YOL034W, YDL003W, YHR169W, YDR325W, YLR321C, YHR023W, YJR113C, YIL091C, YPR…
macromolecular complex	YMR296C, YGR078C, YPL255W, YBL023C, YPL093W, YPL209C, YJL109C, YDR395W, YLR274W, YGR119C, YHR148W, YJR064W, YPL169C, YJR123W, YMR223W, YGL147C, YGL031C, YLR383W, YLR186W, YLR357W, YDL209C, YDR449C, YOL122C, YNL082W, YDR218C, YEL032W, YOL090W, YLR212C, YDR325W, YPL254W, YJR113C, YHR023W, YLR222C, YGL009C, YPL155C, YPL081W, YGL030W, YGR003W, YAR018C, YAL025C, YAR008W, YEL061C, YLR277C, YOL120C, YNL…
replication fork	YPR019W, YLR274W, YBL023C
Smc5-Smc6 complex	YOL034W, YEL019C, YLR383W
microtubule organizing center	YPL124W, YPR119W, YNL126W, YHR172W, YPL255W
cytoskeletal part	YDR218C, YPR141C, YLR212C, YPR119W, YNL126W, YEL061C, YPL255W, YLR186W, YHR023W, YGL061C, YPL124W, YOR269W, YPL155C, YHR172W
cytoskeleton	YDR218C, YPR141C, YLR212C, YPR119W, YNL126W, YEL061C, YPL255W, YLR186W, YPL209C, YHR023W, YGL061C, YPL124W, YOR269W, YPL155C, YHR172W
spindle pole	YPL124W, YPR119W, YNL126W, YHR172W, YPL255W
microtubule	YPR141C, YLR212C, YOR269W, YPL155C, YEL061C, YLR186W
microtubule associated complex	YPR141C, YPL155C, YEL061C
chromosome	YFL008W, YOL034W, YDL003W, YBL023C, YDR325W, YLR321C, YPL209C, YOR073W, YIL144W, YEL019C, YLR274W, YPR019W, YLR383W, YGL061C, YLL004W, YOL006C
spindle pole body	YPL124W, YPR119W, YHR172W, YPL255W
nucleoplasm part	YEL032W, YPR019W, YDL150W, YBL023C, YMR227C, YLR277C, YPL254W, YBR081C, YPR070W, YLR274W, YMR223W
SAGA-type complex	YBR081C, YPL254W
spindle	YGL061C, YPL124W, YPR119W, YNL126W, YHR172W, YPL255W
phosphopyruvate hydratase complex	YMR323W, YHR174W
nuclear ubiquitin ligase complex	YFR036W, YDL008W
anaphase-promoting complex	YFR036W, YDL008W
mismatch repair complex	YNL082W, YOL090W
cullin-RING ubiquitin ligase complex	YFR036W, YDL008W, YGR003W
nuclear chromosome	YGL061C, YPR019W, YLL004W, YLR274W, YDL003W, YBL023C, YLR321C
prefoldin complex	YJL179W, YGR078C
nucleolar part	YMR049C, YDR449C
intracellular organelle part	YLR393W, YMR296C, YPL255W, YBL023C, YPL093W, YPL209C, YJL109C, YDR395W, YLR274W, YGR119C, YPL169C, YJR123W, YMR223W, YIL070C, YLR383W, YLR186W, YLR357W, YLR002C, YDL209C, YDR449C, YNL082W, YDR218C, YEL032W, YOL090W, YLR212C, YDL003W, YDR325W, YPL254W, YHR023W, YPR010C, YPL155C, YPL081W, YAL025C, YEL061C, YAR008W, YLR277C, YOL120C, YNL070W, YJL034W, YPL124W, YBR081C, YJL006C, YOR287C, YAL035W, YGR…
organelle part	YLR393W, YMR296C, YPL255W, YBL023C, YPL093W, YPL209C, YJL109C, YDR395W, YLR274W, YGR119C, YPL169C, YJR123W, YMR223W, YIL070C, YLR383W, YLR186W, YLR357W, YLR002C, YDL209C, YDR449C, YNL082W, YDR218C, YEL032W, YOL090W, YLR212C, YDL003W, YDR325W, YPL254W, YHR023W, YPR010C, YPL155C, YPL081W, YAL025C, YEL061C, YAR008W, YLR277C, YOL120C, YNL070W, YJL034W, YPL124W, YBR081C, YJL006C, YOR287C, YAL035W, YGR…
ribonucleoprotein complex	YBR189W, YPL093W, YER126C, YJL109C, YDR324C, YLR367W, YHR148W, YMR049C, YNR053C, YJR123W, YDL148C, YGL147C, YGL031C, YLR409C, YLR186W, YKL009W, YFL017W-A, YOR063W, YDL209C, YDR449C, YOL122C, YKL099C, YCR031C, YJR113C, YLR222C, YIL091C, YDR339C, YPL081W, YGL030W, YAR018C, YFR031C-A, YAL025C, YML093W, YOL039W, YOL120C, YOR287C, YAL035W, YGR090W, YLR167W, YLR406C
condensed chromosome	YGL061C, YOL034W, YEL019C, YLR383W, YDR325W
carboxy-terminal domain protein kinase complex	YJL006C, YDR311W
cytosolic part	YGL009C, YJL179W, YAL035W, YGR078C, YMR323W, YJR064W, YHR174W
ubiquitin ligase complex	YFR036W, YDL008W, YGR003W
extracellular region	YPL187W, YLR167W, YJL200C
chromosomal part	YPR019W, YOL034W, YLR383W, YBL023C, YDR325W, YPL209C, YOR073W, YGL061C, YLL004W, YLR274W, YEL019C
protein-DNA complex	YPR019W, YLR274W, YBL023C
nuclear pore	YDR395W, YGR119C, YFR002W, YOR046C
pore complex	YDR395W, YGR119C, YFR002W, YOR046C
mitochondrial inner membrane presequence translocase complex	YOL120C, YLR058C
nuclear chromosome part	YGL061C, YPR019W, YLL004W, YLR274W, YBL023C
histone acetyltransferase complex	YBR081C, YPL254W
intracellular organelle	YLR420W, YGL162W, YPL255W, YBL023C, YCR072C, YNL112W, YPL209C, YJL109C, YML027W, YIL144W, YDR395W, YLR274W, YGR119C, YLR318W, YPL169C, YNL141W, YGL147C, YIL070C, YLR383W, YLR357W, YLR002C, YHR178W, YDR449C, YOL122C, YNL082W, YOL090W, YER069W, YDR325W, YHR023W, YPR010C, YGL030W, YOR294W, YAR018C, YAL025C, YAR008W, YEL061C, YLR277C, YNL058C, YER157W, YNL070W, YIL158W, YJL034W, YPL124W, YBR081C, YJL…
organelle	YLR420W, YGL162W, YPL255W, YBL023C, YCR072C, YNL112W, YPL209C, YJL109C, YML027W, YIL144W, YDR395W, YLR274W, YGR119C, YLR318W, YPL169C, YNL141W, YGL147C, YIL070C, YLR383W, YLR357W, YLR002C, YHR178W, YDR449C, YOL122C, YNL082W, YOL090W, YER069W, YDR325W, YHR023W, YPR010C, YGL030W, YOR294W, YAR018C, YAL025C, YAR008W, YEL061C, YLR277C, YNL058C, YER157W, YNL070W, YIL158W, YJL034W, YPL124W, YBR081C, YJL…
chromosome, centromeric region	YGL061C, YPL209C, YOR073W
intracellular	YLR420W, YGL162W, YGR078C, YPL255W, YBL023C, YCR072C, YNL112W, YPL209C, YJL109C, YML027W, YIL144W, YDR395W, YLR274W, YGR119C, YHR148W, YLR318W, YER067W, YPL169C, YNL141W, YGL147C, YIL070C, YLR383W, YLR357W, YLR002C, YFR055W, YHR178W, YDR449C, YOL122C, YNL082W, YOL090W, YER069W, YDR325W, YHR023W, YPR010C, YGL009C, YIL008W, YKL035W, YHL029C, YGL030W, YGR003W, YOR294W, YAR018C, YAL025C, YAR008W, YEL…
cytosol	YGL009C, YJL179W, YAL035W, YGR078C, YMR323W, YJR064W, YJL088W, YHR174W
DNA-directed RNA polymerase complex	YDL150W, YMR227C
kinetochore	YGL061C, YPL209C
cellular bud	YAL041W, YPR119W
nuclear DNA-directed RNA polymerase complex	YDL150W, YMR227C
RNA polymerase complex	YDL150W, YMR227C
nuclear envelope	YDR395W, YGR119C, YFR002W, YOR046C
site of polarized growth	YAL041W, YPR119W
intracellular part	YLR420W, YGL162W, YGR078C, YPL255W, YBL023C, YCR072C, YNL112W, YPL209C, YJL109C, YML027W, YIL144W, YDR395W, YLR274W, YGR119C, YHR148W, YLR318W, YER067W, YPL169C, YNL141W, YGL147C, YIL070C, YLR383W, YLR357W, YLR002C, YFR055W, YHR178W, YDR449C, YOL122C, YNL082W, YOL090W, YER069W, YDR325W, YHR023W, YPR010C, YGL009C, YIL008W, YKL035W, YHL029C, YGL030W, YGR003W, YOR294W, YAR018C, YAL025C, YAR008W, YEL…
small ribosomal subunit	YBR189W, YPL081W, YAL035W, YJR123W
cell	YLR420W, YGL162W, YGR078C, YPL255W, YBL023C, YCR072C, YNL112W, YPL209C, YJL109C, YML027W, YIL144W, YDR395W, YLR274W, YGR119C, YHR148W, YLR318W, YER067W, YPL169C, YNL141W, YGL147C, YIL070C, YLR383W, YLR357W, YLR002C, YFR055W, YHR178W, YDR449C, YOL122C, YNL082W, YOL090W, YER069W, YDR325W, YHR023W, YPR010C, YGL009C, YIL008W, YKL035W, YHL029C, YGL030W, YGR003W, YOR294W, YAR018C, YAL025C, YAR008W, YEL…
cell part	YLR420W, YGL162W, YGR078C, YPL255W, YBL023C, YCR072C, YNL112W, YPL209C, YJL109C, YML027W, YIL144W, YDR395W, YLR274W, YGR119C, YHR148W, YLR318W, YER067W, YPL169C, YNL141W, YGL147C, YIL070C, YLR383W, YLR357W, YLR002C, YFR055W, YHR178W, YDR449C, YOL122C, YNL082W, YOL090W, YER069W, YDR325W, YHR023W, YPR010C, YGL009C, YIL008W, YKL035W, YHL029C, YGL030W, YGR003W, YOR294W, YAR018C, YAL025C, YAR008W, YEL…
intracellular membrane-bounded organelle	YLR393W, YLR420W, YGL162W, YMR296C, YBL023C, YCR072C, YNL112W, YPL093W, YPL217C, YJL109C, YML027W, YOL028C, YDR395W, YLR274W, YGR119C, YLR318W, YPL169C, YHR065C, YMR223W, YBL082C, YNL141W, YIL070C, YLR186W, YLR357W, YLR014C, YNR054C, YLR002C, YDL031W, YDL209C, YFL052W, YHR178W, YDR449C, YNL082W, YEL032W, YOL090W, YHR038W, YDL003W, YER069W, YPL254W, YPR010C, YOR294W, YAL025C, YGR211W, YAR008W, YLR…
membrane-bounded organelle	YLR393W, YLR420W, YGL162W, YMR296C, YBL023C, YCR072C, YNL112W, YPL093W, YPL217C, YJL109C, YML027W, YOL028C, YDR395W, YLR274W, YGR119C, YLR318W, YPL169C, YHR065C, YMR223W, YBL082C, YNL141W, YIL070C, YLR186W, YLR357W, YLR014C, YNR054C, YLR002C, YDL031W, YDL209C, YFL052W, YHR178W, YDR449C, YNL082W, YEL032W, YOL090W, YHR038W, YDL003W, YER069W, YPL254W, YPR010C, YOR294W, YAL025C, YGR211W, YAR008W, YLR…
vacuole	YIL158W, YNL058C
intrinsic to membrane	YLL028W, YEL065W, YIL049W, YDR040C, YHR151C, YDR342C, YDR395W, YGR119C, YLR411W, YDR508C, YKL209C, YFL022C, YJR095W, YPR156C, YGR227W, YBL082C, YPL058C, YPR124W, YNR030W, YKL120W, YDR406W, Q0055, YHL036W, YFL017W-A, YML123C, YDR343C, YNL142W, YEL063C, YGL008C, YOL140W, YNL065W, YGR060W, YMR011W, YLR004C, YML018C, YOR306C, YEL031W, YNR039C, YLR083C, YMR177W, YDL210W, YGR138C, YHR094C, YPR192W, YOL…
integral to membrane	YLL028W, YEL065W, YIL049W, YDR040C, YHR151C, YDR342C, YDR395W, YGR119C, YLR411W, YDR508C, YKL209C, YFL022C, YJR095W, YPR156C, YGR227W, YBL082C, YPL058C, YPR124W, YKL120W, YDR406W, Q0055, YHL036W, YFL017W-A, YML123C, YDR343C, YNL142W, YEL063C, YGL008C, YOL140W, YNL065W, YGR060W, YMR011W, YLR004C, YML018C, YOR306C, YEL031W, YNR039C, YLR083C, YMR177W, YDL210W, YGR138C, YHR094C, YPR192W, YOL120C, YKR…
mitochondrial membrane part	YOL120C, YLR058C, YNL070W, YGR090W
endomembrane system	YNR030W, YMR296C, YPL051W, YFL017W-A, YDR395W, YGR119C, YMR079W, YFR002W, YJL024C, YOR046C
Golgi apparatus	YMR079W, YKL091C, YJL024C
nuclear outer membrane-endoplasmic reticulum membrane network	YNR030W, YMR296C, YPL051W, YFL017W-A
endoplasmic reticulum part	YJL034W, YNR030W, YMR296C, YFL017W-A
ribosomal subunit	YBR189W, YPL081W, YAL035W, YJR123W
endoplasmic reticulum	YJL034W, YNR030W, YMR296C, YMR015C, YBL082C, YFL017W-A
ribosome	YBR189W, YJR113C, YLR367W, YPL081W, YJR123W, YGL030W, YGL147C, YAR018C, YFR031C-A, YKL009W, YOL039W, YOL120C, YOR063W, YAL035W, YLR167W, YLR406C, YOL122C
endoplasmic reticulum membrane	YNR030W, YMR296C, YFL017W-A
membrane part	YLL028W, YEL065W, YMR296C, YIL049W, YDR040C, YHR151C, YDR342C, YDR395W, YGR119C, YLR411W, YDR508C, YKL209C, YFL022C, YJR095W, YPR156C, YGR227W, YBL082C, YPL058C, YPR124W, YNR030W, YKL120W, YDR406W, Q0055, YHL036W, YFL017W-A, YML123C, YDR343C, YNL142W, YEL063C, YGL008C, YOL140W, YNL065W, YGR060W, YMR011W, YLR004C, YML018C, YOR306C, YLR058C, YEL031W, YNR039C, YLR083C, YMR177W, YDL210W, YGR138C, YPL…
mitochondrial inner membrane	YOL120C, YLR058C, YLR393W, YGR090W, Q0055
organelle inner membrane	YOL120C, YLR058C, YLR393W, YGR090W, Q0055
cell periphery	YDR218C, YER067W
membrane	YLL028W, YLR393W, YEL065W, YMR296C, YPL264C, YIL049W, YHR151C, YDR342C, YDR395W, YGR119C, YGR152C, YLR411W, YDR508C, YPR156C, YER067W, YGR227W, YIL147C, YBL082C, YKL120W, YBL042C, YDR406W, YNL142W, YEL063C, YCR021C, YGL008C, YOL122C, YMR183C, YER060W, YNL065W, YGR060W, YMR011W, YNR013C, YLR004C, YEL031W, YAL023C, YMR177W, YNL058C, YHR094C, YER157W, YOL120C, YNL070W, YIL158W, YGR055W, YDR033W, YOL…
organelle envelope	YLR058C, YLR393W, Q0055, YNL070W, YOL120C, YDR395W, YGR119C, YFR002W, YGR090W, YOR046C
envelope	YLR058C, YLR393W, Q0055, YNL070W, YOL120C, YDR395W, YGR119C, YFR002W, YGR090W, YOR046C
mitochondrial membrane	YOL120C, YLR058C, YNL070W, YLR393W, YGR090W, Q0055
mitochondrial envelope	YOL120C, YLR058C, YNL070W, YLR393W, YGR090W, Q0055
mitochondrial part	YOL120C, YLR058C, YNL070W, YLR393W, YIL070C, YGR090W, Q0055
organelle membrane	YLR058C, YNR030W, YLR393W, YMR296C, Q0055, YFL017W-A, YOL120C, YNL070W, YMR079W, YGR090W, YJL024C, YOR046C
cytoplasm	YLR393W, YLR420W, YMR296C, YGR078C, YIL049W, YPL255W, YBL023C, YDL219W, YNL112W, YPL217C, YPL160W, YLR274W, YJR064W, YER067W, YJR123W, YBL082C, YNL141W, YGL147C, YIL070C, YLR186W, YJL088W, YFR055W, YOL122C, YDR218C, YHR038W, YER069W, YJR113C, YGL009C, YPL081W, YIL008W, YKL035W, YHL029C, YGL030W, YOL097C, YAR018C, YGR211W, YNL058C, YOL120C, YNL070W, YIL158W, YJL034W, YPL124W, YAL035W, YMR323W, YGR…
mitochondrion	YLR058C, YDR234W, YLR393W, YHR038W, YIL070C, YER069W, YKR064W, Q0055, YOL120C, YNL239W, YNL070W, YAL035W, YGR090W
cytoplasmic part	YBR189W, YLR393W, YMR296C, YGR078C, YLR367W, YMR079W, YHR172W, YMR015C, YJR064W, YJR123W, YHR174W, YBL082C, YGL147C, YNR030W, YDR234W, YIL070C, YKR064W, YJL088W, YKL009W, Q0055, YFL017W-A, YOR063W, YOL122C, YDR218C, YHR038W, YGR264C, YER069W, YJR113C, YMR309C, YGL009C, YPL081W, YGL030W, YAR018C, YLR058C, YFR031C-A, YKL091C, YER070W, YNL058C, YOL120C, YNL239W, YIL158W, YOL039W, YNL070W, YJL034W, Y…

## Sheet: CMP-vs-NMP-F
Terms from the Function Ontology with p-value as good or better than 1
Gene Ontology term	Cluster frequency	Genome frequency of use	Corrected P-value
helicase activity (view genes)	24 out of 393 genes, 6.1%	75 out of 2950 genes, 2.5%	0.00409
anion binding (view genes)	118 out of 393 genes, 30.0%	655 out of 2950 genes, 22.2%	0.01395
ATP binding (view genes)	85 out of 393 genes, 21.6%	458 out of 2950 genes, 15.5%	0.07638
adenyl ribonucleotide binding (view genes)	85 out of 393 genes, 21.6%	459 out of 2950 genes, 15.6%	0.08252
ion binding (view genes)	180 out of 393 genes, 45.8%	1119 out of 2950 genes, 37.9%	0.08326
nucleoside binding (view genes)	99 out of 393 genes, 25.2%	552 out of 2950 genes, 18.7%	0.08371
adenyl nucleotide binding (view genes)	85 out of 393 genes, 21.6%	460 out of 2950 genes, 15.6%	0.0891
purine nucleoside binding (view genes)	98 out of 393 genes, 24.9%	547 out of 2950 genes, 18.5%	0.09436
purine ribonucleoside binding (view genes)	98 out of 393 genes, 24.9%	547 out of 2950 genes, 18.5%	0.09436
purine ribonucleoside triphosphate binding (view genes)	98 out of 393 genes, 24.9%	547 out of 2950 genes, 18.5%	0.09436
purine ribonucleotide binding (view genes)	98 out of 393 genes, 24.9%	548 out of 2950 genes, 18.6%	0.10123
purine nucleotide binding (view genes)	98 out of 393 genes, 24.9%	549 out of 2950 genes, 18.6%	0.10855
ribonucleoside binding (view genes)	98 out of 393 genes, 24.9%	551 out of 2950 genes, 18.7%	0.12464
nucleoside-triphosphatase activity (view genes)	51 out of 393 genes, 13.0%	248 out of 2950 genes, 8.4%	0.13232
organic cyclic compound binding (view genes)	202 out of 393 genes, 51.4%	1298 out of 2950 genes, 44.0%	0.20672
heterocyclic compound binding (view genes)	202 out of 393 genes, 51.4%	1298 out of 2950 genes, 44.0%	0.20672
ATP-dependent helicase activity (view genes)	16 out of 393 genes, 4.1%	53 out of 2950 genes, 1.8%	0.2145
purine NTP-dependent helicase activity (view genes)	16 out of 393 genes, 4.1%	53 out of 2950 genes, 1.8%	0.2145
ribonucleotide binding (view genes)	99 out of 393 genes, 25.2%	566 out of 2950 genes, 19.2%	0.21632
binding (view genes)	266 out of 393 genes, 67.7%	1789 out of 2950 genes, 60.6%	0.26023
DNA-directed RNA polymerase activity (view genes)	11 out of 393 genes, 2.8%	31 out of 2950 genes, 1.1%	0.3131
RNA polymerase activity (view genes)	11 out of 393 genes, 2.8%	31 out of 2950 genes, 1.1%	0.3131
pyrophosphatase activity (view genes)	51 out of 393 genes, 13.0%	258 out of 2950 genes, 8.7%	0.34298
hydrolase activity, acting on acid anhydrides, in phosphorus-containing anhydrides (view genes)	51 out of 393 genes, 13.0%	260 out of 2950 genes, 8.8%	0.41005
hydrolase activity, acting on carbon-nitrogen (but not peptide) bonds, in linear amidines (view genes)	3 out of 393 genes, 0.8%	3 out of 2950 genes, 0.1%	0.51906
DNA binding (view genes)	54 out of 393 genes, 13.7%	282 out of 2950 genes, 9.6%	0.53064
hydrolase activity, acting on acid anhydrides (view genes)	51 out of 393 genes, 13.0%	264 out of 2950 genes, 8.9%	0.5795
nucleotide binding (view genes)	131 out of 393 genes, 33.3%	808 out of 2950 genes, 27.4%	0.68455
nucleoside phosphate binding (view genes)	131 out of 393 genes, 33.3%	808 out of 2950 genes, 27.4%	0.68455
DNA replication origin binding (view genes)	4 out of 393 genes, 1.0%	6 out of 2950 genes, 0.2%	0.82464
small molecule binding (view genes)	132 out of 393 genes, 33.6%	820 out of 2950 genes, 27.8%	0.87449
nucleic acid binding (view genes)	106 out of 393 genes, 27.0%	646 out of 2950 genes, 21.9%	1
DNA helicase activity (view genes)	6 out of 393 genes, 1.5%	16 out of 2950 genes, 0.5%	1
transaminase activity (view genes)	6 out of 393 genes, 1.5%	16 out of 2950 genes, 0.5%	1
transferase activity, transferring nitrogenous groups (view genes)	6 out of 393 genes, 1.5%	16 out of 2950 genes, 0.5%	1
nucleotidyltransferase activity (view genes)	16 out of 393 genes, 4.1%	69 out of 2950 genes, 2.3%	1
inorganic phosphate transmembrane transporter activity (view genes)	2 out of 393 genes, 0.5%	2 out of 2950 genes, 0.1%	1
protein tag (view genes)	2 out of 393 genes, 0.5%	2 out of 2950 genes, 0.1%	1
transferase activity (view genes)	94 out of 393 genes, 23.9%	584 out of 2950 genes, 19.8%	1
microtubule motor activity (view genes)	3 out of 393 genes, 0.8%	5 out of 2950 genes, 0.2%	1
ATPase activity (view genes)	26 out of 393 genes, 6.6%	131 out of 2950 genes, 4.4%	1
ATPase activity, coupled (view genes)	23 out of 393 genes, 5.9%	114 out of 2950 genes, 3.9%	1
unfolded protein binding (view genes)	8 out of 393 genes, 2.0%	28 out of 2950 genes, 0.9%	1
oxidoreductase activity, acting on paired donors, with incorporation or reduction of molecular oxygen (view genes)	5 out of 393 genes, 1.3%	14 out of 2950 genes, 0.5%	1
transferase activity, transferring one-carbon groups (view genes)	16 out of 393 genes, 4.1%	74 out of 2950 genes, 2.5%	1
amino acid transmembrane transporter activity (view genes)	7 out of 393 genes, 1.8%	24 out of 2950 genes, 0.8%	1
hydro-lyase activity (view genes)	7 out of 393 genes, 1.8%	24 out of 2950 genes, 0.8%	1
pyridoxal phosphate binding (view genes)	10 out of 393 genes, 2.5%	40 out of 2950 genes, 1.4%	1
endoribonuclease activity (view genes)	4 out of 393 genes, 1.0%	10 out of 2950 genes, 0.3%	1
carboxylic acid binding (view genes)	4 out of 393 genes, 1.0%	10 out of 2950 genes, 0.3%	1
lyase activity (view genes)	14 out of 393 genes, 3.6%	63 out of 2950 genes, 2.1%	1
pseudouridine synthase activity (view genes)	4 out of 393 genes, 1.0%	11 out of 2950 genes, 0.4%	1
asparagine synthase (glutamine-hydrolyzing) activity (view genes)	2 out of 393 genes, 0.5%	3 out of 2950 genes, 0.1%	1
glycogen (starch) synthase activity (view genes)	2 out of 393 genes, 0.5%	3 out of 2950 genes, 0.1%	1
tRNA-specific ribonuclease activity (view genes)	2 out of 393 genes, 0.5%	3 out of 2950 genes, 0.1%	1
copper ion transmembrane transporter activity (view genes)	2 out of 393 genes, 0.5%	3 out of 2950 genes, 0.1%	1
carboxyl- or carbamoyltransferase activity (view genes)	2 out of 393 genes, 0.5%	3 out of 2950 genes, 0.1%	1
ligase activity, forming phosphoric ester bonds (view genes)	2 out of 393 genes, 0.5%	3 out of 2950 genes, 0.1%	1
snRNA binding (view genes)	2 out of 393 genes, 0.5%	3 out of 2950 genes, 0.1%	1
snoRNA binding (view genes)	2 out of 393 genes, 0.5%	3 out of 2950 genes, 0.1%	1
transporter activity (view genes)	46 out of 393 genes, 11.7%	274 out of 2950 genes, 9.3%	1
organic acid transmembrane transporter activity (view genes)	7 out of 393 genes, 1.8%	27 out of 2950 genes, 0.9%	1
carboxylic acid transmembrane transporter activity (view genes)	7 out of 393 genes, 1.8%	27 out of 2950 genes, 0.9%	1
transferase activity, transferring phosphorus-containing groups (view genes)	49 out of 393 genes, 12.5%	298 out of 2950 genes, 10.1%	1
structure-specific DNA binding (view genes)	6 out of 393 genes, 1.5%	22 out of 2950 genes, 0.7%	1
motor activity (view genes)	4 out of 393 genes, 1.0%	12 out of 2950 genes, 0.4%	1
organic anion transmembrane transporter activity (view genes)	7 out of 393 genes, 1.8%	28 out of 2950 genes, 0.9%	1
catalytic activity (view genes)	253 out of 393 genes, 64.4%	1796 out of 2950 genes, 60.9%	1
transmembrane transporter activity (view genes)	37 out of 393 genes, 9.4%	220 out of 2950 genes, 7.5%	1
single-stranded DNA binding (view genes)	3 out of 393 genes, 0.8%	8 out of 2950 genes, 0.3%	1
ion channel activity (view genes)	3 out of 393 genes, 0.8%	8 out of 2950 genes, 0.3%	1
substrate-specific channel activity (view genes)	3 out of 393 genes, 0.8%	8 out of 2950 genes, 0.3%	1
substrate-specific transmembrane transporter activity (view genes)	32 out of 393 genes, 8.1%	188 out of 2950 genes, 6.4%	1
rRNA binding (view genes)	5 out of 393 genes, 1.3%	18 out of 2950 genes, 0.6%	1
carbon-oxygen lyase activity (view genes)	7 out of 393 genes, 1.8%	29 out of 2950 genes, 1.0%	1
biotin carboxylase activity (view genes)	2 out of 393 genes, 0.5%	4 out of 2950 genes, 0.1%	1
oxidoreductase activity, acting on the CH-CH group of donors, oxygen as acceptor (view genes)	2 out of 393 genes, 0.5%	4 out of 2950 genes, 0.1%	1
oxidoreductase activity, acting on the CH-CH group of donors (view genes)	6 out of 393 genes, 1.5%	24 out of 2950 genes, 0.8%	1
monooxygenase activity (view genes)	3 out of 393 genes, 0.8%	9 out of 2950 genes, 0.3%	1
channel activity (view genes)	3 out of 393 genes, 0.8%	9 out of 2950 genes, 0.3%	1
amino acid binding (view genes)	3 out of 393 genes, 0.8%	9 out of 2950 genes, 0.3%	1
passive transmembrane transporter activity (view genes)	3 out of 393 genes, 0.8%	9 out of 2950 genes, 0.3%	1
protein kinase activity (view genes)	21 out of 393 genes, 5.3%	120 out of 2950 genes, 4.1%	1
kinase binding (view genes)	5 out of 393 genes, 1.3%	20 out of 2950 genes, 0.7%	1
protein kinase binding (view genes)	5 out of 393 genes, 1.3%	20 out of 2950 genes, 0.7%	1
enzyme binding (view genes)	6 out of 393 genes, 1.5%	26 out of 2950 genes, 0.9%	1
anion transmembrane transporter activity (view genes)	8 out of 393 genes, 2.0%	38 out of 2950 genes, 1.3%	1
guanyl-nucleotide exchange factor activity (view genes)	4 out of 393 genes, 1.0%	15 out of 2950 genes, 0.5%	1
phosphopyruvate hydratase activity (view genes)	2 out of 393 genes, 0.5%	5 out of 2950 genes, 0.2%	1
malate dehydrogenase activity (view genes)	2 out of 393 genes, 0.5%	5 out of 2950 genes, 0.2%	1
phosphotransferase activity, carboxyl group as acceptor (view genes)	2 out of 393 genes, 0.5%	5 out of 2950 genes, 0.2%	1
transition metal ion transmembrane transporter activity (view genes)	2 out of 393 genes, 0.5%	5 out of 2950 genes, 0.2%	1
methyltransferase activity (view genes)	12 out of 393 genes, 3.1%	64 out of 2950 genes, 2.2%	1
nucleobase transmembrane transporter activity (view genes)	3 out of 393 genes, 0.8%	10 out of 2950 genes, 0.3%	1
transferase activity, transferring glycosyl groups (view genes)	13 out of 393 genes, 3.3%	71 out of 2950 genes, 2.4%	1
substrate-specific transporter activity (view genes)	34 out of 393 genes, 8.7%	214 out of 2950 genes, 7.3%	1
mismatched DNA binding (view genes)	3 out of 393 genes, 0.8%	11 out of 2950 genes, 0.4%	1
4 iron, 4 sulfur cluster binding (view genes)	3 out of 393 genes, 0.8%	11 out of 2950 genes, 0.4%	1
protein serine/threonine kinase activity (view genes)	18 out of 393 genes, 4.6%	107 out of 2950 genes, 3.6%	1
ligase activity (view genes)	19 out of 393 genes, 4.8%	114 out of 2950 genes, 3.9%	1
transferase activity, transferring hexosyl groups (view genes)	9 out of 393 genes, 2.3%	48 out of 2950 genes, 1.6%	1
ribonuclease activity (view genes)	4 out of 393 genes, 1.0%	17 out of 2950 genes, 0.6%	1
intramolecular transferase activity (view genes)	5 out of 393 genes, 1.3%	23 out of 2950 genes, 0.8%	1
oxo-acid-lyase activity (view genes)	2 out of 393 genes, 0.5%	6 out of 2950 genes, 0.2%	1
carbon-sulfur lyase activity (view genes)	2 out of 393 genes, 0.5%	6 out of 2950 genes, 0.2%	1
endoribonuclease activity, producing 5'-phosphomonoesters (view genes)	2 out of 393 genes, 0.5%	6 out of 2950 genes, 0.2%	1
GTPase activity (view genes)	8 out of 393 genes, 2.0%	42 out of 2950 genes, 1.4%	1
RNA binding (view genes)	34 out of 393 genes, 8.7%	220 out of 2950 genes, 7.5%	1
ligase activity, forming carbon-nitrogen bonds (view genes)	11 out of 393 genes, 2.8%	62 out of 2950 genes, 2.1%	1
hydrolase activity (view genes)	94 out of 393 genes, 23.9%	653 out of 2950 genes, 22.1%	1
carbon-nitrogen ligase activity, with glutamine as amido-N-donor (view genes)	3 out of 393 genes, 0.8%	12 out of 2950 genes, 0.4%	1
iron ion binding (view genes)	6 out of 393 genes, 1.5%	31 out of 2950 genes, 1.1%	1
sequence-specific DNA binding RNA polymerase II transcription factor activity (view genes)	7 out of 393 genes, 1.8%	38 out of 2950 genes, 1.3%	1
oxidoreductase activity, acting on the CH-CH group of donors, NAD or NADP as acceptor (view genes)	2 out of 393 genes, 0.5%	7 out of 2950 genes, 0.2%	1
transferase activity, transferring aldehyde or ketonic groups (view genes)	2 out of 393 genes, 0.5%	7 out of 2950 genes, 0.2%	1
UDP-glucosyltransferase activity (view genes)	2 out of 393 genes, 0.5%	7 out of 2950 genes, 0.2%	1
protein homodimerization activity (view genes)	2 out of 393 genes, 0.5%	7 out of 2950 genes, 0.2%	1
phosphate transmembrane transporter activity (view genes)	2 out of 393 genes, 0.5%	7 out of 2950 genes, 0.2%	1
UDP-glycosyltransferase activity (view genes)	3 out of 393 genes, 0.8%	13 out of 2950 genes, 0.4%	1
transition metal ion binding (view genes)	47 out of 393 genes, 12.0%	320 out of 2950 genes, 10.8%	1
phosphotransferase activity, alcohol group as acceptor (view genes)	26 out of 393 genes, 6.6%	171 out of 2950 genes, 5.8%	1
iron-sulfur cluster binding (view genes)	5 out of 393 genes, 1.3%	26 out of 2950 genes, 0.9%	1
metal cluster binding (view genes)	5 out of 393 genes, 1.3%	26 out of 2950 genes, 0.9%	1
ion transmembrane transporter activity (view genes)	21 out of 393 genes, 5.3%	136 out of 2950 genes, 4.6%	1
double-stranded DNA binding (view genes)	3 out of 393 genes, 0.8%	14 out of 2950 genes, 0.5%	1
hydrolase activity, hydrolyzing O-glycosyl compounds (view genes)	5 out of 393 genes, 1.3%	27 out of 2950 genes, 0.9%	1
flavin adenine dinucleotide binding (view genes)	5 out of 393 genes, 1.3%	27 out of 2950 genes, 0.9%	1
RNA-directed DNA polymerase activity (view genes)	2 out of 393 genes, 0.5%	8 out of 2950 genes, 0.3%	1
hydroxymethyl-, formyl- and related transferase activity (view genes)	2 out of 393 genes, 0.5%	8 out of 2950 genes, 0.3%	1
glucosyltransferase activity (view genes)	2 out of 393 genes, 0.5%	8 out of 2950 genes, 0.3%	1
zinc ion binding (view genes)	39 out of 393 genes, 9.9%	268 out of 2950 genes, 9.1%	1
hydrolase activity, acting on carbon-nitrogen (but not peptide) bonds (view genes)	6 out of 393 genes, 1.5%	35 out of 2950 genes, 1.2%	1
secondary active transmembrane transporter activity (view genes)	3 out of 393 genes, 0.8%	15 out of 2950 genes, 0.5%	1
small conjugating protein ligase activity (view genes)	3 out of 393 genes, 0.8%	15 out of 2950 genes, 0.5%	1
carbon-carbon lyase activity (view genes)	4 out of 393 genes, 1.0%	22 out of 2950 genes, 0.7%	1
GTP binding (view genes)	14 out of 393 genes, 3.6%	92 out of 2950 genes, 3.1%	1
guanyl nucleotide binding (view genes)	14 out of 393 genes, 3.6%	92 out of 2950 genes, 3.1%	1
guanyl ribonucleotide binding (view genes)	14 out of 393 genes, 3.6%	92 out of 2950 genes, 3.1%	1
vitamin binding (view genes)	2 out of 393 genes, 0.5%	9 out of 2950 genes, 0.3%	1
sequence-specific DNA binding (view genes)	9 out of 393 genes, 2.3%	57 out of 2950 genes, 1.9%	1
kinase activity (view genes)	28 out of 393 genes, 7.1%	194 out of 2950 genes, 6.6%	1
nucleobase-containing compound transmembrane transporter activity (view genes)	3 out of 393 genes, 0.8%	16 out of 2950 genes, 0.5%	1
cofactor binding (view genes)	21 out of 393 genes, 5.3%	147 out of 2950 genes, 5.0%	1
cation binding (view genes)	74 out of 393 genes, 18.8%	540 out of 2950 genes, 18.3%	1
hydrolase activity, acting on glycosyl bonds (view genes)	5 out of 393 genes, 1.3%	32 out of 2950 genes, 1.1%	1
nucleic acid binding transcription factor activity (view genes)	12 out of 393 genes, 3.1%	83 out of 2950 genes, 2.8%	1
sequence-specific DNA binding transcription factor activity (view genes)	12 out of 393 genes, 3.1%	83 out of 2950 genes, 2.8%	1
heme binding (view genes)	4 out of 393 genes, 1.0%	25 out of 2950 genes, 0.8%	1
tetrapyrrole binding (view genes)	4 out of 393 genes, 1.0%	25 out of 2950 genes, 0.8%	1
oxidoreductase activity, acting on the aldehyde or oxo group of donors, NAD or NADP as acceptor (view genes)	3 out of 393 genes, 0.8%	18 out of 2950 genes, 0.6%	1
DNA polymerase activity (view genes)	3 out of 393 genes, 0.8%	18 out of 2950 genes, 0.6%	1
ATP-dependent DNA helicase activity (view genes)	2 out of 393 genes, 0.5%	11 out of 2950 genes, 0.4%	1
ubiquitin-protein ligase activity (view genes)	2 out of 393 genes, 0.5%	11 out of 2950 genes, 0.4%	1
endonuclease activity, active with either ribo- or deoxyribonucleic acids and producing 5'-phosphomonoesters (view genes)	2 out of 393 genes, 0.5%	11 out of 2950 genes, 0.4%	1
identical protein binding (view genes)	2 out of 393 genes, 0.5%	11 out of 2950 genes, 0.4%	1
DNA-dependent ATPase activity (view genes)	3 out of 393 genes, 0.8%	19 out of 2950 genes, 0.6%	1
protein binding (view genes)	22 out of 393 genes, 5.6%	161 out of 2950 genes, 5.5%	1
active transmembrane transporter activity (view genes)	10 out of 393 genes, 2.5%	72 out of 2950 genes, 2.4%	1
endonuclease activity (view genes)	5 out of 393 genes, 1.3%	35 out of 2950 genes, 1.2%	1
GTPase regulator activity (view genes)	5 out of 393 genes, 1.3%	35 out of 2950 genes, 1.2%	1
S-adenosylmethionine-dependent methyltransferase activity (view genes)	4 out of 393 genes, 1.0%	28 out of 2950 genes, 0.9%	1
exonuclease activity (view genes)	2 out of 393 genes, 0.5%	13 out of 2950 genes, 0.4%	1
transferase activity, transferring pentosyl groups (view genes)	2 out of 393 genes, 0.5%	13 out of 2950 genes, 0.4%	1
carboxy-lyase activity (view genes)	2 out of 393 genes, 0.5%	13 out of 2950 genes, 0.4%	1
metal ion binding (view genes)	70 out of 393 genes, 17.8%	527 out of 2950 genes, 17.9%	1
isomerase activity (view genes)	9 out of 393 genes, 2.3%	68 out of 2950 genes, 2.3%	1
aspartic-type endopeptidase activity (view genes)	2 out of 393 genes, 0.5%	14 out of 2950 genes, 0.5%	1
aspartic-type peptidase activity (view genes)	2 out of 393 genes, 0.5%	14 out of 2950 genes, 0.5%	1
nucleoside-triphosphatase regulator activity (view genes)	5 out of 393 genes, 1.3%	38 out of 2950 genes, 1.3%	1
protein dimerization activity (view genes)	6 out of 393 genes, 1.5%	46 out of 2950 genes, 1.6%	1
oxidoreductase activity, acting on the aldehyde or oxo group of donors (view genes)	3 out of 393 genes, 0.8%	23 out of 2950 genes, 0.8%	1
electron carrier activity (view genes)	5 out of 393 genes, 1.3%	39 out of 2950 genes, 1.3%	1
protein tyrosine phosphatase activity (view genes)	2 out of 393 genes, 0.5%	15 out of 2950 genes, 0.5%	1
exopeptidase activity (view genes)	2 out of 393 genes, 0.5%	15 out of 2950 genes, 0.5%	1
aminoacyl-tRNA ligase activity (view genes)	5 out of 393 genes, 1.3%	40 out of 2950 genes, 1.4%	1
ligase activity, forming carbon-oxygen bonds (view genes)	5 out of 393 genes, 1.3%	40 out of 2950 genes, 1.4%	1
ligase activity, forming aminoacyl-tRNA and related compounds (view genes)	5 out of 393 genes, 1.3%	40 out of 2950 genes, 1.4%	1
primary active transmembrane transporter activity (view genes)	7 out of 393 genes, 1.8%	57 out of 2950 genes, 1.9%	1
P-P-bond-hydrolysis-driven transmembrane transporter activity (view genes)	7 out of 393 genes, 1.8%	57 out of 2950 genes, 1.9%	1
NAD binding (view genes)	3 out of 393 genes, 0.8%	25 out of 2950 genes, 0.8%	1
phosphoprotein phosphatase activity (view genes)	4 out of 393 genes, 1.0%	34 out of 2950 genes, 1.2%	1
ubiquitin thiolesterase activity (view genes)	2 out of 393 genes, 0.5%	17 out of 2950 genes, 0.6%	1
signal transducer activity (view genes)	2 out of 393 genes, 0.5%	17 out of 2950 genes, 0.6%	1
molecular transducer activity (view genes)	2 out of 393 genes, 0.5%	17 out of 2950 genes, 0.6%	1
ATPase activity, coupled to transmembrane movement of substances (view genes)	6 out of 393 genes, 1.5%	51 out of 2950 genes, 1.7%	1
ATPase activity, coupled to movement of substances (view genes)	6 out of 393 genes, 1.5%	51 out of 2950 genes, 1.7%	1
nuclease activity (view genes)	7 out of 393 genes, 1.8%	60 out of 2950 genes, 2.0%	1
antioxidant activity (view genes)	2 out of 393 genes, 0.5%	18 out of 2950 genes, 0.6%	1
small GTPase regulator activity (view genes)	3 out of 393 genes, 0.8%	28 out of 2950 genes, 0.9%	1
protein transporter activity (view genes)	3 out of 393 genes, 0.8%	28 out of 2950 genes, 0.9%	1
cysteine-type peptidase activity (view genes)	2 out of 393 genes, 0.5%	19 out of 2950 genes, 0.6%	1
hydrolase activity, acting on acid anhydrides, catalyzing transmembrane movement of substances (view genes)	6 out of 393 genes, 1.5%	54 out of 2950 genes, 1.8%	1
chromatin binding (view genes)	2 out of 393 genes, 0.5%	20 out of 2950 genes, 0.7%	1
carboxylic ester hydrolase activity (view genes)	2 out of 393 genes, 0.5%	20 out of 2950 genes, 0.7%	1
coenzyme binding (view genes)	11 out of 393 genes, 2.8%	100 out of 2950 genes, 3.4%	1
cation-transporting ATPase activity (view genes)	3 out of 393 genes, 0.8%	31 out of 2950 genes, 1.1%	1
cation transmembrane transporter activity (view genes)	11 out of 393 genes, 2.8%	101 out of 2950 genes, 3.4%	1
thiolester hydrolase activity (view genes)	2 out of 393 genes, 0.5%	22 out of 2950 genes, 0.7%	1
phosphatase activity (view genes)	6 out of 393 genes, 1.5%	59 out of 2950 genes, 2.0%	1
enzyme regulator activity (view genes)	6 out of 393 genes, 1.5%	59 out of 2950 genes, 2.0%	1
ATPase activity, coupled to transmembrane movement of ions (view genes)	3 out of 393 genes, 0.8%	32 out of 2950 genes, 1.1%	1
metal ion transmembrane transporter activity (view genes)	2 out of 393 genes, 0.5%	23 out of 2950 genes, 0.8%	1
oxidoreductase activity, acting on the CH-OH group of donors, NAD or NADP as acceptor (view genes)	5 out of 393 genes, 1.3%	52 out of 2950 genes, 1.8%	1
magnesium ion binding (view genes)	5 out of 393 genes, 1.3%	53 out of 2950 genes, 1.8%	1
oxidoreductase activity, acting on CH-OH group of donors (view genes)	5 out of 393 genes, 1.3%	53 out of 2950 genes, 1.8%	1
oxidoreductase activity (view genes)	35 out of 393 genes, 8.9%	304 out of 2950 genes, 10.3%	1
acid-amino acid ligase activity (view genes)	3 out of 393 genes, 0.8%	35 out of 2950 genes, 1.2%	1
endopeptidase activity (view genes)	5 out of 393 genes, 1.3%	55 out of 2950 genes, 1.9%	1
oxidoreductase activity, acting on a sulfur group of donors (view genes)	2 out of 393 genes, 0.5%	29 out of 2950 genes, 1.0%	1
inorganic cation transmembrane transporter activity (view genes)	6 out of 393 genes, 1.5%	70 out of 2950 genes, 2.4%	1
phosphoric ester hydrolase activity (view genes)	6 out of 393 genes, 1.5%	73 out of 2950 genes, 2.5%	1
phospholipid binding (view genes)	3 out of 393 genes, 0.8%	43 out of 2950 genes, 1.5%	1
lipid binding (view genes)	3 out of 393 genes, 0.8%	44 out of 2950 genes, 1.5%	1
peptidase activity, acting on L-amino acid peptides (view genes)	8 out of 393 genes, 2.0%	94 out of 2950 genes, 3.2%	1
peptidase activity (view genes)	9 out of 393 genes, 2.3%	108 out of 2950 genes, 3.7%	1
transferase activity, transferring acyl groups (view genes)	5 out of 393 genes, 1.3%	71 out of 2950 genes, 2.4%	1
hydrolase activity, acting on ester bonds (view genes)	17 out of 393 genes, 4.3%	188 out of 2950 genes, 6.4%	1
structural constituent of ribosome (view genes)	15 out of 393 genes, 3.8%	172 out of 2950 genes, 5.8%	1
hydrogen ion transmembrane transporter activity (view genes)	3 out of 393 genes, 0.8%	54 out of 2950 genes, 1.8%	1
monovalent inorganic cation transmembrane transporter activity (view genes)	3 out of 393 genes, 0.8%	59 out of 2950 genes, 2.0%	1
structural molecule activity (view genes)	16 out of 393 genes, 4.1%	198 out of 2950 genes, 6.7%	1
Gene Ontology term	Genes annotated to the term
helicase activity	YKR024C, YEL032W, YMR128W, YHR169W, YPL082C, YBL023C, YNL112W, YLR419W, YKR086W, YJL050W, YPR010C, YLR274W, YLR032W, YAL019W, YHR065C, YNR038W, YKL078W, YGL120C, YPR019W, YOL095C, YLL008W, YGL201C, YDL031W, YOR046C
anion binding	YOR351C, YCL064C, YKL166C, YMR296C, YAL012W, YER047C, YBL023C, YNL112W, YPL093W, YPL209C, YPL217C, YML064C, YPL160W, YLR274W, YGR152C, YAL019W, YJR064W, YHR065C, YIL147C, YAL036C, YGL236C, YMR186W, YDR406W, YJL088W, YCR091W, YPL026C, YKL048C, YFR055W, YDL031W, YJL130C, YGL008C, YNL082W, YGL062W, YDR218C, YKR024C, YEL032W, YOL090W, YLR212C, YOL094C, YMR128W, YOR233W, YPL082C, YMR108W, YIL116W, YHR…
ATP binding	YOR351C, YKL166C, YER047C, YBL023C, YNL112W, YPL209C, YPL217C, YPL160W, YLR274W, YAL019W, YJR064W, YHR065C, YIL147C, YMR186W, YDR406W, YCR091W, YPL026C, YKL048C, YDL031W, YJL130C, YGL008C, YNL082W, YGL062W, YKR024C, YEL032W, YOL090W, YOL094C, YMR128W, YOR233W, YPL082C, YHR023W, YPR010C, YPL155C, YJL194W, YOL097C, YAR018C, YGL120C, YEL031W, YEL061C, YOL095C, YNL290W, YJL034W, YMR001C, YNL298W, YGL…
adenyl ribonucleotide binding	YOR351C, YKL166C, YER047C, YBL023C, YNL112W, YPL209C, YPL217C, YPL160W, YLR274W, YAL019W, YJR064W, YHR065C, YIL147C, YMR186W, YDR406W, YCR091W, YPL026C, YKL048C, YDL031W, YJL130C, YGL008C, YNL082W, YGL062W, YKR024C, YEL032W, YOL090W, YOL094C, YMR128W, YOR233W, YPL082C, YHR023W, YPR010C, YPL155C, YJL194W, YOL097C, YAR018C, YGL120C, YEL031W, YEL061C, YOL095C, YNL290W, YJL034W, YMR001C, YNL298W, YGL…
ion binding	YGL162W, YBL023C, YNL112W, YPL209C, YML064C, YLR274W, YIL147C, YNL141W, YGL236C, YMR186W, YCR091W, YPL026C, YFR055W, YMR303C, YKL029C, YHR178W, YNL082W, YOL090W, YMR128W, YKR090W, YHR023W, YPR010C, YAR018C, YGL120C, YEL031W, YIL079C, YEL061C, YGR173W, YOL095C, YNL290W, YNL163C, YLR277C, YPR074C, YMR105C, YJL034W, YMR001C, YLR394W, YJL087C, YOR046C, YMR207C, YFL008W, YDL036C, YDR212W, YPR186C, YOR…
nucleoside binding	YOR351C, YKL166C, YER047C, YBL023C, YNL112W, YPL093W, YPL209C, YPL217C, YML064C, YPL160W, YLR274W, YGR152C, YAL019W, YJR064W, YHR065C, YIL147C, YAL036C, YMR186W, YDR406W, YCR091W, YPL026C, YKL048C, YDL031W, YJL130C, YGL008C, YNL082W, YGL062W, YDR218C, YKR024C, YEL032W, YOL090W, YLR212C, YOL094C, YMR128W, YOR233W, YPL082C, YHR023W, YPR010C, YPL155C, YJL194W, YOL097C, YAR018C, YGL120C, YEL031W, YEL…
adenyl nucleotide binding	YOR351C, YKL166C, YER047C, YBL023C, YNL112W, YPL209C, YPL217C, YPL160W, YLR274W, YAL019W, YJR064W, YHR065C, YIL147C, YMR186W, YDR406W, YCR091W, YPL026C, YKL048C, YDL031W, YJL130C, YGL008C, YNL082W, YGL062W, YKR024C, YEL032W, YOL090W, YOL094C, YMR128W, YOR233W, YPL082C, YHR023W, YPR010C, YPL155C, YJL194W, YOL097C, YAR018C, YGL120C, YEL031W, YEL061C, YOL095C, YNL290W, YJL034W, YMR001C, YNL298W, YGL…
purine nucleoside binding	YOR351C, YKL166C, YER047C, YBL023C, YNL112W, YPL093W, YPL209C, YPL217C, YML064C, YPL160W, YLR274W, YGR152C, YAL019W, YJR064W, YHR065C, YIL147C, YAL036C, YMR186W, YDR406W, YCR091W, YPL026C, YKL048C, YDL031W, YJL130C, YGL008C, YNL082W, YGL062W, YDR218C, YKR024C, YEL032W, YOL090W, YLR212C, YOL094C, YMR128W, YOR233W, YPL082C, YHR023W, YPR010C, YPL155C, YJL194W, YOL097C, YAR018C, YGL120C, YEL031W, YEL…
purine ribonucleoside binding	YOR351C, YKL166C, YER047C, YBL023C, YNL112W, YPL093W, YPL209C, YPL217C, YML064C, YPL160W, YLR274W, YGR152C, YAL019W, YJR064W, YHR065C, YIL147C, YAL036C, YMR186W, YDR406W, YCR091W, YPL026C, YKL048C, YDL031W, YJL130C, YGL008C, YNL082W, YGL062W, YDR218C, YKR024C, YEL032W, YOL090W, YLR212C, YOL094C, YMR128W, YOR233W, YPL082C, YHR023W, YPR010C, YPL155C, YJL194W, YOL097C, YAR018C, YGL120C, YEL031W, YEL…
purine ribonucleoside triphosphate binding	YOR351C, YKL166C, YER047C, YBL023C, YNL112W, YPL093W, YPL209C, YPL217C, YML064C, YPL160W, YLR274W, YGR152C, YAL019W, YJR064W, YHR065C, YIL147C, YAL036C, YMR186W, YDR406W, YCR091W, YPL026C, YKL048C, YDL031W, YJL130C, YGL008C, YNL082W, YGL062W, YDR218C, YKR024C, YEL032W, YOL090W, YLR212C, YOL094C, YMR128W, YOR233W, YPL082C, YHR023W, YPR010C, YPL155C, YJL194W, YOL097C, YAR018C, YGL120C, YEL031W, YEL…
purine ribonucleotide binding	YOR351C, YKL166C, YER047C, YBL023C, YNL112W, YPL093W, YPL209C, YPL217C, YML064C, YPL160W, YLR274W, YGR152C, YAL019W, YJR064W, YHR065C, YIL147C, YAL036C, YMR186W, YDR406W, YCR091W, YPL026C, YKL048C, YDL031W, YJL130C, YGL008C, YNL082W, YGL062W, YDR218C, YKR024C, YEL032W, YOL090W, YLR212C, YOL094C, YMR128W, YOR233W, YPL082C, YHR023W, YPR010C, YPL155C, YJL194W, YOL097C, YAR018C, YGL120C, YEL031W, YEL…
purine nucleotide binding	YOR351C, YKL166C, YER047C, YBL023C, YNL112W, YPL093W, YPL209C, YPL217C, YML064C, YPL160W, YLR274W, YGR152C, YAL019W, YJR064W, YHR065C, YIL147C, YAL036C, YMR186W, YDR406W, YCR091W, YPL026C, YKL048C, YDL031W, YJL130C, YGL008C, YNL082W, YGL062W, YDR218C, YKR024C, YEL032W, YOL090W, YLR212C, YOL094C, YMR128W, YOR233W, YPL082C, YHR023W, YPR010C, YPL155C, YJL194W, YOL097C, YAR018C, YGL120C, YEL031W, YEL…
ribonucleoside binding	YOR351C, YKL166C, YER047C, YBL023C, YNL112W, YPL093W, YPL209C, YPL217C, YML064C, YPL160W, YLR274W, YGR152C, YAL019W, YJR064W, YHR065C, YIL147C, YAL036C, YMR186W, YDR406W, YCR091W, YPL026C, YKL048C, YDL031W, YJL130C, YGL008C, YNL082W, YGL062W, YDR218C, YKR024C, YEL032W, YOL090W, YLR212C, YOL094C, YMR128W, YOR233W, YPL082C, YHR023W, YPR010C, YPL155C, YJL194W, YOL097C, YAR018C, YGL120C, YEL031W, YEL…
nucleoside-triphosphatase activity	YER047C, YDR040C, YBL023C, YNL112W, YPL217C, YJL050W, YLR274W, YGR152C, YKL209C, YAL019W, YNR053C, YHR065C, YKL078W, YPL058C, YPR141C, YPR019W, YOR076C, YDR406W, YDL031W, YGL008C, YDR091C, YEL032W, YKR024C, YLR212C, YOL094C, YLL034C, YMR128W, YHR169W, YPL082C, YLR419W, YHR023W, YKR086W, YPL155C, YPR010C, YJL194W, YLR032W, YNR038W, YGL120C, YEL031W, YEL061C, YOL095C, YNL290W, YNL163C, YLL008W, YPL…
organic cyclic compound binding	YFL031W, YBL023C, YNL112W, YPL209C, YLR336C, YML027W, YML064C, YLR274W, YHR148W, YLR318W, YIL147C, YLL046C, YGL147C, YGL236C, YMR186W, YCR091W, YLR357W, YPL026C, YDR507C, YHR077C, YMR303C, YBR073W, YKL029C, YHR178W, YGR162W, YDR449C, YNL082W, YOL090W, YMR128W, YER069W, YHR023W, YPR010C, YAR018C, YGL120C, YEL031W, YEL022W, YIL079C, YAR008W, YEL061C, YGR173W, YOL095C, YNL290W, YEL009C, YNL163C, YJL…
heterocyclic compound binding	YFL031W, YBL023C, YNL112W, YPL209C, YLR336C, YML027W, YML064C, YLR274W, YHR148W, YLR318W, YIL147C, YLL046C, YGL147C, YGL236C, YMR186W, YCR091W, YLR357W, YPL026C, YDR507C, YHR077C, YMR303C, YBR073W, YKL029C, YHR178W, YGR162W, YDR449C, YNL082W, YOL090W, YMR128W, YER069W, YHR023W, YPR010C, YAR018C, YGL120C, YEL031W, YEL022W, YIL079C, YAR008W, YEL061C, YGR173W, YOL095C, YNL290W, YEL009C, YNL163C, YJL…
ATP-dependent helicase activity	YKR024C, YMR128W, YHR169W, YNL112W, YKR086W, YJL050W, YPR010C, YHR065C, YKL078W, YNR038W, YGL120C, YPR019W, YOL095C, YLL008W, YDL031W, YOR046C
purine NTP-dependent helicase activity	YKR024C, YMR128W, YHR169W, YNL112W, YKR086W, YJL050W, YPR010C, YHR065C, YKL078W, YNR038W, YGL120C, YPR019W, YOL095C, YLL008W, YDL031W, YOR046C
ribonucleotide binding	YOR351C, YKL166C, YER047C, YBL023C, YNL112W, YPL093W, YPL209C, YPL217C, YML064C, YPL160W, YLR274W, YGR152C, YAL019W, YJR064W, YHR065C, YIL147C, YAL036C, YMR186W, YDR406W, YCR091W, YPL026C, YKL048C, YDL031W, YJL130C, YGL008C, YNL082W, YGL062W, YDR218C, YKR024C, YEL032W, YOL090W, YLR212C, YOL094C, YMR128W, YOR233W, YPL082C, YHR023W, YPR010C, YPL155C, YJL194W, YOL097C, YPR048W, YAR018C, YGL120C, YEL…
binding	YGR078C, YBL023C, YNL112W, YML064C, YLR274W, YIL147C, YGL236C, YMR186W, YDR507C, YLR002C, YFR055W, YFR034C, YMR303C, YKL029C, YHR178W, YGR162W, YOL090W, YKR090W, YER069W, YJL200C, YPR010C, YGL009C, YGR003W, YEL022W, YEL061C, YGR173W, YNL290W, YEL009C, YNL163C, YLR277C, YMR105C, YKR069W, YNL061W, YOR046C, YPL272C, YFL008W, YDL036C, YDR212W, YLR373C, YGR278W, YPR035W, YPR145W, YMR015C, YKL078W, YHR…
DNA-directed RNA polymerase activity	YJL011C, YNL248C, YDL150W, YPR190C, YLR104W, YJR063W, YDR045C, YPR010C, YNL113W, YHR143W-A, YPR110C
RNA polymerase activity	YJL011C, YNL248C, YDL150W, YPR190C, YLR104W, YJR063W, YDR045C, YPR010C, YNL113W, YHR143W-A, YPR110C
pyrophosphatase activity	YER047C, YDR040C, YBL023C, YNL112W, YPL217C, YJL050W, YLR274W, YGR152C, YKL209C, YAL019W, YNR053C, YHR065C, YKL078W, YPL058C, YPR141C, YPR019W, YOR076C, YDR406W, YDL031W, YGL008C, YDR091C, YEL032W, YKR024C, YLR212C, YOL094C, YLL034C, YMR128W, YHR169W, YPL082C, YLR419W, YHR023W, YKR086W, YPL155C, YPR010C, YJL194W, YLR032W, YNR038W, YGL120C, YEL031W, YEL061C, YOL095C, YNL290W, YNL163C, YLL008W, YPL…
hydrolase activity, acting on acid anhydrides, in phosphorus-containing anhydrides	YER047C, YDR040C, YBL023C, YNL112W, YPL217C, YJL050W, YLR274W, YGR152C, YKL209C, YAL019W, YNR053C, YHR065C, YKL078W, YPL058C, YPR141C, YPR019W, YOR076C, YDR406W, YDL031W, YGL008C, YDR091C, YEL032W, YKR024C, YLR212C, YOL094C, YLL034C, YMR128W, YHR169W, YPL082C, YLR419W, YHR023W, YKR086W, YPL155C, YPR010C, YJL194W, YLR032W, YNR038W, YGL120C, YEL031W, YEL061C, YOL095C, YNL290W, YNL163C, YLL008W, YPL…
hydrolase activity, acting on carbon-nitrogen (but not peptide) bonds, in linear amidines	YIR032C, YPL111W, YIR029W
DNA binding	YNL248C, YBL023C, YLR373C, YLR336C, YJL110C, YDR045C, YML027W, YGR278W, YOL028C, YLR274W, YDR146C, YAL019W, YLR318W, YPR019W, YPR190C, YKR064W, YLR357W, YNL102W, Q0055, YLR014C, YHR077C, YLL004W, YHR143W-A, YLR131C, YFL052W, YHR178W, YNL082W, YEL032W, YGL062W, YOL090W, YOL094C, YOR337W, YDL154W, YPL082C, YMR125W, YPR010C, YNL113W, YLR032W, YPR110C, YKR034W, YDL150W, YNL290W, YEL009C, YOL095C, YDL…
hydrolase activity, acting on acid anhydrides	YER047C, YDR040C, YBL023C, YNL112W, YPL217C, YJL050W, YLR274W, YGR152C, YKL209C, YAL019W, YNR053C, YHR065C, YKL078W, YPL058C, YPR141C, YPR019W, YOR076C, YDR406W, YDL031W, YGL008C, YDR091C, YEL032W, YKR024C, YLR212C, YOL094C, YLL034C, YMR128W, YHR169W, YPL082C, YLR419W, YHR023W, YKR086W, YPL155C, YPR010C, YJL194W, YLR032W, YNR038W, YGL120C, YEL031W, YEL061C, YOL095C, YNL290W, YNL163C, YLL008W, YPL…
nucleotide binding	YBL023C, YNL112W, YPL209C, YML064C, YLR274W, YIL147C, YLL046C, YGL236C, YMR186W, YCR091W, YPL026C, YDR507C, YMR303C, YKL029C, YNL082W, YOL090W, YMR128W, YER069W, YHR023W, YPR010C, YAR018C, YGL120C, YEL031W, YEL022W, YEL061C, YGR173W, YOL095C, YNL290W, YNL163C, YJL034W, YMR001C, YKR069W, YGR250C, YJL087C, YOR046C, YFL008W, YDR212W, YPR035W, YKL209C, YPR145W, YNR053C, YKL078W, YNL247W, YOR267C, YOR…
nucleoside phosphate binding	YBL023C, YNL112W, YPL209C, YML064C, YLR274W, YIL147C, YLL046C, YGL236C, YMR186W, YCR091W, YPL026C, YDR507C, YMR303C, YKL029C, YNL082W, YOL090W, YMR128W, YER069W, YHR023W, YPR010C, YAR018C, YGL120C, YEL031W, YEL022W, YEL061C, YGR173W, YOL095C, YNL290W, YNL163C, YJL034W, YMR001C, YKR069W, YGR250C, YJL087C, YOR046C, YFL008W, YDR212W, YPR035W, YKL209C, YPR145W, YNR053C, YKL078W, YNL247W, YOR267C, YOR…
DNA replication origin binding	YPR019W, YPL153C, YLR274W, YBL023C
small molecule binding	YBL023C, YNL112W, YPL209C, YML064C, YLR274W, YIL147C, YLL046C, YGL236C, YMR186W, YCR091W, YPL026C, YDR507C, YMR303C, YKL029C, YNL082W, YOL090W, YMR128W, YER069W, YHR023W, YPR010C, YAR018C, YGL120C, YEL031W, YEL022W, YEL061C, YGR173W, YOL095C, YNL290W, YNL163C, YJL034W, YMR001C, YKR069W, YGR250C, YJL087C, YOR046C, YFL008W, YDR212W, YPR035W, YKL209C, YPR145W, YNR053C, YKL078W, YNL247W, YOR267C, YOR…
nucleic acid binding	YGR274C, YBL023C, YNL112W, YLR336C, YML027W, YOL028C, YLR274W, YHR148W, YAL019W, YLR318W, YJR123W, YHR065C, YLL046C, YGL147C, YKL074C, YLR186W, YLR357W, YLR014C, YNR054C, YHR077C, YDL167C, YBR073W, YDL031W, YHR143W-A, YDL209C, YFL052W, YHR178W, YGR162W, YDR449C, YNL082W, YGL062W, YKR024C, YEL032W, YOL090W, YOL094C, YMR128W, YPL082C, YOL066C, YJR113C, YPR010C, YNL113W, YPL081W, YPR110C, YGL120C, Y…
DNA helicase activity	YEL032W, YPR019W, YGL201C, YLR274W, YBL023C, YOL095C
transaminase activity	YOL140W, YHR208W, YNL191W, YKL106W, YNR058W, YIL116W
transferase activity, transferring nitrogenous groups	YOL140W, YHR208W, YNL191W, YKL106W, YNR058W, YIL116W
nucleotidyltransferase activity	YNL248C, YDR045C, YPR010C, YNL113W, YKL035W, YLR318W, YNL299W, YPR110C, YJL011C, YDL150W, YPR190C, Q0055, YNL102W, YJR063W, YLR104W, YHR143W-A
inorganic phosphate transmembrane transporter activity	YML123C, YBR296C
protein tag	YIL008W, YLR167W
transferase activity	YOR351C, YFL031W, YKL166C, YPL209C, YML042W, YBR097W, YBR061C, YKR067W, YLR318W, YGR227W, YIL147C, YBR261C, YBL082C, YJL011C, YPL188W, YLR186W, YJL088W, YCR091W, YPL026C, YDR507C, YKL048C, YHR143W-A, YGL021W, YFR015C, YJL130C, YBR038W, YOR233W, YER069W, YMR108W, YIL116W, YPR010C, YNL113W, YMR101C, YKL035W, YBL009W, YNL299W, YPR110C, YAR018C, YEL022W, YAL023C, YPL227C, YPR074C, YMR001C, YKR069W, Y…
microtubule motor activity	YPR141C, YPL155C, YEL061C
ATPase activity	YDR091C, YKR024C, YMR128W, YHR169W, YDR040C, YNL112W, YKR086W, YJL050W, YPR010C, YKL209C, YHR065C, YNR038W, YKL078W, YPL058C, YGL120C, YEL031W, YPR019W, YOL095C, YDR406W, YLL008W, YPL226W, YJL034W, YDL031W, YGL008C, YOR046C, YOL006C
ATPase activity, coupled	YKR024C, YMR128W, YHR169W, YDR040C, YNL112W, YKR086W, YJL050W, YPR010C, YKL209C, YHR065C, YNR038W, YKL078W, YPL058C, YGL120C, YEL031W, YPR019W, YOL095C, YDR406W, YLL008W, YDL031W, YGL008C, YOR046C, YOL006C
unfolded protein binding	YDR212W, YGR078C, YMR186W, YMR214W, YDL143W, YJL034W, YJL179W, YJR064W
oxidoreductase activity, acting on paired donors, with incorporation or reduction of molecular oxygen	YDR453C, YER049W, YGR175C, YMR015C, YHR007C
transferase activity, transferring one-carbon groups	YLR058C, YLR285W, YLR186W, YPL030W, YJL088W, YML014W, YCL054W, YKR069W, YBR061C, YBL024W, YNL061W, YDR440W, YBR084W, YJL130C, YHR007C, YBR261C
amino acid transmembrane transporter activity	YKR039W, YOL140W, YGR055W, YDR508C, YEL063C, YDL210W, YHL036W
hydro-lyase activity	YDR234W, YGL026C, YPR002W, YGL009C, YMR323W, YHR174W, YJL200C
pyridoxal phosphate binding	YOL140W, YLR058C, YCL064C, YMR296C, YAL012W, YPR160W, YNR058W, YIL116W, YFR055W, YKL106W
endoribonuclease activity	YMR239C, YNL221C, YAR008W, YLR277C
carboxylic acid binding	YER052C, YER049W, YJL088W, YJL130C
lyase activity	YEL021W, YDR234W, YGL026C, YPR002W, YBR248C, YAL012W, YNR043W, YLR359W, YJL200C, YFR055W, YGL009C, YNR033W, YMR323W, YHR174W
pseudouridine synthase activity	YOR243C, YDL036C, YPL212C, YOL066C
asparagine synthase (glutamine-hydrolyzing) activity	YML096W, YPR145W
glycogen (starch) synthase activity	YLR258W, YFR015C
tRNA-specific ribonuclease activity	YNL221C, YAR008W
copper ion transmembrane transporter activity	YPR124W, YLR411W
carboxyl- or carbamoyltransferase activity	YJL088W, YJL130C
ligase activity, forming phosphoric ester bonds	YDL164C, YJL087C
snRNA binding	YIR009W, YDL209C
snoRNA binding	YNL124W, YDR449C
transporter activity	YDR040C, YDR342C, YDR395W, YMR079W, YLR411W, YDR508C, YKL209C, YFL022C, YPL058C, YPR124W, YBL042C, YDR406W, Q0055, YHL036W, YML123C, YDR343C, YNL142W, YEL063C, YCR021C, YGL008C, YOL122C, YOL140W, YIR028W, YNL065W, YER060W, YNR013C, YMR011W, YBR296C, YEL031W, YNR039C, YKL091C, YMR177W, YDL210W, YHR094C, YPR192W, YKR039W, YOL120C, YKL217W, YGR055W, YHL016C, YLL053C, YDR033W, YGR090W, YOL156W, YJL02…
organic acid transmembrane transporter activity	YKR039W, YOL140W, YGR055W, YDR508C, YEL063C, YDL210W, YHL036W
carboxylic acid transmembrane transporter activity	YKR039W, YOL140W, YGR055W, YDR508C, YEL063C, YDL210W, YHL036W
transferase activity, transferring phosphorus-containing groups	YOR351C, YNL248C, YFL031W, YKL166C, YPL209C, YDR045C, YBR097W, YMR013C, YLR318W, YCR073C, YIL147C, YNR027W, YJL011C, YPL188W, YOR267C, YPR190C, YCR091W, YNL102W, Q0055, YPL026C, YDR507C, YKL048C, YHR143W-A, YGL021W, YER052C, YOR233W, YER069W, YCL024W, YGR040W, YPR010C, YNL113W, YKL035W, YBL009W, YNL299W, YPR110C, YAR018C, YKL101W, YEL022W, YLR260W, YDR147W, YDL150W, YDR283C, YLR104W, YJR063W, YFR…
structure-specific DNA binding	YNL082W, YOL090W, YPR019W, YLR274W, YDL154W, YBL023C
motor activity	YPR141C, YPL155C, YEL061C, YHR023W
organic anion transmembrane transporter activity	YKR039W, YOL140W, YGR055W, YDR508C, YEL063C, YDL210W, YHL036W
catalytic activity	YLR420W, YFL031W, YIR029W, YBL023C, YNL112W, YML125C, YPL209C, YML096W, YIL162W, YBR097W, YDR101C, YDL236W, YLR274W, YLR318W, YIL147C, YBR261C, YNL141W, YPL188W, YCR091W, YBL039C, YPL026C, YDR507C, YFR055W, YMR303C, YKL029C, YGL021W, YFR015C, YMR128W, YOR374W, YER069W, YHR023W, YJL200C, YPR010C, YGL009C, YKL035W, YBL009W, YNL299W, YAR018C, YGL120C, YEL031W, YEL022W, YAL023C, YDL024C, YPL227C, YAR…
transmembrane transporter activity	YDR040C, YDR342C, YLR411W, YDR508C, YKL209C, YFL022C, YPL058C, YPR124W, YBL042C, YDR406W, Q0055, YHL036W, YML123C, YDR343C, YNL142W, YEL063C, YCR021C, YGL008C, YOL140W, YIR028W, YER060W, YMR011W, YBR296C, YEL031W, YNR039C, YMR177W, YDL210W, YHR094C, YKR039W, YOL120C, YHL016C, YGR055W, YKL217W, YDR033W, YOL156W, YGR090W, YBR054W
single-stranded DNA binding	YPR019W, YLR274W, YBL023C
ion channel activity	YDR033W, YBR054W, YCR021C
substrate-specific channel activity	YDR033W, YBR054W, YCR021C
substrate-specific transmembrane transporter activity	YDR040C, YDR342C, YLR411W, YDR508C, YFL022C, YPR124W, YBL042C, Q0055, YHL036W, YDR343C, YNL142W, YEL063C, YCR021C, YGL008C, YOL140W, YIR028W, YER060W, YMR011W, YEL031W, YNR039C, YMR177W, YDL210W, YHR094C, YKR039W, YOL120C, YHL016C, YGR055W, YKL217W, YDR033W, YOL156W, YGR090W, YBR054W
rRNA binding	YGL147C, YBR189W, YFR031C-A, YPL081W, YHR148W
carbon-oxygen lyase activity	YDR234W, YGL026C, YPR002W, YGL009C, YMR323W, YHR174W, YJL200C
biotin carboxylase activity	YGL062W, YBR208C
oxidoreductase activity, acting on the CH-CH group of donors, oxygen as acceptor	YDR044W, YKL216W
oxidoreductase activity, acting on the CH-CH group of donors	YBR166C, YKR069W, YDR044W, YKL216W, YIL049W, YML080W
monooxygenase activity	YGR175C, YMR015C, YHR007C
channel activity	YDR033W, YBR054W, YCR021C
amino acid binding	YER052C, YJL088W, YJL130C
passive transmembrane transporter activity	YDR033W, YBR054W, YCR021C
protein kinase activity	YOR351C, YKL166C, YOR233W, YPL209C, YCL024W, YGR040W, YCR073C, YIL147C, YAR018C, YKL101W, YEL022W, YOR267C, YDR283C, YCR091W, YPL026C, YKL048C, YDR507C, YMR001C, YJL006C, YPL153C, YNL298W
kinase binding	YNL289W, YPR119W, YJL006C, YGR108W, YLR210W
protein kinase binding	YNL289W, YPR119W, YJL006C, YGR108W, YLR210W
enzyme binding	YNL289W, YPR119W, YJL006C, YGR108W, YLR210W, YGR003W
anion transmembrane transporter activity	YKR039W, YOL140W, YGR055W, YNL142W, YDR508C, YEL063C, YDL210W, YHL036W
guanyl-nucleotide exchange factor activity	YAL041W, YEL022W, YAL024C, YKR026C
phosphopyruvate hydratase activity	YMR323W, YHR174W
malate dehydrogenase activity	YKL029C, YOL126C
phosphotransferase activity, carboxyl group as acceptor	YER052C, YER069W
transition metal ion transmembrane transporter activity	YPR124W, YLR411W
methyltransferase activity	YLR285W, YLR186W, YPL030W, YML014W, YCL054W, YKR069W, YBR061C, YBL024W, YNL061W, YDR440W, YBR261C, YHR007C
nucleobase transmembrane transporter activity	YBL042C, YIR028W, YER060W
transferase activity, transferring glycosyl groups	YML106W, YBR038W, YNR030W, YBR248C, YAL023C, YEL011W, YPL227C, YPR160W, YLR258W, YPR184W, YFR015C, YGR227W, YBL082C
substrate-specific transporter activity	YDR040C, YDR342C, YDR395W, YLR411W, YDR508C, YFL022C, YPR124W, YBL042C, Q0055, YHL036W, YDR343C, YNL142W, YEL063C, YCR021C, YGL008C, YOL140W, YIR028W, YER060W, YMR011W, YEL031W, YNR039C, YMR177W, YDL210W, YHR094C, YKR039W, YOL120C, YHL016C, YGR055W, YKL217W, YDR033W, YGR090W, YOL156W, YJL024C, YBR054W
mismatched DNA binding	YNL082W, YOL090W, YDL154W
4 iron, 4 sulfur cluster binding	YDR234W, YGL009C, YJL200C
protein serine/threonine kinase activity	YOR351C, YKL166C, YOR233W, YPL209C, YCL024W, YGR040W, YAR018C, YKL101W, YEL022W, YOR267C, YDR283C, YCR091W, YKL048C, YPL026C, YMR001C, YJL006C, YPL153C, YNL298W
ligase activity	YMR207C, YGL062W, YGR264C, YML096W, YPR035W, YPL160W, YEL019C, YPR145W, YFL022C, YBR208C, YBR084W, YDL008W, YOL097C, YNL247W, YBL039C, YDL164C, YNR057C, YJL087C, YLR129W
transferase activity, transferring hexosyl groups	YBR038W, YAL023C, YEL011W, YPR160W, YLR258W, YPR184W, YGR227W, YFR015C, YBL082C
ribonuclease activity	YMR239C, YNL221C, YAR008W, YLR277C
intramolecular transferase activity	YMR105C, YOR243C, YDL036C, YPL212C, YOL066C
oxo-acid-lyase activity	YBR248C, YNR033W
carbon-sulfur lyase activity	YFR055W, YAL012W
endoribonuclease activity, producing 5'-phosphomonoesters	YMR239C, YNL221C
GTPase activity	YLR212C, YOR076C, YNL163C, YPL051W, YPL217C, YGR152C, YAL035W, YNR053C
RNA binding	YBR189W, YDL036C, YNL112W, YLR336C, YJL050W, YGR278W, YHR148W, YFL022C, YLR318W, YJR123W, YHR065C, YGL147C, YOR243C, YIR009W, YLR186W, YNL124W, Q0055, YHR077C, YDL031W, YDL209C, YDR449C, YKR024C, YHR169W, YOL066C, YMR125W, YJR113C, YMR309C, YPL212C, YPL081W, YFR031C-A, YMR239C, YBL024W, YNL061W, YOR046C
ligase activity, forming carbon-nitrogen bonds	YGL062W, YBL039C, YML096W, YNR057C, YPR035W, YEL019C, YPR145W, YBR208C, YBR084W, YDL008W, YLR129W
hydrolase activity	YLR420W, YIR029W, YER047C, YJR110W, YBL023C, YDL219W, YNL112W, YPL217C, YIL162W, YDR101C, YPL160W, YDL236W, YLR274W, YGR152C, YAL019W, YPR122W, YHR065C, YMR223W, YNL141W, YDR321W, YDR406W, YIR032C, YHR144C, YDL031W, YGL008C, YKR024C, YEL032W, YLR212C, YOL094C, YMR128W, YPL082C, YOL066C, YLR419W, YHR023W, YPR010C, YPL155C, YJL194W, YGL120C, YEL031W, YDL024C, YEL061C, YAR008W, YNL290W, YOL095C, YNL…
carbon-nitrogen ligase activity, with glutamine as amido-N-donor	YML096W, YPR145W, YBR208C
iron ion binding	YPR048W, YGR060W, YER049W, YMR015C, Q0055, YHR007C
sequence-specific DNA binding RNA polymerase II transcription factor activity	YIR023W, YGL162W, YOR337W, YFL052W, YKR064W, YHR178W, YLR014C
oxidoreductase activity, acting on the CH-CH group of donors, NAD or NADP as acceptor	YBR166C, YKR069W
transferase activity, transferring aldehyde or ketonic groups	YMR108W, YPR074C
UDP-glucosyltransferase activity	YLR258W, YFR015C
protein homodimerization activity	YLR186W, YDR283C
phosphate transmembrane transporter activity	YML123C, YBR296C
UDP-glycosyltransferase activity	YLR258W, YBR038W, YFR015C
transition metal ion binding	YDL036C, YGL162W, YPR186C, YGR274C, YJL110C, YDR045C, YOR077W, YEL019C, YDR146C, YMR015C, YHR007C, YDL008W, YMR223W, YNL141W, YGR067C, YLR070C, YPR019W, YKR064W, Q0055, YLR014C, YDL167C, YMR303C, YHR144C, YLR131C, YDL209C, YFL052W, YHR178W, YOR337W, YKR090W, YOL066C, YDR266C, YGR060W, YJL105W, YLR032W, YPR048W, YKR034W, YGR211W, YBL069W, YER049W, YIL079C, YJR063W, YIR023W, YPL111W, YPR093C, YPL03…
phosphotransferase activity, alcohol group as acceptor	YOR351C, YKL166C, YOR233W, YPL209C, YCL024W, YGR040W, YCR073C, YIL147C, YNR027W, YPL188W, YAR018C, YKL101W, YEL022W, YLR260W, YDR147W, YOR267C, YCR091W, YDR283C, YPL026C, YDR507C, YKL048C, YFR053C, YMR001C, YJL006C, YPL153C, YNL298W
iron-sulfur cluster binding	YDR091C, YDR234W, YPR002W, YGL009C, YJL200C
metal cluster binding	YDR091C, YDR234W, YPR002W, YGL009C, YJL200C
ion transmembrane transporter activity	YOL140W, YDR040C, YDR508C, YLR411W, YFL022C, YPR124W, YEL031W, YNR039C, YMR177W, YDL210W, Q0055, YHL036W, YKR039W, YGR055W, YNL142W, YDR033W, YEL063C, YGR090W, YCR021C, YGL008C, YBR054W
double-stranded DNA binding	YNL082W, YOL090W, YDL154W
hydrolase activity, hydrolyzing O-glycosyl compounds	YIL162W, YEL011W, YLR286C, YLR300W, YPR184W
flavin adenine dinucleotide binding	YGL236C, YGR175C, YDL085W, YMR108W, YML080W
RNA-directed DNA polymerase activity	YLR318W, Q0055
hydroxymethyl-, formyl- and related transferase activity	YLR058C, YBR084W
glucosyltransferase activity	YLR258W, YFR015C
zinc ion binding	YDL036C, YGL162W, YPR186C, YGR274C, YJL110C, YDR045C, YOR077W, YEL019C, YDR146C, YDL008W, YMR223W, YNL141W, YGR067C, YLR070C, YPR019W, YKR064W, YLR014C, YDL167C, YMR303C, YHR144C, YLR131C, YDL209C, YFL052W, YHR178W, YOR337W, YKR090W, YOL066C, YDR266C, YJL105W, YLR032W, YKR034W, YGR211W, YBL069W, YIL079C, YJR063W, YIR023W, YPR093C, YPL038W, YLR394W
hydrolase activity, acting on carbon-nitrogen (but not peptide) bonds	YIR032C, YNL141W, YLR420W, YPL111W, YIR029W, YDR321W
secondary active transmembrane transporter activity	YML123C, YBR296C, YFL022C
small conjugating protein ligase activity	YEL019C, YLR129W, YDL008W
carbon-carbon lyase activity	YEL021W, YBR248C, YNR033W, YNR043W
GTP binding	YDR218C, YLR212C, YAL036C, YGL099W, YOR076C, YGR173W, YPL093W, YNL163C, YPL051W, YPL217C, YML064C, YGR152C, YAL035W, YNR053C
guanyl nucleotide binding	YDR218C, YLR212C, YAL036C, YGL099W, YOR076C, YGR173W, YPL093W, YNL163C, YPL051W, YPL217C, YML064C, YGR152C, YAL035W, YNR053C
guanyl ribonucleotide binding	YDR218C, YLR212C, YAL036C, YGL099W, YOR076C, YGR173W, YPL093W, YNL163C, YPL051W, YPL217C, YML064C, YGR152C, YAL035W, YNR053C
vitamin binding	YER049W, YMR108W
sequence-specific DNA binding	YKR034W, YPR019W, YBL023C, YEL009C, YJL110C, YML027W, YPL153C, YOL028C, YLR274W
kinase activity	YOR351C, YER052C, YKL166C, YOR233W, YER069W, YPL209C, YCL024W, YGR040W, YCR073C, YIL147C, YNR027W, YPL188W, YAR018C, YKL101W, YEL022W, YLR260W, YDR147W, YOR267C, YCR091W, YDR283C, YPL026C, YDR507C, YKL048C, YFR053C, YMR001C, YJL006C, YPL153C, YNL298W
nucleobase-containing compound transmembrane transporter activity	YBL042C, YIR028W, YER060W
cofactor binding	YOL140W, YCL064C, YMR296C, YAL012W, YER069W, YDL085W, YNR058W, YMR108W, YIL116W, YKL106W, YPR048W, YLR058C, YLR355C, YPL032C, YGL236C, YPR160W, YFR055W, YKL029C, YGR175C, YML080W, YOR025W
cation binding	YGL162W, YGR274C, YNL111C, YPR122W, YMR223W, YNL141W, YJL216C, YLR014C, YDL167C, YMR303C, YHR144C, YKL029C, YDL209C, YFL052W, YHR178W, YGL008C, YJL130C, YGL062W, YKR090W, YMR108W, YOL066C, YDR266C, YGR060W, YPR010C, YPR048W, YEL031W, YGR211W, YER049W, YIL079C, YLR277C, YPR074C, YMR105C, YMR323W, YER078C, YLR394W, YDL036C, YPR186C, YEL011W, YDR040C, YJL110C, YDR045C, YOR077W, YGR292W, YDR146C, YEL…
hydrolase activity, acting on glycosyl bonds	YIL162W, YEL011W, YLR286C, YLR300W, YPR184W
nucleic acid binding transcription factor activity	YKR034W, YGL162W, YOR337W, YKR064W, YEL009C, YJL110C, YLR014C, YML027W, YIR023W, YOL028C, YFL052W, YHR178W
sequence-specific DNA binding transcription factor activity	YKR034W, YGL162W, YOR337W, YKR064W, YEL009C, YJL110C, YLR014C, YML027W, YIR023W, YOL028C, YFL052W, YHR178W
heme binding	YMR015C, YNL111C, Q0055, YHR007C
tetrapyrrole binding	YMR015C, YNL111C, Q0055, YHR007C
oxidoreductase activity, acting on the aldehyde or oxo group of donors, NAD or NADP as acceptor	YOR374W, YPL061W, YER069W
DNA polymerase activity	YLR318W, YNL102W, Q0055
ATP-dependent DNA helicase activity	YPR019W, YOL095C
ubiquitin-protein ligase activity	YLR129W, YDL008W
endonuclease activity, active with either ribo- or deoxyribonucleic acids and producing 5'-phosphomonoesters	YMR239C, YNL221C
identical protein binding	YLR186W, YDR283C
DNA-dependent ATPase activity	YPR019W, YOL095C, YOL006C
protein binding	YPR119W, YDR212W, YGR078C, YER069W, YMR183C, YJR064W, YGR003W, YPR110C, YMR186W, YLR186W, YLR210W, YDR283C, YMR214W, YDL143W, YPL187W, YNL289W, YFR034C, YJL034W, YJL006C, YOR344C, YJL179W, YGR108W
active transmembrane transporter activity	YPL058C, YEL031W, YDR040C, YDR406W, YOL120C, YML123C, YBR296C, YKL209C, YFL022C, YGL008C
endonuclease activity	YMR239C, YNL221C, YAR008W, Q0055, YLR277C
GTPase regulator activity	YAL041W, YEL022W, YAL024C, YHL029C, YKR026C
S-adenosylmethionine-dependent methyltransferase activity	YKR069W, YNL061W, YBL024W, YDR440W
exonuclease activity	YLR059C, YGL094C
transferase activity, transferring pentosyl groups	YML106W, YBR248C
carboxy-lyase activity	YEL021W, YNR043W
metal ion binding	YGL162W, YGR274C, YNL111C, YPR122W, YMR223W, YNL141W, YLR014C, YDL167C, YMR303C, YHR144C, YKL029C, YDL209C, YFL052W, YHR178W, YGL008C, YJL130C, YGL062W, YKR090W, YMR108W, YOL066C, YDR266C, YGR060W, YPR010C, YPR048W, YEL031W, YGR211W, YER049W, YIL079C, YLR277C, YPR074C, YMR105C, YMR323W, YER078C, YLR394W, YDL036C, YPR186C, YDR040C, YJL110C, YDR045C, YOR077W, YDR146C, YEL019C, YMR015C, YBR208C, YDL…
isomerase activity	YMR105C, YOR243C, YDL036C, YGL009C, YPL212C, YJR032W, YOL066C, YOL006C, YKR026C
aspartic-type endopeptidase activity	YEL031W, YDR144C
aspartic-type peptidase activity	YEL031W, YDR144C
nucleoside-triphosphatase regulator activity	YAL041W, YEL022W, YAL024C, YHL029C, YKR026C
protein dimerization activity	YFR034C, YOR344C, YLR186W, YER069W, YDR283C, YPR110C
oxidoreductase activity, acting on the aldehyde or oxo group of donors	YOR374W, YPL061W, YER069W
electron carrier activity	YDR091C, YLR364W, YMR015C, Q0055, YHR007C
protein tyrosine phosphatase activity	YFR028C, YJR110W
exopeptidase activity	YER078C, YNL191W
aminoacyl-tRNA ligase activity	YOL097C, YNL247W, YPL160W, YGR264C, YFL022C
ligase activity, forming carbon-oxygen bonds	YOL097C, YNL247W, YPL160W, YGR264C, YFL022C
ligase activity, forming aminoacyl-tRNA and related compounds	YOL097C, YNL247W, YPL160W, YGR264C, YFL022C
primary active transmembrane transporter activity	YPL058C, YOL120C, YEL031W, YKL209C, YDR040C, YDR406W, YGL008C
P-P-bond-hydrolysis-driven transmembrane transporter activity	YPL058C, YOL120C, YEL031W, YKL209C, YDR040C, YDR406W, YGL008C
NAD binding	YKL029C, YER069W, YOR025W
phosphoprotein phosphatase activity	YNL222W, YGR123C, YFR028C, YJR110W
ubiquitin thiolesterase activity	YGL094C, YMR223W
signal transducer activity	YGR040W, YIL147C
molecular transducer activity	YGR040W, YIL147C
ATPase activity, coupled to transmembrane movement of substances	YPL058C, YEL031W, YKL209C, YDR040C, YDR406W, YGL008C
ATPase activity, coupled to movement of substances	YPL058C, YEL031W, YKL209C, YDR040C, YDR406W, YGL008C
nuclease activity	YMR239C, YNL221C, YAR008W, YLR059C, Q0055, YGL094C, YLR277C
antioxidant activity	YDR453C, YKL086W
small GTPase regulator activity	YAL041W, YEL022W, YHL029C
protein transporter activity	YOL120C, YDR395W, YJL024C
cysteine-type peptidase activity	YNL239W, YMR223W
hydrolase activity, acting on acid anhydrides, catalyzing transmembrane movement of substances	YPL058C, YEL031W, YKL209C, YDR040C, YDR406W, YGL008C
chromatin binding	YLR274W, YBL023C
carboxylic ester hydrolase activity	YPL160W, YDL219W
coenzyme binding	YPR048W, YLR355C, YPL032C, YGL236C, YER069W, YDL085W, YMR108W, YKL029C, YGR175C, YML080W, YOR025W
cation-transporting ATPase activity	YEL031W, YDR040C, YGL008C
cation transmembrane transporter activity	YPR124W, YEL031W, YNR039C, YMR177W, YDR040C, Q0055, YNL142W, YLR411W, YFL022C, YGR090W, YGL008C
thiolester hydrolase activity	YGL094C, YMR223W
phosphatase activity	YNL222W, YGR123C, YDL236W, YFR028C, YJR110W, YDL024C
enzyme regulator activity	YAL041W, YPR119W, YEL022W, YAL024C, YHL029C, YKR026C
ATPase activity, coupled to transmembrane movement of ions	YEL031W, YDR040C, YGL008C
metal ion transmembrane transporter activity	YPR124W, YLR411W
oxidoreductase activity, acting on the CH-OH group of donors, NAD or NADP as acceptor	YLR355C, YMR303C, YKL029C, YOL126C, YPL032C
magnesium ion binding	YMR105C, YNR057C, YMR323W, YMR108W, YHR174W
oxidoreductase activity, acting on CH-OH group of donors	YLR355C, YMR303C, YKL029C, YOL126C, YPL032C
oxidoreductase activity	YBR166C, YKL216W, YIL049W, YML125C, YJL050W, YMR015C, YHR007C, YLR070C, YDR044W, YOL126C, YLR364W, YPL061W, Q0055, YDR453C, YOR246C, YMR303C, YKL029C, YHL021C, YOR120W, YOR374W, YDL085W, YER069W, YGR060W, YPR010C, YBR084W, YPR048W, YLR355C, YPL032C, YER070W, YER049W, YBL069W, YKR069W, YKL086W, YGR175C, YML080W
acid-amino acid ligase activity	YEL019C, YLR129W, YDL008W
endopeptidase activity	YNL239W, YEL031W, YPR122W, YNL123W, YDR144C
oxidoreductase activity, acting on a sulfur group of donors	YKL086W, YLR364W
inorganic cation transmembrane transporter activity	YPR124W, YNL142W, YLR411W, YFL022C, YGR090W, Q0055
phosphoric ester hydrolase activity	YNL222W, YGR123C, YDL236W, YFR028C, YJR110W, YDL024C
phospholipid binding	YJR092W, YAL041W, YNL298W
lipid binding	YJR092W, YAL041W, YNL298W
peptidase activity, acting on L-amino acid peptides	YEL031W, YNL239W, YNL191W, YER078C, YNL123W, YPR122W, YMR223W, YDR144C
peptidase activity	YBR074W, YEL031W, YNL239W, YNL191W, YER078C, YPR122W, YNL123W, YMR223W, YDR144C
transferase activity, transferring acyl groups	YML042W, YPL272C, YIR031C, YKR067W, YFL017W-A
hydrolase activity, acting on ester bonds	YOL011W, YGR123C, YJR110W, YDL219W, YPL160W, YNL221C, YDL236W, YFR028C, YLR059C, YGL094C, YMR223W, YAR008W, YDL024C, YLR277C, Q0055, YMR239C, YNL222W
structural constituent of ribosome	YAR018C, YGL147C, YBR189W, YFR031C-A, YJR113C, YOL120C, YOL039W, YLR367W, YPL081W, YOR063W, YLR167W, YJR123W, YLR406C, YOL122C, YGL030W
hydrogen ion transmembrane transporter activity	YFL022C, YGR090W, Q0055
monovalent inorganic cation transmembrane transporter activity	YFL022C, YGR090W, Q0055
structural molecule activity	YBR189W, YJR113C, YLR367W, YPL081W, YHR172W, YJR123W, YGL030W, YGL147C, YAR018C, YFR031C-A, YOL039W, YOL120C, YOR063W, YLR406C, YLR167W, YOL122C

## Sheet: CMP-vs-NMP_P
Terms from the Process Ontology with p-value as good or better than 1
Gene Ontology term	Cluster frequency	Genome frequency of use	Corrected P-value
ribonucleoprotein complex biogenesis (view genes)	36 out of 393 genes, 9.2%	108 out of 2968 genes, 3.6%	2.2e-05
ribosome biogenesis (view genes)	34 out of 393 genes, 8.7%	104 out of 2968 genes, 3.5%	9.3e-05
nitrogen compound metabolic process (view genes)	157 out of 393 genes, 39.9%	859 out of 2968 genes, 28.9%	0.00019
rRNA metabolic process (view genes)	24 out of 393 genes, 6.1%	69 out of 2968 genes, 2.3%	0.00198
cellular nitrogen compound metabolic process (view genes)	138 out of 393 genes, 35.1%	760 out of 2968 genes, 25.6%	0.00261
double-strand break repair via homologous recombination (view genes)	6 out of 393 genes, 1.5%	6 out of 2968 genes, 0.2%	0.00321
ncRNA processing (view genes)	32 out of 393 genes, 8.1%	110 out of 2968 genes, 3.7%	0.00394
rRNA processing (view genes)	23 out of 393 genes, 5.9%	67 out of 2968 genes, 2.3%	0.00413
RNA metabolic process (view genes)	69 out of 393 genes, 17.6%	320 out of 2968 genes, 10.8%	0.0052
organic cyclic compound metabolic process (view genes)	136 out of 393 genes, 34.6%	760 out of 2968 genes, 25.6%	0.00762
heterocycle metabolic process (view genes)	133 out of 393 genes, 33.8%	741 out of 2968 genes, 25.0%	0.00858
nucleic acid metabolic process (view genes)	94 out of 393 genes, 23.9%	484 out of 2968 genes, 16.3%	0.01082
DNA replication initiation (view genes)	7 out of 393 genes, 1.8%	9 out of 2968 genes, 0.3%	0.01185
ncRNA metabolic process (view genes)	39 out of 393 genes, 9.9%	156 out of 2968 genes, 5.3%	0.02061
cellular aromatic compound metabolic process (view genes)	129 out of 393 genes, 32.8%	726 out of 2968 genes, 24.5%	0.02173
nucleobase-containing compound metabolic process (view genes)	121 out of 393 genes, 30.8%	675 out of 2968 genes, 22.7%	0.02834
recombinational repair (view genes)	6 out of 393 genes, 1.5%	8 out of 2968 genes, 0.3%	0.07092
glycogen biosynthetic process (view genes)	5 out of 393 genes, 1.3%	6 out of 2968 genes, 0.2%	0.13108
pyrimidine nucleobase metabolic process (view genes)	5 out of 393 genes, 1.3%	6 out of 2968 genes, 0.2%	0.13108
'de novo' pyrimidine nucleobase biosynthetic process (view genes)	5 out of 393 genes, 1.3%	6 out of 2968 genes, 0.2%	0.13108
pyrimidine nucleobase biosynthetic process (view genes)	5 out of 393 genes, 1.3%	6 out of 2968 genes, 0.2%	0.13108
RNA processing (view genes)	40 out of 393 genes, 10.2%	175 out of 2968 genes, 5.9%	0.14006
cellular component biogenesis (view genes)	41 out of 393 genes, 10.4%	187 out of 2968 genes, 6.3%	0.29986
DNA-dependent DNA replication (view genes)	8 out of 393 genes, 2.0%	17 out of 2968 genes, 0.6%	0.44302
DNA replication (view genes)	17 out of 393 genes, 4.3%	58 out of 2968 genes, 2.0%	0.56527
regulation of cell cycle (view genes)	12 out of 393 genes, 3.1%	35 out of 2968 genes, 1.2%	0.71424
double-strand break repair (view genes)	6 out of 393 genes, 1.5%	11 out of 2968 genes, 0.4%	0.82175
nucleobase biosynthetic process (view genes)	6 out of 393 genes, 1.5%	11 out of 2968 genes, 0.4%	0.82175
glycogen metabolic process (view genes)	5 out of 393 genes, 1.3%	8 out of 2968 genes, 0.3%	0.97219
energy reserve metabolic process (view genes)	5 out of 393 genes, 1.3%	8 out of 2968 genes, 0.3%	0.97219
S phase of mitotic cell cycle (view genes)	3 out of 393 genes, 0.8%	3 out of 2968 genes, 0.1%	1
double-strand break repair via break-induced replication (view genes)	3 out of 393 genes, 0.8%	3 out of 2968 genes, 0.1%	1
S phase (view genes)	3 out of 393 genes, 0.8%	3 out of 2968 genes, 0.1%	1
maturation of 5.8S rRNA (view genes)	6 out of 393 genes, 1.5%	12 out of 2968 genes, 0.4%	1
maturation of 5.8S rRNA from tricistronic rRNA transcript (SSU-rRNA, 5.8S rRNA, LSU-rRNA) (view genes)	6 out of 393 genes, 1.5%	12 out of 2968 genes, 0.4%	1
glucan biosynthetic process (view genes)	5 out of 393 genes, 1.3%	9 out of 2968 genes, 0.3%	1
ribosomal large subunit biogenesis (view genes)	6 out of 393 genes, 1.5%	13 out of 2968 genes, 0.4%	1
organic substance metabolic process (view genes)	247 out of 393 genes, 62.8%	1684 out of 2968 genes, 56.7%	1
DNA geometric change (view genes)	5 out of 393 genes, 1.3%	10 out of 2968 genes, 0.3%	1
DNA duplex unwinding (view genes)	5 out of 393 genes, 1.3%	10 out of 2968 genes, 0.3%	1
cleavage involved in rRNA processing (view genes)	6 out of 393 genes, 1.5%	14 out of 2968 genes, 0.5%	1
nucleobase metabolic process (view genes)	6 out of 393 genes, 1.5%	14 out of 2968 genes, 0.5%	1
RNA phosphodiester bond hydrolysis (view genes)	6 out of 393 genes, 1.5%	14 out of 2968 genes, 0.5%	1
organonitrogen compound catabolic process (view genes)	24 out of 393 genes, 6.1%	110 out of 2968 genes, 3.7%	1
UMP biosynthetic process (view genes)	3 out of 393 genes, 0.8%	4 out of 2968 genes, 0.1%	1
pre-replicative complex assembly (view genes)	3 out of 393 genes, 0.8%	4 out of 2968 genes, 0.1%	1
asparagine metabolic process (view genes)	3 out of 393 genes, 0.8%	4 out of 2968 genes, 0.1%	1
pyrimidine ribonucleoside monophosphate metabolic process (view genes)	3 out of 393 genes, 0.8%	4 out of 2968 genes, 0.1%	1
pyrimidine ribonucleoside monophosphate biosynthetic process (view genes)	3 out of 393 genes, 0.8%	4 out of 2968 genes, 0.1%	1
UMP metabolic process (view genes)	3 out of 393 genes, 0.8%	4 out of 2968 genes, 0.1%	1
interphase (view genes)	3 out of 393 genes, 0.8%	4 out of 2968 genes, 0.1%	1
interphase of mitotic cell cycle (view genes)	3 out of 393 genes, 0.8%	4 out of 2968 genes, 0.1%	1
cellular glucan metabolic process (view genes)	5 out of 393 genes, 1.3%	11 out of 2968 genes, 0.4%	1
regulation of mitotic cell cycle (view genes)	5 out of 393 genes, 1.3%	11 out of 2968 genes, 0.4%	1
glucan metabolic process (view genes)	5 out of 393 genes, 1.3%	11 out of 2968 genes, 0.4%	1
cellular amide metabolic process (view genes)	8 out of 393 genes, 2.0%	24 out of 2968 genes, 0.8%	1
alpha-amino acid metabolic process (view genes)	22 out of 393 genes, 5.6%	100 out of 2968 genes, 3.4%	1
pyrimidine-containing compound biosynthetic process (view genes)	7 out of 393 genes, 1.8%	20 out of 2968 genes, 0.7%	1
cellular metabolic process (view genes)	237 out of 393 genes, 60.3%	1628 out of 2968 genes, 54.9%	1
primary metabolic process (view genes)	235 out of 393 genes, 59.8%	1613 out of 2968 genes, 54.3%	1
cellular nitrogen compound catabolic process (view genes)	23 out of 393 genes, 5.9%	108 out of 2968 genes, 3.6%	1
heterocycle catabolic process (view genes)	23 out of 393 genes, 5.9%	109 out of 2968 genes, 3.7%	1
organic cyclic compound catabolic process (view genes)	23 out of 393 genes, 5.9%	109 out of 2968 genes, 3.7%	1
polysaccharide biosynthetic process (view genes)	5 out of 393 genes, 1.3%	12 out of 2968 genes, 0.4%	1
pseudouridine synthesis (view genes)	5 out of 393 genes, 1.3%	12 out of 2968 genes, 0.4%	1
pyrimidine nucleotide metabolic process (view genes)	5 out of 393 genes, 1.3%	12 out of 2968 genes, 0.4%	1
pyrimidine nucleotide biosynthetic process (view genes)	5 out of 393 genes, 1.3%	12 out of 2968 genes, 0.4%	1
regulation of cell cycle process (view genes)	5 out of 393 genes, 1.3%	12 out of 2968 genes, 0.4%	1
cellular polysaccharide biosynthetic process (view genes)	5 out of 393 genes, 1.3%	12 out of 2968 genes, 0.4%	1
RNA modification (view genes)	11 out of 393 genes, 2.8%	41 out of 2968 genes, 1.4%	1
pyrimidine-containing compound metabolic process (view genes)	7 out of 393 genes, 1.8%	21 out of 2968 genes, 0.7%	1
organonitrogen compound metabolic process (view genes)	68 out of 393 genes, 17.3%	404 out of 2968 genes, 13.6%	1
maturation of LSU-rRNA from tricistronic rRNA transcript (SSU-rRNA, 5.8S rRNA, LSU-rRNA) (view genes)	2 out of 393 genes, 0.5%	2 out of 2968 genes, 0.1%	1
maturation of LSU-rRNA (view genes)	2 out of 393 genes, 0.5%	2 out of 2968 genes, 0.1%	1
'de novo' UMP biosynthetic process (view genes)	2 out of 393 genes, 0.5%	2 out of 2968 genes, 0.1%	1
positive regulation of cell cycle (view genes)	2 out of 393 genes, 0.5%	2 out of 2968 genes, 0.1%	1
cellular carbohydrate biosynthetic process (view genes)	6 out of 393 genes, 1.5%	17 out of 2968 genes, 0.6%	1
regulation of translational initiation (view genes)	3 out of 393 genes, 0.8%	5 out of 2968 genes, 0.2%	1
microtubule-based movement (view genes)	3 out of 393 genes, 0.8%	5 out of 2968 genes, 0.2%	1
pyrimidine ribonucleotide metabolic process (view genes)	3 out of 393 genes, 0.8%	5 out of 2968 genes, 0.2%	1
pyrimidine ribonucleotide biosynthetic process (view genes)	3 out of 393 genes, 0.8%	5 out of 2968 genes, 0.2%	1
pyrimidine ribonucleoside biosynthetic process (view genes)	3 out of 393 genes, 0.8%	5 out of 2968 genes, 0.2%	1
pyrimidine nucleoside biosynthetic process (view genes)	3 out of 393 genes, 0.8%	5 out of 2968 genes, 0.2%	1
amino acid transmembrane transport (view genes)	7 out of 393 genes, 1.8%	22 out of 2968 genes, 0.7%	1
microtubule-based process (view genes)	8 out of 393 genes, 2.0%	27 out of 2968 genes, 0.9%	1
endonucleolytic cleavage involved in rRNA processing (view genes)	5 out of 393 genes, 1.3%	13 out of 2968 genes, 0.4%	1
endonucleolytic cleavage of tricistronic rRNA transcript (SSU-rRNA, 5.8S rRNA, LSU-rRNA) (view genes)	5 out of 393 genes, 1.3%	13 out of 2968 genes, 0.4%	1
cellular polysaccharide metabolic process (view genes)	5 out of 393 genes, 1.3%	13 out of 2968 genes, 0.4%	1
RNA phosphodiester bond hydrolysis, endonucleolytic (view genes)	5 out of 393 genes, 1.3%	13 out of 2968 genes, 0.4%	1
nitrogen compound transport (view genes)	15 out of 393 genes, 3.8%	66 out of 2968 genes, 2.2%	1
carboxylic acid metabolic process (view genes)	40 out of 393 genes, 10.2%	224 out of 2968 genes, 7.5%	1
organic acid metabolic process (view genes)	40 out of 393 genes, 10.2%	225 out of 2968 genes, 7.6%	1
oxoacid metabolic process (view genes)	40 out of 393 genes, 10.2%	225 out of 2968 genes, 7.6%	1
cellular amino acid metabolic process (view genes)	33 out of 393 genes, 8.4%	180 out of 2968 genes, 6.1%	1
polysaccharide metabolic process (view genes)	5 out of 393 genes, 1.3%	14 out of 2968 genes, 0.5%	1
cellular macromolecule metabolic process (view genes)	153 out of 393 genes, 38.9%	1027 out of 2968 genes, 34.6%	1
glutamine family amino acid metabolic process (view genes)	7 out of 393 genes, 1.8%	24 out of 2968 genes, 0.8%	1
aromatic compound catabolic process (view genes)	21 out of 393 genes, 5.3%	105 out of 2968 genes, 3.5%	1
endonucleolytic cleavage to generate mature 5'-end of SSU-rRNA from (SSU-rRNA, 5.8S rRNA, LSU-rRNA) (view genes)	3 out of 393 genes, 0.8%	6 out of 2968 genes, 0.2%	1
endonucleolytic cleavage in 5'-ETS of tricistronic rRNA transcript (SSU-rRNA, 5.8S rRNA, LSU-rRNA) (view genes)	3 out of 393 genes, 0.8%	6 out of 2968 genes, 0.2%	1
RNA 5'-end processing (view genes)	3 out of 393 genes, 0.8%	6 out of 2968 genes, 0.2%	1
rRNA 5'-end processing (view genes)	3 out of 393 genes, 0.8%	6 out of 2968 genes, 0.2%	1
pyrimidine nucleoside metabolic process (view genes)	3 out of 393 genes, 0.8%	6 out of 2968 genes, 0.2%	1
glutamine metabolic process (view genes)	3 out of 393 genes, 0.8%	6 out of 2968 genes, 0.2%	1
cellular component movement (view genes)	3 out of 393 genes, 0.8%	6 out of 2968 genes, 0.2%	1
pyrimidine nucleoside monophosphate metabolic process (view genes)	3 out of 393 genes, 0.8%	6 out of 2968 genes, 0.2%	1
pyrimidine nucleoside monophosphate biosynthetic process (view genes)	3 out of 393 genes, 0.8%	6 out of 2968 genes, 0.2%	1
ncRNA 5'-end processing (view genes)	3 out of 393 genes, 0.8%	6 out of 2968 genes, 0.2%	1
pyrimidine ribonucleoside metabolic process (view genes)	3 out of 393 genes, 0.8%	6 out of 2968 genes, 0.2%	1
DNA recombination (view genes)	9 out of 393 genes, 2.3%	35 out of 2968 genes, 1.2%	1
DNA conformation change (view genes)	8 out of 393 genes, 2.0%	30 out of 2968 genes, 1.0%	1
maturation of SSU-rRNA from tricistronic rRNA transcript (SSU-rRNA, 5.8S rRNA, LSU-rRNA) (view genes)	5 out of 393 genes, 1.3%	15 out of 2968 genes, 0.5%	1
maturation of SSU-rRNA (view genes)	5 out of 393 genes, 1.3%	15 out of 2968 genes, 0.5%	1
nucleobase-containing compound catabolic process (view genes)	20 out of 393 genes, 5.1%	101 out of 2968 genes, 3.4%	1
organonitrogen compound biosynthetic process (view genes)	35 out of 393 genes, 8.9%	199 out of 2968 genes, 6.7%	1
amino acid transport (view genes)	7 out of 393 genes, 1.8%	26 out of 2968 genes, 0.9%	1
allantoin metabolic process (view genes)	2 out of 393 genes, 0.5%	3 out of 2968 genes, 0.1%	1
allantoin catabolic process (view genes)	2 out of 393 genes, 0.5%	3 out of 2968 genes, 0.1%	1
asparagine biosynthetic process (view genes)	2 out of 393 genes, 0.5%	3 out of 2968 genes, 0.1%	1
biotin metabolic process (view genes)	2 out of 393 genes, 0.5%	3 out of 2968 genes, 0.1%	1
phosphate ion transport (view genes)	2 out of 393 genes, 0.5%	3 out of 2968 genes, 0.1%	1
biotin biosynthetic process (view genes)	2 out of 393 genes, 0.5%	3 out of 2968 genes, 0.1%	1
rRNA catabolic process (view genes)	2 out of 393 genes, 0.5%	3 out of 2968 genes, 0.1%	1
snoRNA 3'-end processing (view genes)	2 out of 393 genes, 0.5%	3 out of 2968 genes, 0.1%	1
ncRNA catabolic process (view genes)	2 out of 393 genes, 0.5%	3 out of 2968 genes, 0.1%	1
copper ion transmembrane transport (view genes)	2 out of 393 genes, 0.5%	3 out of 2968 genes, 0.1%	1
cellular amide catabolic process (view genes)	2 out of 393 genes, 0.5%	3 out of 2968 genes, 0.1%	1
mRNA cis splicing, via spliceosome (view genes)	2 out of 393 genes, 0.5%	3 out of 2968 genes, 0.1%	1
positive regulation of cell cycle process (view genes)	2 out of 393 genes, 0.5%	3 out of 2968 genes, 0.1%	1
arginine metabolic process (view genes)	3 out of 393 genes, 0.8%	7 out of 2968 genes, 0.2%	1
organic cyclic compound biosynthetic process (view genes)	41 out of 393 genes, 10.4%	244 out of 2968 genes, 8.2%	1
metabolic process (view genes)	284 out of 393 genes, 72.3%	2039 out of 2968 genes, 68.7%	1
alpha-amino acid biosynthetic process (view genes)	15 out of 393 genes, 3.8%	74 out of 2968 genes, 2.5%	1
anion transport (view genes)	10 out of 393 genes, 2.5%	44 out of 2968 genes, 1.5%	1
organic acid catabolic process (view genes)	5 out of 393 genes, 1.3%	17 out of 2968 genes, 0.6%	1
carboxylic acid catabolic process (view genes)	5 out of 393 genes, 1.3%	17 out of 2968 genes, 0.6%	1
macromolecule metabolic process (view genes)	161 out of 393 genes, 41.0%	1110 out of 2968 genes, 37.4%	1
purine-containing compound catabolic process (view genes)	17 out of 393 genes, 4.3%	88 out of 2968 genes, 3.0%	1
carbohydrate biosynthetic process (view genes)	7 out of 393 genes, 1.8%	28 out of 2968 genes, 0.9%	1
cellular component organization or biogenesis (view genes)	56 out of 393 genes, 14.2%	351 out of 2968 genes, 11.8%	1
heterocycle biosynthetic process (view genes)	38 out of 393 genes, 9.7%	227 out of 2968 genes, 7.6%	1
cellular nitrogen compound biosynthetic process (view genes)	39 out of 393 genes, 9.9%	234 out of 2968 genes, 7.9%	1
small molecule metabolic process (view genes)	72 out of 393 genes, 18.3%	465 out of 2968 genes, 15.7%	1
methylation (view genes)	11 out of 393 genes, 2.8%	52 out of 2968 genes, 1.8%	1
small molecule catabolic process (view genes)	5 out of 393 genes, 1.3%	18 out of 2968 genes, 0.6%	1
single-organism catabolic process (view genes)	5 out of 393 genes, 1.3%	18 out of 2968 genes, 0.6%	1
mitotic cell cycle (view genes)	7 out of 393 genes, 1.8%	29 out of 2968 genes, 1.0%	1
RNA splicing (view genes)	7 out of 393 genes, 1.8%	29 out of 2968 genes, 1.0%	1
organic acid transport (view genes)	7 out of 393 genes, 1.8%	29 out of 2968 genes, 1.0%	1
carboxylic acid transport (view genes)	7 out of 393 genes, 1.8%	29 out of 2968 genes, 1.0%	1
cell division (view genes)	7 out of 393 genes, 1.8%	29 out of 2968 genes, 1.0%	1
purine nucleoside catabolic process (view genes)	16 out of 393 genes, 4.1%	84 out of 2968 genes, 2.8%	1
ribonucleoside triphosphate catabolic process (view genes)	16 out of 393 genes, 4.1%	84 out of 2968 genes, 2.8%	1
purine ribonucleoside triphosphate catabolic process (view genes)	16 out of 393 genes, 4.1%	84 out of 2968 genes, 2.8%	1
purine ribonucleoside catabolic process (view genes)	16 out of 393 genes, 4.1%	84 out of 2968 genes, 2.8%	1
RNA catabolic process (view genes)	4 out of 393 genes, 1.0%	13 out of 2968 genes, 0.4%	1
amide biosynthetic process (view genes)	4 out of 393 genes, 1.0%	13 out of 2968 genes, 0.4%	1
cellular carbohydrate metabolic process (view genes)	8 out of 393 genes, 2.0%	35 out of 2968 genes, 1.2%	1
nucleic acid phosphodiester bond hydrolysis (view genes)	8 out of 393 genes, 2.0%	35 out of 2968 genes, 1.2%	1
carbohydrate derivative catabolic process (view genes)	17 out of 393 genes, 4.3%	91 out of 2968 genes, 3.1%	1
RNA splicing, via endonucleolytic cleavage and ligation (view genes)	2 out of 393 genes, 0.5%	4 out of 2968 genes, 0.1%	1
DNA strand elongation involved in DNA replication (view genes)	2 out of 393 genes, 0.5%	4 out of 2968 genes, 0.1%	1
tRNA splicing, via endonucleolytic cleavage and ligation (view genes)	2 out of 393 genes, 0.5%	4 out of 2968 genes, 0.1%	1
post-Golgi vesicle-mediated transport (view genes)	2 out of 393 genes, 0.5%	4 out of 2968 genes, 0.1%	1
snoRNA metabolic process (view genes)	2 out of 393 genes, 0.5%	4 out of 2968 genes, 0.1%	1
DNA strand elongation (view genes)	2 out of 393 genes, 0.5%	4 out of 2968 genes, 0.1%	1
chromosome condensation (view genes)	2 out of 393 genes, 0.5%	4 out of 2968 genes, 0.1%	1
snoRNA processing (view genes)	2 out of 393 genes, 0.5%	4 out of 2968 genes, 0.1%	1
RNA polyadenylation (view genes)	2 out of 393 genes, 0.5%	4 out of 2968 genes, 0.1%	1
nucleoside triphosphate catabolic process (view genes)	16 out of 393 genes, 4.1%	85 out of 2968 genes, 2.9%	1
purine nucleoside triphosphate catabolic process (view genes)	16 out of 393 genes, 4.1%	85 out of 2968 genes, 2.9%	1
purine ribonucleotide catabolic process (view genes)	16 out of 393 genes, 4.1%	85 out of 2968 genes, 2.9%	1
nucleoside catabolic process (view genes)	16 out of 393 genes, 4.1%	85 out of 2968 genes, 2.9%	1
ribonucleotide catabolic process (view genes)	16 out of 393 genes, 4.1%	85 out of 2968 genes, 2.9%	1
ribonucleoside catabolic process (view genes)	16 out of 393 genes, 4.1%	85 out of 2968 genes, 2.9%	1
glycosyl compound catabolic process (view genes)	16 out of 393 genes, 4.1%	85 out of 2968 genes, 2.9%	1
cellular process (view genes)	304 out of 393 genes, 77.4%	2213 out of 2968 genes, 74.6%	1
regulation of cyclin-dependent protein serine/threonine kinase activity (view genes)	5 out of 393 genes, 1.3%	19 out of 2968 genes, 0.6%	1
vitamin metabolic process (view genes)	5 out of 393 genes, 1.3%	19 out of 2968 genes, 0.6%	1
water-soluble vitamin metabolic process (view genes)	5 out of 393 genes, 1.3%	19 out of 2968 genes, 0.6%	1
vitamin biosynthetic process (view genes)	5 out of 393 genes, 1.3%	19 out of 2968 genes, 0.6%	1
water-soluble vitamin biosynthetic process (view genes)	5 out of 393 genes, 1.3%	19 out of 2968 genes, 0.6%	1
purine nucleotide catabolic process (view genes)	16 out of 393 genes, 4.1%	86 out of 2968 genes, 2.9%	1
transcription, DNA-dependent (view genes)	16 out of 393 genes, 4.1%	86 out of 2968 genes, 2.9%	1
cellular catabolic process (view genes)	33 out of 393 genes, 8.4%	200 out of 2968 genes, 6.7%	1
organophosphate catabolic process (view genes)	17 out of 393 genes, 4.3%	93 out of 2968 genes, 3.1%	1
aromatic compound biosynthetic process (view genes)	35 out of 393 genes, 8.9%	214 out of 2968 genes, 7.2%	1
gene expression (view genes)	77 out of 393 genes, 19.6%	511 out of 2968 genes, 17.2%	1
nucleotide catabolic process (view genes)	16 out of 393 genes, 4.1%	87 out of 2968 genes, 2.9%	1
nucleoside phosphate catabolic process (view genes)	16 out of 393 genes, 4.1%	87 out of 2968 genes, 2.9%	1
endonucleolytic cleavage in ITS1 to separate SSU-rRNA from 5.8S rRNA and LSU-rRNA from tricistronic rRNA transcript (SSU-rRNA, 5.8S rRNA, LSU-rRNA) (view genes)	3 out of 393 genes, 0.8%	9 out of 2968 genes, 0.3%	1
nuclear-transcribed mRNA catabolic process (view genes)	3 out of 393 genes, 0.8%	9 out of 2968 genes, 0.3%	1
mRNA catabolic process (view genes)	3 out of 393 genes, 0.8%	9 out of 2968 genes, 0.3%	1
regulation of mitosis (view genes)	3 out of 393 genes, 0.8%	9 out of 2968 genes, 0.3%	1
regulation of mitotic metaphase/anaphase transition (view genes)	3 out of 393 genes, 0.8%	9 out of 2968 genes, 0.3%	1
regulation of nuclear division (view genes)	3 out of 393 genes, 0.8%	9 out of 2968 genes, 0.3%	1
regulation of cell cycle phase transition (view genes)	3 out of 393 genes, 0.8%	9 out of 2968 genes, 0.3%	1
regulation of mitotic cell cycle phase transition (view genes)	3 out of 393 genes, 0.8%	9 out of 2968 genes, 0.3%	1
cell cycle phase (view genes)	7 out of 393 genes, 1.8%	31 out of 2968 genes, 1.0%	1
cellular amino acid biosynthetic process (view genes)	17 out of 393 genes, 4.3%	94 out of 2968 genes, 3.2%	1
ion transport (view genes)	23 out of 393 genes, 5.9%	134 out of 2968 genes, 4.5%	1
organic acid biosynthetic process (view genes)	20 out of 393 genes, 5.1%	114 out of 2968 genes, 3.8%	1
carboxylic acid biosynthetic process (view genes)	20 out of 393 genes, 5.1%	114 out of 2968 genes, 3.8%	1
RNA biosynthetic process (view genes)	16 out of 393 genes, 4.1%	88 out of 2968 genes, 3.0%	1
regulation of protein serine/threonine kinase activity (view genes)	5 out of 393 genes, 1.3%	20 out of 2968 genes, 0.7%	1
cellular amino acid catabolic process (view genes)	4 out of 393 genes, 1.0%	15 out of 2968 genes, 0.5%	1
nucleoside triphosphate metabolic process (view genes)	18 out of 393 genes, 4.6%	103 out of 2968 genes, 3.5%	1
ribosomal large subunit export from nucleus (view genes)	2 out of 393 genes, 0.5%	5 out of 2968 genes, 0.2%	1
trehalose biosynthetic process (view genes)	2 out of 393 genes, 0.5%	5 out of 2968 genes, 0.2%	1
malate metabolic process (view genes)	2 out of 393 genes, 0.5%	5 out of 2968 genes, 0.2%	1
oligosaccharide biosynthetic process (view genes)	2 out of 393 genes, 0.5%	5 out of 2968 genes, 0.2%	1
snRNA metabolic process (view genes)	2 out of 393 genes, 0.5%	5 out of 2968 genes, 0.2%	1
ncRNA 3'-end processing (view genes)	2 out of 393 genes, 0.5%	5 out of 2968 genes, 0.2%	1
disaccharide biosynthetic process (view genes)	2 out of 393 genes, 0.5%	5 out of 2968 genes, 0.2%	1
ribosomal small subunit biogenesis (view genes)	5 out of 393 genes, 1.3%	21 out of 2968 genes, 0.7%	1
nucleobase transport (view genes)	3 out of 393 genes, 0.8%	10 out of 2968 genes, 0.3%	1
organic anion transport (view genes)	7 out of 393 genes, 1.8%	33 out of 2968 genes, 1.1%	1
aspartate family amino acid metabolic process (view genes)	6 out of 393 genes, 1.5%	27 out of 2968 genes, 0.9%	1
organic substance catabolic process (view genes)	37 out of 393 genes, 9.4%	236 out of 2968 genes, 8.0%	1
nucleobase-containing compound biosynthetic process (view genes)	27 out of 393 genes, 6.9%	167 out of 2968 genes, 5.6%	1
branched-chain amino acid biosynthetic process (view genes)	4 out of 393 genes, 1.0%	16 out of 2968 genes, 0.5%	1
ribonucleotide metabolic process (view genes)	21 out of 393 genes, 5.3%	126 out of 2968 genes, 4.2%	1
ribose phosphate metabolic process (view genes)	21 out of 393 genes, 5.3%	126 out of 2968 genes, 4.2%	1
purine ribonucleoside triphosphate metabolic process (view genes)	17 out of 393 genes, 4.3%	99 out of 2968 genes, 3.3%	1
mRNA metabolic process (view genes)	10 out of 393 genes, 2.5%	53 out of 2968 genes, 1.8%	1
aspartate family amino acid biosynthetic process (view genes)	5 out of 393 genes, 1.3%	22 out of 2968 genes, 0.7%	1
cell cycle process (view genes)	11 out of 393 genes, 2.8%	60 out of 2968 genes, 2.0%	1
purine nucleoside triphosphate metabolic process (view genes)	17 out of 393 genes, 4.3%	100 out of 2968 genes, 3.4%	1
ribonucleoside triphosphate metabolic process (view genes)	17 out of 393 genes, 4.3%	100 out of 2968 genes, 3.4%	1
ATP catabolic process (view genes)	8 out of 393 genes, 2.0%	41 out of 2968 genes, 1.4%	1
ribosomal subunit export from nucleus (view genes)	3 out of 393 genes, 0.8%	11 out of 2968 genes, 0.4%	1
mismatch repair (view genes)	3 out of 393 genes, 0.8%	11 out of 2968 genes, 0.4%	1
chromosome segregation (view genes)	3 out of 393 genes, 0.8%	11 out of 2968 genes, 0.4%	1
inorganic anion transport (view genes)	3 out of 393 genes, 0.8%	11 out of 2968 genes, 0.4%	1
ribonucleoprotein complex assembly (view genes)	3 out of 393 genes, 0.8%	11 out of 2968 genes, 0.4%	1
ribosome localization (view genes)	3 out of 393 genes, 0.8%	11 out of 2968 genes, 0.4%	1
establishment of ribosome localization (view genes)	3 out of 393 genes, 0.8%	11 out of 2968 genes, 0.4%	1
multi-organism process (view genes)	3 out of 393 genes, 0.8%	11 out of 2968 genes, 0.4%	1
ribonucleoprotein complex localization (view genes)	3 out of 393 genes, 0.8%	11 out of 2968 genes, 0.4%	1
ribonucleoprotein complex export from nucleus (view genes)	3 out of 393 genes, 0.8%	11 out of 2968 genes, 0.4%	1
rRNA-containing ribonucleoprotein complex export from nucleus (view genes)	3 out of 393 genes, 0.8%	11 out of 2968 genes, 0.4%	1
ribonucleoprotein complex subunit organization (view genes)	3 out of 393 genes, 0.8%	11 out of 2968 genes, 0.4%	1
transmembrane transport (view genes)	37 out of 393 genes, 9.4%	240 out of 2968 genes, 8.1%	1
RNA splicing, via transesterification reactions (view genes)	4 out of 393 genes, 1.0%	17 out of 2968 genes, 0.6%	1
RNA splicing, via transesterification reactions with bulged adenosine as nucleophile (view genes)	4 out of 393 genes, 1.0%	17 out of 2968 genes, 0.6%	1
mRNA splicing, via spliceosome (view genes)	4 out of 393 genes, 1.0%	17 out of 2968 genes, 0.6%	1
branched-chain amino acid metabolic process (view genes)	4 out of 393 genes, 1.0%	17 out of 2968 genes, 0.6%	1
protein modification by small protein conjugation (view genes)	4 out of 393 genes, 1.0%	17 out of 2968 genes, 0.6%	1
protein modification by small protein conjugation or removal (view genes)	4 out of 393 genes, 1.0%	17 out of 2968 genes, 0.6%	1
ribonucleoside metabolic process (view genes)	20 out of 393 genes, 5.1%	122 out of 2968 genes, 4.1%	1
tRNA wobble base modification (view genes)	2 out of 393 genes, 0.5%	6 out of 2968 genes, 0.2%	1
tRNA wobble uridine modification (view genes)	2 out of 393 genes, 0.5%	6 out of 2968 genes, 0.2%	1
aminoglycan metabolic process (view genes)	2 out of 393 genes, 0.5%	6 out of 2968 genes, 0.2%	1
chitin metabolic process (view genes)	2 out of 393 genes, 0.5%	6 out of 2968 genes, 0.2%	1
amino sugar metabolic process (view genes)	2 out of 393 genes, 0.5%	6 out of 2968 genes, 0.2%	1
copper ion transport (view genes)	2 out of 393 genes, 0.5%	6 out of 2968 genes, 0.2%	1
glutamine family amino acid catabolic process (view genes)	2 out of 393 genes, 0.5%	6 out of 2968 genes, 0.2%	1
cellular lipid catabolic process (view genes)	2 out of 393 genes, 0.5%	6 out of 2968 genes, 0.2%	1
glucosamine-containing compound metabolic process (view genes)	2 out of 393 genes, 0.5%	6 out of 2968 genes, 0.2%	1
GTP catabolic process (view genes)	8 out of 393 genes, 2.0%	42 out of 2968 genes, 1.4%	1
guanosine-containing compound catabolic process (view genes)	8 out of 393 genes, 2.0%	42 out of 2968 genes, 1.4%	1
ion transmembrane transport (view genes)	11 out of 393 genes, 2.8%	62 out of 2968 genes, 2.1%	1
DNA metabolic process (view genes)	27 out of 393 genes, 6.9%	173 out of 2968 genes, 5.8%	1
GTP metabolic process (view genes)	8 out of 393 genes, 2.0%	43 out of 2968 genes, 1.4%	1
alpha-amino acid catabolic process (view genes)	3 out of 393 genes, 0.8%	12 out of 2968 genes, 0.4%	1
microtubule cytoskeleton organization (view genes)	4 out of 393 genes, 1.0%	18 out of 2968 genes, 0.6%	1
single-organism metabolic process (view genes)	110 out of 393 genes, 28.0%	781 out of 2968 genes, 26.3%	1
histidine biosynthetic process (view genes)	2 out of 393 genes, 0.5%	7 out of 2968 genes, 0.2%	1
conjugation (view genes)	2 out of 393 genes, 0.5%	7 out of 2968 genes, 0.2%	1
conjugation with cellular fusion (view genes)	2 out of 393 genes, 0.5%	7 out of 2968 genes, 0.2%	1
disaccharide metabolic process (view genes)	2 out of 393 genes, 0.5%	7 out of 2968 genes, 0.2%	1
trehalose metabolic process (view genes)	2 out of 393 genes, 0.5%	7 out of 2968 genes, 0.2%	1
histidine metabolic process (view genes)	2 out of 393 genes, 0.5%	7 out of 2968 genes, 0.2%	1
lysine metabolic process (view genes)	2 out of 393 genes, 0.5%	7 out of 2968 genes, 0.2%	1
histidine family amino acid metabolic process (view genes)	2 out of 393 genes, 0.5%	7 out of 2968 genes, 0.2%	1
histidine family amino acid biosynthetic process (view genes)	2 out of 393 genes, 0.5%	7 out of 2968 genes, 0.2%	1
lysine biosynthetic process (view genes)	2 out of 393 genes, 0.5%	7 out of 2968 genes, 0.2%	1
response to organic substance (view genes)	2 out of 393 genes, 0.5%	7 out of 2968 genes, 0.2%	1
proteasomal protein catabolic process (view genes)	2 out of 393 genes, 0.5%	7 out of 2968 genes, 0.2%	1
protein import into mitochondrial matrix (view genes)	2 out of 393 genes, 0.5%	7 out of 2968 genes, 0.2%	1
RNA 3'-end processing (view genes)	2 out of 393 genes, 0.5%	7 out of 2968 genes, 0.2%	1
proteasomal ubiquitin-dependent protein catabolic process (view genes)	2 out of 393 genes, 0.5%	7 out of 2968 genes, 0.2%	1
imidazole-containing compound metabolic process (view genes)	2 out of 393 genes, 0.5%	7 out of 2968 genes, 0.2%	1
tRNA modification (view genes)	4 out of 393 genes, 1.0%	19 out of 2968 genes, 0.6%	1
nuclear export (view genes)	4 out of 393 genes, 1.0%	19 out of 2968 genes, 0.6%	1
tRNA processing (view genes)	8 out of 393 genes, 2.0%	45 out of 2968 genes, 1.5%	1
small molecule biosynthetic process (view genes)	23 out of 393 genes, 5.9%	149 out of 2968 genes, 5.0%	1
single-organism biosynthetic process (view genes)	23 out of 393 genes, 5.9%	149 out of 2968 genes, 5.0%	1
chromatin remodeling (view genes)	3 out of 393 genes, 0.8%	13 out of 2968 genes, 0.4%	1
cellular metabolic compound salvage (view genes)	3 out of 393 genes, 0.8%	13 out of 2968 genes, 0.4%	1
regulation of kinase activity (view genes)	5 out of 393 genes, 1.3%	26 out of 2968 genes, 0.9%	1
regulation of protein kinase activity (view genes)	5 out of 393 genes, 1.3%	26 out of 2968 genes, 0.9%	1
regulation of transferase activity (view genes)	5 out of 393 genes, 1.3%	26 out of 2968 genes, 0.9%	1
tRNA metabolic process (view genes)	14 out of 393 genes, 3.6%	87 out of 2968 genes, 2.9%	1
organic substance biosynthetic process (view genes)	105 out of 393 genes, 26.7%	751 out of 2968 genes, 25.3%	1
RNA localization (view genes)	4 out of 393 genes, 1.0%	20 out of 2968 genes, 0.7%	1
dicarboxylic acid metabolic process (view genes)	4 out of 393 genes, 1.0%	20 out of 2968 genes, 0.7%	1
regulation of protein phosphorylation (view genes)	5 out of 393 genes, 1.3%	27 out of 2968 genes, 0.9%	1
nucleocytoplasmic transport (view genes)	5 out of 393 genes, 1.3%	27 out of 2968 genes, 0.9%	1
nuclear transport (view genes)	5 out of 393 genes, 1.3%	27 out of 2968 genes, 0.9%	1
cellular biosynthetic process (view genes)	103 out of 393 genes, 26.2%	740 out of 2968 genes, 24.9%	1
cytoplasmic transport (view genes)	12 out of 393 genes, 3.1%	75 out of 2968 genes, 2.5%	1
pyridoxal phosphate metabolic process (view genes)	2 out of 393 genes, 0.5%	8 out of 2968 genes, 0.3%	1
pyridoxal phosphate biosynthetic process (view genes)	2 out of 393 genes, 0.5%	8 out of 2968 genes, 0.3%	1
nucleoside metabolic process (view genes)	20 out of 393 genes, 5.1%	132 out of 2968 genes, 4.4%	1
glycosyl compound metabolic process (view genes)	20 out of 393 genes, 5.1%	132 out of 2968 genes, 4.4%	1
protein folding (view genes)	8 out of 393 genes, 2.0%	48 out of 2968 genes, 1.6%	1
guanosine-containing compound metabolic process (view genes)	8 out of 393 genes, 2.0%	48 out of 2968 genes, 1.6%	1
nucleoside phosphate metabolic process (view genes)	27 out of 393 genes, 6.9%	183 out of 2968 genes, 6.2%	1
regulation of organelle organization (view genes)	4 out of 393 genes, 1.0%	21 out of 2968 genes, 0.7%	1
ATP metabolic process (view genes)	9 out of 393 genes, 2.3%	55 out of 2968 genes, 1.9%	1
regulation of phosphorylation (view genes)	5 out of 393 genes, 1.3%	28 out of 2968 genes, 0.9%	1
biosynthetic process (view genes)	108 out of 393 genes, 27.5%	782 out of 2968 genes, 26.3%	1
mRNA processing (view genes)	7 out of 393 genes, 1.8%	42 out of 2968 genes, 1.4%	1
protein ubiquitination (view genes)	3 out of 393 genes, 0.8%	15 out of 2968 genes, 0.5%	1
establishment of organelle localization (view genes)	3 out of 393 genes, 0.8%	15 out of 2968 genes, 0.5%	1
catabolic process (view genes)	37 out of 393 genes, 9.4%	259 out of 2968 genes, 8.7%	1
purine ribonucleotide metabolic process (view genes)	18 out of 393 genes, 4.6%	121 out of 2968 genes, 4.1%	1
nucleotide metabolic process (view genes)	26 out of 393 genes, 6.6%	179 out of 2968 genes, 6.0%	1
transition metal ion transport (view genes)	2 out of 393 genes, 0.5%	9 out of 2968 genes, 0.3%	1
RNA-dependent DNA replication (view genes)	2 out of 393 genes, 0.5%	9 out of 2968 genes, 0.3%	1
chromatin silencing (view genes)	2 out of 393 genes, 0.5%	9 out of 2968 genes, 0.3%	1
regulation of translational fidelity (view genes)	2 out of 393 genes, 0.5%	9 out of 2968 genes, 0.3%	1
lipid catabolic process (view genes)	2 out of 393 genes, 0.5%	9 out of 2968 genes, 0.3%	1
gene silencing (view genes)	2 out of 393 genes, 0.5%	9 out of 2968 genes, 0.3%	1
regulation of gene expression, epigenetic (view genes)	2 out of 393 genes, 0.5%	9 out of 2968 genes, 0.3%	1
multi-organism cellular process (view genes)	2 out of 393 genes, 0.5%	9 out of 2968 genes, 0.3%	1
negative regulation of gene expression, epigenetic (view genes)	2 out of 393 genes, 0.5%	9 out of 2968 genes, 0.3%	1
cell cycle (view genes)	12 out of 393 genes, 3.1%	79 out of 2968 genes, 2.7%	1
intracellular protein transmembrane transport (view genes)	3 out of 393 genes, 0.8%	16 out of 2968 genes, 0.5%	1
protein transmembrane transport (view genes)	3 out of 393 genes, 0.8%	16 out of 2968 genes, 0.5%	1
single-organism transport (view genes)	52 out of 393 genes, 13.2%	373 out of 2968 genes, 12.6%	1
regulation of translation (view genes)	5 out of 393 genes, 1.3%	30 out of 2968 genes, 1.0%	1
ribonucleoside monophosphate biosynthetic process (view genes)	5 out of 393 genes, 1.3%	30 out of 2968 genes, 1.0%	1
ribonucleoside monophosphate metabolic process (view genes)	5 out of 393 genes, 1.3%	30 out of 2968 genes, 1.0%	1
nucleoside phosphate biosynthetic process (view genes)	11 out of 393 genes, 2.8%	73 out of 2968 genes, 2.5%	1
purine nucleotide metabolic process (view genes)	18 out of 393 genes, 4.6%	124 out of 2968 genes, 4.2%	1
purine nucleoside metabolic process (view genes)	17 out of 393 genes, 4.3%	117 out of 2968 genes, 3.9%	1
purine ribonucleoside metabolic process (view genes)	17 out of 393 genes, 4.3%	117 out of 2968 genes, 3.9%	1
nucleobase-containing small molecule metabolic process (view genes)	28 out of 393 genes, 7.1%	198 out of 2968 genes, 6.7%	1
protein phosphorylation (view genes)	16 out of 393 genes, 4.1%	110 out of 2968 genes, 3.7%	1
cellular macromolecule biosynthetic process (view genes)	63 out of 393 genes, 16.0%	458 out of 2968 genes, 15.4%	1
steroid biosynthetic process (view genes)	2 out of 393 genes, 0.5%	10 out of 2968 genes, 0.3%	1
spindle organization (view genes)	2 out of 393 genes, 0.5%	10 out of 2968 genes, 0.3%	1
mitotic spindle organization (view genes)	2 out of 393 genes, 0.5%	10 out of 2968 genes, 0.3%	1
mitosis (view genes)	2 out of 393 genes, 0.5%	10 out of 2968 genes, 0.3%	1
cell surface receptor signaling pathway (view genes)	2 out of 393 genes, 0.5%	10 out of 2968 genes, 0.3%	1
G-protein coupled receptor signaling pathway (view genes)	2 out of 393 genes, 0.5%	10 out of 2968 genes, 0.3%	1
mitotic spindle organization in nucleus (view genes)	2 out of 393 genes, 0.5%	10 out of 2968 genes, 0.3%	1
posttranscriptional regulation of gene expression (view genes)	5 out of 393 genes, 1.3%	31 out of 2968 genes, 1.0%	1
regulation of protein modification process (view genes)	5 out of 393 genes, 1.3%	31 out of 2968 genes, 1.0%	1
response to chemical stimulus (view genes)	4 out of 393 genes, 1.0%	24 out of 2968 genes, 0.8%	1
Golgi vesicle transport (view genes)	4 out of 393 genes, 1.0%	24 out of 2968 genes, 0.8%	1
mRNA transport (view genes)	3 out of 393 genes, 0.8%	17 out of 2968 genes, 0.6%	1
DNA repair (view genes)	13 out of 393 genes, 3.3%	89 out of 2968 genes, 3.0%	1
regulation of cellular protein metabolic process (view genes)	9 out of 393 genes, 2.3%	60 out of 2968 genes, 2.0%	1
energy derivation by oxidation of organic compounds (view genes)	9 out of 393 genes, 2.3%	61 out of 2968 genes, 2.1%	1
reproduction (view genes)	5 out of 393 genes, 1.3%	32 out of 2968 genes, 1.1%	1
nucleoside monophosphate metabolic process (view genes)	5 out of 393 genes, 1.3%	32 out of 2968 genes, 1.1%	1
nucleoside monophosphate biosynthetic process (view genes)	5 out of 393 genes, 1.3%	32 out of 2968 genes, 1.1%	1
purine-containing compound metabolic process (view genes)	19 out of 393 genes, 4.8%	135 out of 2968 genes, 4.5%	1
macromolecule biosynthetic process (view genes)	64 out of 393 genes, 16.3%	471 out of 2968 genes, 15.9%	1
nuclear division (view genes)	2 out of 393 genes, 0.5%	11 out of 2968 genes, 0.4%	1
porphyrin-containing compound biosynthetic process (view genes)	2 out of 393 genes, 0.5%	11 out of 2968 genes, 0.4%	1
aromatic amino acid family biosynthetic process (view genes)	2 out of 393 genes, 0.5%	11 out of 2968 genes, 0.4%	1
oligosaccharide metabolic process (view genes)	2 out of 393 genes, 0.5%	11 out of 2968 genes, 0.4%	1
cellular macromolecule catabolic process (view genes)	9 out of 393 genes, 2.3%	62 out of 2968 genes, 2.1%	1
regulation of small GTPase mediated signal transduction (view genes)	4 out of 393 genes, 1.0%	26 out of 2968 genes, 0.9%	1
regulation of protein metabolic process (view genes)	9 out of 393 genes, 2.3%	63 out of 2968 genes, 2.1%	1
phosphate-containing compound metabolic process (view genes)	62 out of 393 genes, 15.8%	460 out of 2968 genes, 15.5%	1
nucleic acid transport (view genes)	3 out of 393 genes, 0.8%	19 out of 2968 genes, 0.6%	1
RNA transport (view genes)	3 out of 393 genes, 0.8%	19 out of 2968 genes, 0.6%	1
establishment of RNA localization (view genes)	3 out of 393 genes, 0.8%	19 out of 2968 genes, 0.6%	1
organelle localization (view genes)	3 out of 393 genes, 0.8%	19 out of 2968 genes, 0.6%	1
protein-DNA complex assembly (view genes)	3 out of 393 genes, 0.8%	19 out of 2968 genes, 0.6%	1
generation of precursor metabolites and energy (view genes)	12 out of 393 genes, 3.1%	86 out of 2968 genes, 2.9%	1
regulation of signal transduction (view genes)	5 out of 393 genes, 1.3%	34 out of 2968 genes, 1.1%	1
regulation of cell communication (view genes)	5 out of 393 genes, 1.3%	34 out of 2968 genes, 1.1%	1
regulation of signaling (view genes)	5 out of 393 genes, 1.3%	34 out of 2968 genes, 1.1%	1
sulfur compound biosynthetic process (view genes)	5 out of 393 genes, 1.3%	34 out of 2968 genes, 1.1%	1
M phase of mitotic cell cycle (view genes)	2 out of 393 genes, 0.5%	12 out of 2968 genes, 0.4%	1
cytokinesis (view genes)	2 out of 393 genes, 0.5%	12 out of 2968 genes, 0.4%	1
porphyrin-containing compound metabolic process (view genes)	2 out of 393 genes, 0.5%	12 out of 2968 genes, 0.4%	1
steroid metabolic process (view genes)	2 out of 393 genes, 0.5%	12 out of 2968 genes, 0.4%	1
regulation of cellular component organization (view genes)	4 out of 393 genes, 1.0%	27 out of 2968 genes, 0.9%	1
sulfur compound metabolic process (view genes)	6 out of 393 genes, 1.5%	42 out of 2968 genes, 1.4%	1
ribonucleotide biosynthetic process (view genes)	6 out of 393 genes, 1.5%	42 out of 2968 genes, 1.4%	1
modification-dependent macromolecule catabolic process (view genes)	6 out of 393 genes, 1.5%	42 out of 2968 genes, 1.4%	1
ribose phosphate biosynthetic process (view genes)	6 out of 393 genes, 1.5%	42 out of 2968 genes, 1.4%	1
cellular response to stress (view genes)	15 out of 393 genes, 3.8%	110 out of 2968 genes, 3.7%	1
response to DNA damage stimulus (view genes)	13 out of 393 genes, 3.3%	95 out of 2968 genes, 3.2%	1
monocarboxylic acid metabolic process (view genes)	5 out of 393 genes, 1.3%	35 out of 2968 genes, 1.2%	1
regulation of response to stimulus (view genes)	5 out of 393 genes, 1.3%	35 out of 2968 genes, 1.2%	1
nucleoside triphosphate biosynthetic process (view genes)	3 out of 393 genes, 0.8%	20 out of 2968 genes, 0.7%	1
monocarboxylic acid biosynthetic process (view genes)	3 out of 393 genes, 0.8%	20 out of 2968 genes, 0.7%	1
cellular macromolecular complex assembly (view genes)	8 out of 393 genes, 2.0%	58 out of 2968 genes, 2.0%	1
phosphorylation (view genes)	25 out of 393 genes, 6.4%	187 out of 2968 genes, 6.3%	1
phosphorus metabolic process (view genes)	62 out of 393 genes, 15.8%	467 out of 2968 genes, 15.7%	1
M phase (view genes)	4 out of 393 genes, 1.0%	28 out of 2968 genes, 0.9%	1
macromolecule catabolic process (view genes)	10 out of 393 genes, 2.5%	74 out of 2968 genes, 2.5%	1
nucleoside biosynthetic process (view genes)	5 out of 393 genes, 1.3%	36 out of 2968 genes, 1.2%	1
ribonucleoside biosynthetic process (view genes)	5 out of 393 genes, 1.3%	36 out of 2968 genes, 1.2%	1
glycosyl compound biosynthetic process (view genes)	5 out of 393 genes, 1.3%	36 out of 2968 genes, 1.2%	1
cell cycle checkpoint (view genes)	2 out of 393 genes, 0.5%	13 out of 2968 genes, 0.4%	1
folic acid-containing compound metabolic process (view genes)	2 out of 393 genes, 0.5%	13 out of 2968 genes, 0.4%	1
aromatic amino acid family metabolic process (view genes)	2 out of 393 genes, 0.5%	13 out of 2968 genes, 0.4%	1
glutamine family amino acid biosynthetic process (view genes)	2 out of 393 genes, 0.5%	13 out of 2968 genes, 0.4%	1
tetrapyrrole biosynthetic process (view genes)	2 out of 393 genes, 0.5%	13 out of 2968 genes, 0.4%	1
organophosphate biosynthetic process (view genes)	17 out of 393 genes, 4.3%	128 out of 2968 genes, 4.3%	1
protein-DNA complex subunit organization (view genes)	3 out of 393 genes, 0.8%	21 out of 2968 genes, 0.7%	1
cytoskeleton organization (view genes)	5 out of 393 genes, 1.3%	37 out of 2968 genes, 1.2%	1
dephosphorylation (view genes)	5 out of 393 genes, 1.3%	37 out of 2968 genes, 1.2%	1
macromolecule modification (view genes)	39 out of 393 genes, 9.9%	298 out of 2968 genes, 10.0%	1
organophosphate metabolic process (view genes)	35 out of 393 genes, 8.9%	268 out of 2968 genes, 9.0%	1
protein targeting to mitochondrion (view genes)	2 out of 393 genes, 0.5%	14 out of 2968 genes, 0.5%	1
tetrapyrrole metabolic process (view genes)	2 out of 393 genes, 0.5%	14 out of 2968 genes, 0.5%	1
pteridine-containing compound metabolic process (view genes)	2 out of 393 genes, 0.5%	14 out of 2968 genes, 0.5%	1
pigment biosynthetic process (view genes)	2 out of 393 genes, 0.5%	14 out of 2968 genes, 0.5%	1
organelle fission (view genes)	2 out of 393 genes, 0.5%	14 out of 2968 genes, 0.5%	1
glycolysis (view genes)	3 out of 393 genes, 0.8%	22 out of 2968 genes, 0.7%	1
protein dephosphorylation (view genes)	3 out of 393 genes, 0.8%	22 out of 2968 genes, 0.7%	1
positive regulation of nucleobase-containing compound metabolic process (view genes)	3 out of 393 genes, 0.8%	22 out of 2968 genes, 0.7%	1
positive regulation of nitrogen compound metabolic process (view genes)	3 out of 393 genes, 0.8%	22 out of 2968 genes, 0.7%	1
positive regulation of RNA metabolic process (view genes)	3 out of 393 genes, 0.8%	22 out of 2968 genes, 0.7%	1
oxidation-reduction process (view genes)	40 out of 393 genes, 10.2%	307 out of 2968 genes, 10.3%	1
cellular modified amino acid metabolic process (view genes)	4 out of 393 genes, 1.0%	31 out of 2968 genes, 1.0%	1
cellular process involved in reproduction (view genes)	4 out of 393 genes, 1.0%	31 out of 2968 genes, 1.0%	1
chromatin modification (view genes)	5 out of 393 genes, 1.3%	39 out of 2968 genes, 1.3%	1
sulfur amino acid biosynthetic process (view genes)	2 out of 393 genes, 0.5%	15 out of 2968 genes, 0.5%	1
RNA methylation (view genes)	2 out of 393 genes, 0.5%	15 out of 2968 genes, 0.5%	1
regulation of translational elongation (view genes)	2 out of 393 genes, 0.5%	15 out of 2968 genes, 0.5%	1
meiosis (view genes)	2 out of 393 genes, 0.5%	15 out of 2968 genes, 0.5%	1
peptidyl-tyrosine dephosphorylation (view genes)	2 out of 393 genes, 0.5%	15 out of 2968 genes, 0.5%	1
pigment metabolic process (view genes)	2 out of 393 genes, 0.5%	15 out of 2968 genes, 0.5%	1
intracellular protein transmembrane import (view genes)	2 out of 393 genes, 0.5%	15 out of 2968 genes, 0.5%	1
meiotic cell cycle (view genes)	2 out of 393 genes, 0.5%	15 out of 2968 genes, 0.5%	1
M phase of meiotic cell cycle (view genes)	2 out of 393 genes, 0.5%	15 out of 2968 genes, 0.5%	1
protein localization to mitochondrion (view genes)	2 out of 393 genes, 0.5%	15 out of 2968 genes, 0.5%	1
establishment of protein localization to mitochondrion (view genes)	2 out of 393 genes, 0.5%	15 out of 2968 genes, 0.5%	1
nucleotide biosynthetic process (view genes)	9 out of 393 genes, 2.3%	71 out of 2968 genes, 2.4%	1
cation transport (view genes)	11 out of 393 genes, 2.8%	87 out of 2968 genes, 2.9%	1
tRNA aminoacylation for protein translation (view genes)	5 out of 393 genes, 1.3%	40 out of 2968 genes, 1.3%	1
carbohydrate derivative metabolic process (view genes)	27 out of 393 genes, 6.9%	213 out of 2968 genes, 7.2%	1
macromolecule methylation (view genes)	3 out of 393 genes, 0.8%	24 out of 2968 genes, 0.8%	1
regulation of Ras protein signal transduction (view genes)	3 out of 393 genes, 0.8%	24 out of 2968 genes, 0.8%	1
ATP biosynthetic process (view genes)	2 out of 393 genes, 0.5%	16 out of 2968 genes, 0.5%	1
mitochondrial transport (view genes)	2 out of 393 genes, 0.5%	16 out of 2968 genes, 0.5%	1
serine family amino acid metabolic process (view genes)	2 out of 393 genes, 0.5%	16 out of 2968 genes, 0.5%	1
positive regulation of gene expression (view genes)	2 out of 393 genes, 0.5%	16 out of 2968 genes, 0.5%	1
positive regulation of transcription, DNA-dependent (view genes)	2 out of 393 genes, 0.5%	16 out of 2968 genes, 0.5%	1
cellular response to chemical stimulus (view genes)	2 out of 393 genes, 0.5%	16 out of 2968 genes, 0.5%	1
ubiquitin-dependent protein catabolic process (view genes)	5 out of 393 genes, 1.3%	41 out of 2968 genes, 1.4%	1
modification-dependent protein catabolic process (view genes)	5 out of 393 genes, 1.3%	41 out of 2968 genes, 1.4%	1
protein localization to organelle (view genes)	5 out of 393 genes, 1.3%	41 out of 2968 genes, 1.4%	1
negative regulation of biological process (view genes)	4 out of 393 genes, 1.0%	33 out of 2968 genes, 1.1%	1
negative regulation of cellular process (view genes)	4 out of 393 genes, 1.0%	33 out of 2968 genes, 1.1%	1
tricarboxylic acid cycle (view genes)	3 out of 393 genes, 0.8%	25 out of 2968 genes, 0.8%	1
transcription from RNA polymerase II promoter (view genes)	3 out of 393 genes, 0.8%	25 out of 2968 genes, 0.8%	1
nucleobase-containing compound transport (view genes)	3 out of 393 genes, 0.8%	25 out of 2968 genes, 0.8%	1
amino acid activation (view genes)	5 out of 393 genes, 1.3%	42 out of 2968 genes, 1.4%	1
tRNA aminoacylation (view genes)	5 out of 393 genes, 1.3%	42 out of 2968 genes, 1.4%	1
carbohydrate metabolic process (view genes)	20 out of 393 genes, 5.1%	162 out of 2968 genes, 5.5%	1
establishment of protein localization to organelle (view genes)	4 out of 393 genes, 1.0%	34 out of 2968 genes, 1.1%	1
DNA packaging (view genes)	2 out of 393 genes, 0.5%	17 out of 2968 genes, 0.6%	1
purine nucleoside triphosphate biosynthetic process (view genes)	2 out of 393 genes, 0.5%	17 out of 2968 genes, 0.6%	1
purine ribonucleoside triphosphate biosynthetic process (view genes)	2 out of 393 genes, 0.5%	17 out of 2968 genes, 0.6%	1
negative regulation of gene expression (view genes)	2 out of 393 genes, 0.5%	17 out of 2968 genes, 0.6%	1
sexual reproduction (view genes)	2 out of 393 genes, 0.5%	17 out of 2968 genes, 0.6%	1
negative regulation of transcription, DNA-dependent (view genes)	2 out of 393 genes, 0.5%	17 out of 2968 genes, 0.6%	1
negative regulation of RNA metabolic process (view genes)	2 out of 393 genes, 0.5%	17 out of 2968 genes, 0.6%	1
macromolecular complex assembly (view genes)	8 out of 393 genes, 2.0%	68 out of 2968 genes, 2.3%	1
regulation of phosphate metabolic process (view genes)	6 out of 393 genes, 1.5%	52 out of 2968 genes, 1.8%	1
regulation of phosphorus metabolic process (view genes)	6 out of 393 genes, 1.5%	52 out of 2968 genes, 1.8%	1
ribonucleoside triphosphate biosynthetic process (view genes)	2 out of 393 genes, 0.5%	18 out of 2968 genes, 0.6%	1
amine biosynthetic process (view genes)	2 out of 393 genes, 0.5%	18 out of 2968 genes, 0.6%	1
covalent chromatin modification (view genes)	2 out of 393 genes, 0.5%	18 out of 2968 genes, 0.6%	1
histone modification (view genes)	2 out of 393 genes, 0.5%	18 out of 2968 genes, 0.6%	1
regulation of catalytic activity (view genes)	7 out of 393 genes, 1.8%	61 out of 2968 genes, 2.1%	1
cellular response to stimulus (view genes)	24 out of 393 genes, 6.1%	198 out of 2968 genes, 6.7%	1
regulation of molecular function (view genes)	7 out of 393 genes, 1.8%	62 out of 2968 genes, 2.1%	1
sulfur amino acid metabolic process (view genes)	2 out of 393 genes, 0.5%	19 out of 2968 genes, 0.6%	1
translational initiation (view genes)	2 out of 393 genes, 0.5%	19 out of 2968 genes, 0.6%	1
purine nucleoside monophosphate metabolic process (view genes)	2 out of 393 genes, 0.5%	19 out of 2968 genes, 0.6%	1
purine nucleoside monophosphate biosynthetic process (view genes)	2 out of 393 genes, 0.5%	19 out of 2968 genes, 0.6%	1
purine ribonucleoside monophosphate metabolic process (view genes)	2 out of 393 genes, 0.5%	19 out of 2968 genes, 0.6%	1
purine ribonucleoside monophosphate biosynthetic process (view genes)	2 out of 393 genes, 0.5%	19 out of 2968 genes, 0.6%	1
negative regulation of macromolecule biosynthetic process (view genes)	2 out of 393 genes, 0.5%	19 out of 2968 genes, 0.6%	1
protein import (view genes)	2 out of 393 genes, 0.5%	19 out of 2968 genes, 0.6%	1
negative regulation of cellular macromolecule biosynthetic process (view genes)	2 out of 393 genes, 0.5%	19 out of 2968 genes, 0.6%	1
GPI anchor biosynthetic process (view genes)	2 out of 393 genes, 0.5%	20 out of 2968 genes, 0.7%	1
glycolipid biosynthetic process (view genes)	2 out of 393 genes, 0.5%	20 out of 2968 genes, 0.7%	1
negative regulation of biosynthetic process (view genes)	2 out of 393 genes, 0.5%	20 out of 2968 genes, 0.7%	1
negative regulation of cellular biosynthetic process (view genes)	2 out of 393 genes, 0.5%	20 out of 2968 genes, 0.7%	1
negative regulation of nucleobase-containing compound metabolic process (view genes)	2 out of 393 genes, 0.5%	20 out of 2968 genes, 0.7%	1
negative regulation of nitrogen compound metabolic process (view genes)	2 out of 393 genes, 0.5%	20 out of 2968 genes, 0.7%	1
positive regulation of biological process (view genes)	5 out of 393 genes, 1.3%	47 out of 2968 genes, 1.6%	1
positive regulation of cellular process (view genes)	5 out of 393 genes, 1.3%	47 out of 2968 genes, 1.6%	1
transport (view genes)	72 out of 393 genes, 18.3%	581 out of 2968 genes, 19.6%	1
protein targeting (view genes)	4 out of 393 genes, 1.0%	39 out of 2968 genes, 1.3%	1
glycerophospholipid biosynthetic process (view genes)	3 out of 393 genes, 0.8%	30 out of 2968 genes, 1.0%	1
establishment of localization (view genes)	72 out of 393 genes, 18.3%	583 out of 2968 genes, 19.6%	1
regulation of transcription from RNA polymerase II promoter (view genes)	8 out of 393 genes, 2.0%	74 out of 2968 genes, 2.5%	1
protein lipidation (view genes)	2 out of 393 genes, 0.5%	21 out of 2968 genes, 0.7%	1
fatty acid metabolic process (view genes)	2 out of 393 genes, 0.5%	21 out of 2968 genes, 0.7%	1
lipoprotein metabolic process (view genes)	2 out of 393 genes, 0.5%	21 out of 2968 genes, 0.7%	1
lipoprotein biosynthetic process (view genes)	2 out of 393 genes, 0.5%	21 out of 2968 genes, 0.7%	1
membrane lipid biosynthetic process (view genes)	2 out of 393 genes, 0.5%	21 out of 2968 genes, 0.7%	1
cellular protein catabolic process (view genes)	5 out of 393 genes, 1.3%	49 out of 2968 genes, 1.7%	1
proteolysis involved in cellular protein catabolic process (view genes)	5 out of 393 genes, 1.3%	49 out of 2968 genes, 1.7%	1
glycerolipid biosynthetic process (view genes)	3 out of 393 genes, 0.8%	31 out of 2968 genes, 1.0%	1
localization (view genes)	73 out of 393 genes, 18.6%	595 out of 2968 genes, 20.0%	1
regulation of macromolecule metabolic process (view genes)	30 out of 393 genes, 7.6%	257 out of 2968 genes, 8.7%	1
alcohol metabolic process (view genes)	2 out of 393 genes, 0.5%	22 out of 2968 genes, 0.7%	1
GPI anchor metabolic process (view genes)	2 out of 393 genes, 0.5%	22 out of 2968 genes, 0.7%	1
glycolipid metabolic process (view genes)	2 out of 393 genes, 0.5%	22 out of 2968 genes, 0.7%	1
negative regulation of macromolecule metabolic process (view genes)	2 out of 393 genes, 0.5%	22 out of 2968 genes, 0.7%	1
organic hydroxy compound metabolic process (view genes)	2 out of 393 genes, 0.5%	22 out of 2968 genes, 0.7%	1
signal transduction (view genes)	9 out of 393 genes, 2.3%	85 out of 2968 genes, 2.9%	1
signaling (view genes)	9 out of 393 genes, 2.3%	85 out of 2968 genes, 2.9%	1
single organism signaling (view genes)	9 out of 393 genes, 2.3%	85 out of 2968 genes, 2.9%	1
regulation of cellular process (view genes)	50 out of 393 genes, 12.7%	417 out of 2968 genes, 14.0%	1
organic substance transport (view genes)	26 out of 393 genes, 6.6%	227 out of 2968 genes, 7.6%	1
phosphatidylinositol biosynthetic process (view genes)	2 out of 393 genes, 0.5%	23 out of 2968 genes, 0.8%	1
regulation of gene expression (view genes)	26 out of 393 genes, 6.6%	228 out of 2968 genes, 7.7%	1
chromosome organization (view genes)	7 out of 393 genes, 1.8%	70 out of 2968 genes, 2.4%	1
glucose metabolic process (view genes)	4 out of 393 genes, 1.0%	43 out of 2968 genes, 1.4%	1
single-organism carbohydrate metabolic process (view genes)	11 out of 393 genes, 2.8%	105 out of 2968 genes, 3.5%	1
cellular protein modification process (view genes)	30 out of 393 genes, 7.6%	263 out of 2968 genes, 8.9%	1
protein modification process (view genes)	30 out of 393 genes, 7.6%	263 out of 2968 genes, 8.9%	1
metal ion transport (view genes)	3 out of 393 genes, 0.8%	34 out of 2968 genes, 1.1%	1
single-organism process (view genes)	115 out of 393 genes, 29.3%	932 out of 2968 genes, 31.4%	1
intracellular transport (view genes)	16 out of 393 genes, 4.1%	149 out of 2968 genes, 5.0%	1
regulation of RNA metabolic process (view genes)	22 out of 393 genes, 5.6%	199 out of 2968 genes, 6.7%	1
macromolecular complex subunit organization (view genes)	10 out of 393 genes, 2.5%	98 out of 2968 genes, 3.3%	1
chromatin organization (view genes)	5 out of 393 genes, 1.3%	54 out of 2968 genes, 1.8%	1
glucose catabolic process (view genes)	3 out of 393 genes, 0.8%	35 out of 2968 genes, 1.2%	1
positive regulation of macromolecule metabolic process (view genes)	3 out of 393 genes, 0.8%	35 out of 2968 genes, 1.2%	1
hexose catabolic process (view genes)	3 out of 393 genes, 0.8%	35 out of 2968 genes, 1.2%	1
monosaccharide catabolic process (view genes)	3 out of 393 genes, 0.8%	35 out of 2968 genes, 1.2%	1
response to stress (view genes)	18 out of 393 genes, 4.6%	167 out of 2968 genes, 5.6%	1
negative regulation of metabolic process (view genes)	2 out of 393 genes, 0.5%	25 out of 2968 genes, 0.8%	1
negative regulation of cellular metabolic process (view genes)	2 out of 393 genes, 0.5%	25 out of 2968 genes, 0.8%	1
glycerophospholipid metabolic process (view genes)	4 out of 393 genes, 1.0%	45 out of 2968 genes, 1.5%	1
aerobic respiration (view genes)	4 out of 393 genes, 1.0%	45 out of 2968 genes, 1.5%	1
intracellular signal transduction (view genes)	5 out of 393 genes, 1.3%	55 out of 2968 genes, 1.9%	1
small GTPase mediated signal transduction (view genes)	3 out of 393 genes, 0.8%	36 out of 2968 genes, 1.2%	1
phosphatidylinositol metabolic process (view genes)	3 out of 393 genes, 0.8%	36 out of 2968 genes, 1.2%	1
glycerolipid metabolic process (view genes)	4 out of 393 genes, 1.0%	46 out of 2968 genes, 1.5%	1
purine-containing compound biosynthetic process (view genes)	4 out of 393 genes, 1.0%	46 out of 2968 genes, 1.5%	1
membrane lipid metabolic process (view genes)	2 out of 393 genes, 0.5%	26 out of 2968 genes, 0.9%	1
regulation of macromolecule biosynthetic process (view genes)	25 out of 393 genes, 6.4%	228 out of 2968 genes, 7.7%	1
regulation of cellular macromolecule biosynthetic process (view genes)	25 out of 393 genes, 6.4%	228 out of 2968 genes, 7.7%	1
cell communication (view genes)	10 out of 393 genes, 2.5%	101 out of 2968 genes, 3.4%	1
regulation of biological process (view genes)	50 out of 393 genes, 12.7%	432 out of 2968 genes, 14.6%	1
purine ribonucleotide biosynthetic process (view genes)	3 out of 393 genes, 0.8%	37 out of 2968 genes, 1.2%	1
single-organism carbohydrate catabolic process (view genes)	3 out of 393 genes, 0.8%	37 out of 2968 genes, 1.2%	1
cofactor biosynthetic process (view genes)	6 out of 393 genes, 1.5%	66 out of 2968 genes, 2.2%	1
amine metabolic process (view genes)	2 out of 393 genes, 0.5%	27 out of 2968 genes, 0.9%	1
regulation of biosynthetic process (view genes)	25 out of 393 genes, 6.4%	231 out of 2968 genes, 7.8%	1
regulation of cellular biosynthetic process (view genes)	25 out of 393 genes, 6.4%	231 out of 2968 genes, 7.8%	1
cofactor metabolic process (view genes)	9 out of 393 genes, 2.3%	94 out of 2968 genes, 3.2%	1
carbohydrate derivative biosynthetic process (view genes)	10 out of 393 genes, 2.5%	103 out of 2968 genes, 3.5%	1
regulation of cellular metabolic process (view genes)	31 out of 393 genes, 7.9%	281 out of 2968 genes, 9.5%	1
regulation of transcription, DNA-dependent (view genes)	21 out of 393 genes, 5.3%	198 out of 2968 genes, 6.7%	1
regulation of RNA biosynthetic process (view genes)	21 out of 393 genes, 5.3%	198 out of 2968 genes, 6.7%	1
purine nucleotide biosynthetic process (view genes)	3 out of 393 genes, 0.8%	38 out of 2968 genes, 1.3%	1
positive regulation of metabolic process (view genes)	3 out of 393 genes, 0.8%	38 out of 2968 genes, 1.3%	1
positive regulation of cellular metabolic process (view genes)	3 out of 393 genes, 0.8%	38 out of 2968 genes, 1.3%	1
regulation of primary metabolic process (view genes)	31 out of 393 genes, 7.9%	282 out of 2968 genes, 9.5%	1
cellular component assembly (view genes)	8 out of 393 genes, 2.0%	86 out of 2968 genes, 2.9%	1
cellular protein complex assembly (view genes)	2 out of 393 genes, 0.5%	28 out of 2968 genes, 0.9%	1
cellular macromolecule localization (view genes)	11 out of 393 genes, 2.8%	114 out of 2968 genes, 3.8%	1
protein catabolic process (view genes)	5 out of 393 genes, 1.3%	59 out of 2968 genes, 2.0%	1
proteolysis (view genes)	11 out of 393 genes, 2.8%	115 out of 2968 genes, 3.9%	1
positive regulation of macromolecule biosynthetic process (view genes)	2 out of 393 genes, 0.5%	29 out of 2968 genes, 1.0%	1
carbohydrate catabolic process (view genes)	3 out of 393 genes, 0.8%	40 out of 2968 genes, 1.3%	1
intracellular protein transport (view genes)	10 out of 393 genes, 2.5%	107 out of 2968 genes, 3.6%	1
response to stimulus (view genes)	28 out of 393 genes, 7.1%	262 out of 2968 genes, 8.8%	1
lipid metabolic process (view genes)	12 out of 393 genes, 3.1%	125 out of 2968 genes, 4.2%	1
positive regulation of biosynthetic process (view genes)	2 out of 393 genes, 0.5%	30 out of 2968 genes, 1.0%	1
positive regulation of cellular biosynthetic process (view genes)	2 out of 393 genes, 0.5%	30 out of 2968 genes, 1.0%	1
cellular respiration (view genes)	4 out of 393 genes, 1.0%	52 out of 2968 genes, 1.8%	1
phospholipid metabolic process (view genes)	5 out of 393 genes, 1.3%	62 out of 2968 genes, 2.1%	1
regulation of nucleobase-containing compound metabolic process (view genes)	23 out of 393 genes, 5.9%	223 out of 2968 genes, 7.5%	1
regulation of nitrogen compound metabolic process (view genes)	23 out of 393 genes, 5.9%	223 out of 2968 genes, 7.5%	1
establishment of localization in cell (view genes)	16 out of 393 genes, 4.1%	163 out of 2968 genes, 5.5%	1
phospholipid biosynthetic process (view genes)	3 out of 393 genes, 0.8%	42 out of 2968 genes, 1.4%	1
monovalent inorganic cation transport (view genes)	3 out of 393 genes, 0.8%	42 out of 2968 genes, 1.4%	1
biological regulation (view genes)	50 out of 393 genes, 12.7%	450 out of 2968 genes, 15.2%	1
purine nucleoside biosynthetic process (view genes)	2 out of 393 genes, 0.5%	32 out of 2968 genes, 1.1%	1
purine ribonucleoside biosynthetic process (view genes)	2 out of 393 genes, 0.5%	32 out of 2968 genes, 1.1%	1
hexose metabolic process (view genes)	4 out of 393 genes, 1.0%	54 out of 2968 genes, 1.8%	1
single-organism cellular process (view genes)	103 out of 393 genes, 26.2%	873 out of 2968 genes, 29.4%	1
regulation of metabolic process (view genes)	31 out of 393 genes, 7.9%	295 out of 2968 genes, 9.9%	1
cellular protein localization (view genes)	10 out of 393 genes, 2.5%	113 out of 2968 genes, 3.8%	1
cellular localization (view genes)	17 out of 393 genes, 4.3%	176 out of 2968 genes, 5.9%	1
monosaccharide metabolic process (view genes)	4 out of 393 genes, 1.0%	55 out of 2968 genes, 1.9%	1
coenzyme biosynthetic process (view genes)	4 out of 393 genes, 1.0%	56 out of 2968 genes, 1.9%	1
lipid biosynthetic process (view genes)	6 out of 393 genes, 1.5%	77 out of 2968 genes, 2.6%	1
cellular lipid metabolic process (view genes)	8 out of 393 genes, 2.0%	98 out of 2968 genes, 3.3%	1
protein complex assembly (view genes)	2 out of 393 genes, 0.5%	37 out of 2968 genes, 1.2%	1
mitochondrion organization (view genes)	3 out of 393 genes, 0.8%	49 out of 2968 genes, 1.7%	1
protein complex biogenesis (view genes)	2 out of 393 genes, 0.5%	38 out of 2968 genes, 1.3%	1
organelle organization (view genes)	18 out of 393 genes, 4.6%	197 out of 2968 genes, 6.6%	1
protein complex subunit organization (view genes)	4 out of 393 genes, 1.0%	66 out of 2968 genes, 2.2%	1
coenzyme metabolic process (view genes)	5 out of 393 genes, 1.3%	80 out of 2968 genes, 2.7%	1
cellular component organization (view genes)	23 out of 393 genes, 5.9%	253 out of 2968 genes, 8.5%	1
protein transport (view genes)	12 out of 393 genes, 3.1%	152 out of 2968 genes, 5.1%	1
establishment of protein localization (view genes)	12 out of 393 genes, 3.1%	153 out of 2968 genes, 5.2%	1
macromolecule localization (view genes)	15 out of 393 genes, 3.8%	183 out of 2968 genes, 6.2%	1
translation (view genes)	23 out of 393 genes, 5.9%	258 out of 2968 genes, 8.7%	1
vesicle-mediated transport (view genes)	5 out of 393 genes, 1.3%	85 out of 2968 genes, 2.9%	1
protein localization (view genes)	12 out of 393 genes, 3.1%	159 out of 2968 genes, 5.4%	1
regulation of biological quality (view genes)	3 out of 393 genes, 0.8%	63 out of 2968 genes, 2.1%	1
cellular protein metabolic process (view genes)	61 out of 393 genes, 15.5%	603 out of 2968 genes, 20.3%	1
protein metabolic process (view genes)	67 out of 393 genes, 17.0%	670 out of 2968 genes, 22.6%	1
Gene Ontology term	Genes annotated to the term
ribonucleoprotein complex biogenesis	YMR240C, YCR072C, YNL112W, YPL093W, YER126C, YPL217C, YJL109C, YJL050W, YMR049C, YNR053C, YHR065C, YDL148C, YGR245C, YLR409C, YLR186W, YNL124W, YKL009W, YNR054C, YDL031W, YMR093W, YDL209C, YDR449C, YOL122C, YKL099C, YHR169W, YLR222C, YIL091C, YDR339C, YOR294W, YAL025C, YDL060W, YML093W, YCL054W, YOR287C, YNL061W, YLR167W
ribosome biogenesis	YCR072C, YNL112W, YPL093W, YER126C, YPL217C, YJL109C, YJL050W, YMR049C, YNR053C, YHR065C, YDL148C, YGR245C, YLR409C, YLR186W, YNL124W, YKL009W, YNR054C, YDL031W, YMR093W, YDR449C, YOL122C, YKL099C, YHR169W, YLR222C, YIL091C, YDR339C, YOR294W, YAL025C, YDL060W, YML093W, YCL054W, YOR287C, YNL061W, YLR167W
nitrogen compound metabolic process	YLR420W, YIR029W, YBL023C, YNL112W, YLR336C, YJL109C, YML096W, YLR274W, YLR318W, YNL141W, YPL188W, YLR383W, YGL236C, YBL039C, YHR077C, YLR002C, YFR055W, YDR449C, YOL122C, YNL082W, YOL090W, YER069W, YDR325W, YPR010C, YGL009C, YIL008W, YKL035W, YEL031W, YAL025C, YAR008W, YNL290W, YNL163C, YLR277C, YJL034W, YKR069W, YOR287C, YNL061W, YJL087C, YFL008W, YNL248C, YDL036C, YER126C, YGR278W, YPR035W, YEL…
rRNA metabolic process	YKL099C, YHR169W, YNL112W, YPL093W, YER126C, YLR222C, YJL109C, YJL050W, YIL091C, YDR339C, YMR049C, YHR065C, YAL025C, YLR409C, YML093W, YLR186W, YKL009W, YCL054W, YMR239C, YOR287C, YNL061W, YMR093W, YDR449C, YOL122C
cellular nitrogen compound metabolic process	YLR420W, YIR029W, YBL023C, YNL112W, YLR336C, YJL109C, YML096W, YLR274W, YLR318W, YNL141W, YPL188W, YLR383W, YGL236C, YBL039C, YHR077C, YLR002C, YDR449C, YOL122C, YNL082W, YOL090W, YDR325W, YPR010C, YIL008W, YKL035W, YEL031W, YAL025C, YAR008W, YNL290W, YNL163C, YLR277C, YJL034W, YKR069W, YOR287C, YNL061W, YJL087C, YFL008W, YNL248C, YDL036C, YER126C, YGR278W, YEL019C, YKL209C, YPR145W, YLR103C, YNR…
double-strand break repair via homologous recombination	YPR019W, YOL034W, YEL019C, YLR274W, YLR383W, YBL023C
ncRNA processing	YKL099C, YHR169W, YNL112W, YPL093W, YER126C, YLR222C, YJL109C, YJL050W, YIL091C, YPL212C, YNL221C, YIL008W, YDR339C, YMR049C, YBR084W, YHR065C, YAL025C, YAR008W, YGL236C, YLR409C, YLR186W, YML093W, YKL009W, YLR277C, YCL054W, YOR287C, YNL061W, YMR093W, YML080W, YJL087C, YDR449C, YOL122C
rRNA processing	YKL099C, YHR169W, YNL112W, YPL093W, YER126C, YLR222C, YJL109C, YJL050W, YIL091C, YDR339C, YMR049C, YHR065C, YAL025C, YLR409C, YML093W, YLR186W, YKL009W, YCL054W, YOR287C, YNL061W, YMR093W, YDR449C, YOL122C
RNA metabolic process	YNL112W, YPL093W, YLR336C, YJL109C, YPL160W, YBR061C, YHR065C, YJL011C, YGL236C, YLR186W, YHR077C, YHR143W-A, YDL209C, YDR449C, YOL122C, YOL066C, YLR222C, YPR010C, YNL113W, YIL008W, YPR110C, YOL097C, YAL025C, YAR008W, YLR277C, YOR287C, YNL061W, YJL087C, YDL036C, YNL248C, YMR240C, YER126C, YJL050W, YDR324C, YDR045C, YGR278W, YMR049C, YFL022C, YNL247W, YIR009W, YOR243C, YPR190C, YLR409C, Q0055, YKL…
organic cyclic compound metabolic process	YLR420W, YIR029W, YBL023C, YNL112W, YLR336C, YJL109C, YLR274W, YLR318W, YNL141W, YPL188W, YLR383W, YGL236C, YBL039C, YHR077C, YLR002C, YDR449C, YOL122C, YNL082W, YOL090W, YDR325W, YPR010C, YIL008W, YKL035W, YEL031W, YAL025C, YAR008W, YNL290W, YNL163C, YLR277C, YJL034W, YKR069W, YOR287C, YNL061W, YJL087C, YFL008W, YNL248C, YDL036C, YER126C, YGR278W, YEL019C, YKL209C, YMR015C, YLR103C, YNR053C, YNL…
heterocycle metabolic process	YLR420W, YIR029W, YBL023C, YNL112W, YLR336C, YJL109C, YLR274W, YLR318W, YNL141W, YPL188W, YLR383W, YGL236C, YBL039C, YHR077C, YLR002C, YDR449C, YOL122C, YNL082W, YOL090W, YDR325W, YPR010C, YIL008W, YKL035W, YEL031W, YAL025C, YAR008W, YNL290W, YNL163C, YLR277C, YJL034W, YKR069W, YOR287C, YNL061W, YJL087C, YFL008W, YNL248C, YDL036C, YER126C, YGR278W, YEL019C, YKL209C, YLR103C, YNR053C, YNL247W, YBR…
nucleic acid metabolic process	YBL023C, YNL112W, YPL093W, YLR336C, YJL109C, YPL160W, YLR274W, YBR061C, YLR318W, YHR065C, YJL011C, YLR383W, YGL236C, YLR186W, YHR077C, YLR002C, YHR143W-A, YDL209C, YDR449C, YOL122C, YNL082W, YEL032W, YOL090W, YOL094C, YDR325W, YOL066C, YLR222C, YPR010C, YNL113W, YIL008W, YPR110C, YOL097C, YAL025C, YAR008W, YNL290W, YLR277C, YOR287C, YGL201C, YNL061W, YJL087C, YFL008W, YNL248C, YDL036C, YMR240C, Y…
DNA replication initiation	YEL032W, YPR019W, YPL153C, YPL160W, YGL201C, YBL023C, YLR103C
ncRNA metabolic process	YNL112W, YPL093W, YER126C, YJL109C, YJL050W, YPL160W, YMR049C, YFL022C, YHR065C, YNL247W, YGL236C, YLR409C, YLR186W, YNL124W, YKL009W, YMR093W, YDR449C, YOL122C, YKL099C, YGR264C, YHR169W, YLR222C, YPL212C, YIL091C, YDR339C, YIL008W, YNL221C, YBR084W, YOL097C, YAL025C, YAR008W, YML093W, YLR277C, YCL054W, YOR287C, YMR239C, YNL061W, YJL087C, YML080W
cellular aromatic compound metabolic process	YLR420W, YBL023C, YNL112W, YLR336C, YJL109C, YLR274W, YLR318W, YNL141W, YPL188W, YLR383W, YGL236C, YBL039C, YHR077C, YLR002C, YDR449C, YOL122C, YNL082W, YOL090W, YDR325W, YPR010C, YIL008W, YKL035W, YEL031W, YAL025C, YAR008W, YNL290W, YNL163C, YLR277C, YJL034W, YKR069W, YOR287C, YNL061W, YJL087C, YFL008W, YNL248C, YDL036C, YER126C, YGR278W, YEL019C, YKL209C, YLR103C, YNR053C, YNL247W, YBR248C, YOR…
nucleobase-containing compound metabolic process	YLR420W, YBL023C, YNL112W, YPL093W, YLR359W, YPL217C, YLR336C, YJL109C, YPL160W, YLR274W, YGR152C, YBR061C, YLR318W, YHR065C, YJL011C, YNL141W, YPL188W, YLR383W, YGL236C, YLR186W, YDR406W, YBL039C, YHR077C, YLR002C, YHR143W-A, YDL209C, YJL130C, YGL008C, YDR449C, YOL122C, YNL082W, YEL032W, YOL090W, YLR212C, YOL094C, YDR325W, YOL066C, YLR222C, YPR010C, YNL113W, YIL008W, YKL035W, YPR110C, YOL097C, Y…
recombinational repair	YPR019W, YOL034W, YEL019C, YLR274W, YLR383W, YBL023C
glycogen biosynthetic process	YLR258W, YEL011W, YKL035W, YPR184W, YFR015C
pyrimidine nucleobase metabolic process	YML106W, YEL021W, YLR420W, YKL216W, YJL130C
'de novo' pyrimidine nucleobase biosynthetic process	YML106W, YEL021W, YLR420W, YKL216W, YJL130C
pyrimidine nucleobase biosynthetic process	YML106W, YEL021W, YLR420W, YKL216W, YJL130C
RNA processing	YMR240C, YNL112W, YPL093W, YER126C, YJL109C, YJL050W, YMR049C, YHR065C, YIR009W, YGL236C, YLR409C, YLR186W, YKL009W, Q0055, YMR093W, YDL209C, YDR449C, YOL122C, YKL099C, YHR169W, YMR125W, YLR222C, YPL212C, YIL091C, YDR339C, YIL008W, YNL221C, YBR084W, YML046W, YAL025C, YAR008W, YML093W, YLR277C, YCL054W, YNL222W, YOR287C, YMR239C, YNL061W, YJL087C, YML080W
cellular component biogenesis	YLR393W, YMR240C, YBL023C, YCR072C, YNL112W, YPL093W, YER126C, YPL217C, YJL109C, YJL050W, YLR274W, YMR049C, YNR053C, YHR065C, YDL148C, YPR019W, YGR245C, YLR409C, YLR186W, YNL124W, YKL009W, YNR054C, YDL031W, YMR093W, YDL209C, YDR449C, YOL122C, YLR212C, YKL099C, YHR169W, YLR222C, YIL091C, YDR339C, YOR294W, YDL060W, YAL025C, YML093W, YCL054W, YOR287C, YNL061W, YLR167W
DNA-dependent DNA replication	YEL032W, YPR019W, YBL023C, YPL153C, YLR274W, YGL201C, YPL160W, YLR103C
DNA replication	YEL032W, YOL094C, YBL023C, YPL160W, YLR274W, YLR103C, YLR318W, YPR019W, YER070W, YNL290W, Q0055, YNL102W, YDL164C, YPL153C, YLL004W, YGL201C, YDR013W
regulation of cell cycle	YPR119W, YGR211W, YLR210W, YNL289W, YJL006C, YGR108W, YFR028C, YEL019C, YMR049C, YDL209C, YFR036W, YNL164C
double-strand break repair	YPR019W, YOL034W, YEL019C, YLR274W, YLR383W, YBL023C
nucleobase biosynthetic process	YML106W, YNL141W, YEL021W, YLR420W, YKL216W, YJL130C
glycogen metabolic process	YLR258W, YEL011W, YKL035W, YPR184W, YFR015C
energy reserve metabolic process	YLR258W, YEL011W, YKL035W, YPR184W, YFR015C
S phase of mitotic cell cycle	YPR019W, YLR274W, YBL023C
double-strand break repair via break-induced replication	YPR019W, YLR274W, YBL023C
S phase	YPR019W, YLR274W, YBL023C
maturation of 5.8S rRNA	YJL050W, YAL025C, YDR339C, YLR186W, YER126C, YDR449C
maturation of 5.8S rRNA from tricistronic rRNA transcript (SSU-rRNA, 5.8S rRNA, LSU-rRNA)	YJL050W, YAL025C, YDR339C, YLR186W, YER126C, YDR449C
glucan biosynthetic process	YLR258W, YEL011W, YKL035W, YPR184W, YFR015C
ribosomal large subunit biogenesis	YAL025C, YGR245C, YMR049C, YPL093W, YER126C, YKL009W
organic substance metabolic process	YLR420W, YFL031W, YIR029W, YGR078C, YBL023C, YNL112W, YPL209C, YLR336C, YJL109C, YML096W, YIL162W, YLR274W, YLR318W, YNL141W, YGL147C, YPL188W, YLR383W, YGL236C, YMR186W, YCR091W, YBL039C, YPL026C, YHR077C, YLR002C, YFR055W, YKL029C, YFR015C, YDR449C, YOL122C, YNL082W, YOL090W, YER069W, YDR325W, YPR010C, YGL009C, YIL008W, YKL035W, YGL030W, YGR003W, YAR018C, YEL031W, YAL023C, YAL025C, YAR008W, YNL…
DNA geometric change	YEL032W, YPR019W, YGL201C, YLR274W, YBL023C
DNA duplex unwinding	YEL032W, YPR019W, YGL201C, YLR274W, YBL023C
cleavage involved in rRNA processing	YJL109C, YJL050W, YKL099C, YDR339C, YLR186W, YDR449C
nucleobase metabolic process	YML106W, YNL141W, YEL021W, YLR420W, YKL216W, YJL130C
RNA phosphodiester bond hydrolysis	YJL109C, YJL050W, YKL099C, YDR339C, YLR186W, YDR449C
organonitrogen compound catabolic process	YDR091C, YLR212C, YIR029W, YDL219W, YPL217C, YGR152C, YKL209C, YNR053C, YPL058C, YNL141W, YEL031W, YOR076C, YLR286C, YDR321W, YDR406W, YNL163C, YPL051W, YPL226W, YIR032C, YJL034W, YAL035W, YNL191W, YJL130C, YGL008C
UMP biosynthetic process	YML106W, YEL021W, YKL216W
pre-replicative complex assembly	YPR019W, YLR274W, YBL023C
asparagine metabolic process	YML096W, YDR321W, YPR145W
pyrimidine ribonucleoside monophosphate metabolic process	YML106W, YEL021W, YKL216W
pyrimidine ribonucleoside monophosphate biosynthetic process	YML106W, YEL021W, YKL216W
UMP metabolic process	YML106W, YEL021W, YKL216W
interphase	YPR019W, YLR274W, YBL023C
interphase of mitotic cell cycle	YPR019W, YLR274W, YBL023C
cellular glucan metabolic process	YLR258W, YEL011W, YKL035W, YPR184W, YFR015C
regulation of mitotic cell cycle	YEL019C, YGR211W, YFR028C, YFR036W, YNL164C
glucan metabolic process	YLR258W, YEL011W, YKL035W, YPR184W, YFR015C
cellular amide metabolic process	YML096W, YIR032C, YNR057C, YIR029W, YDR321W, YPR145W, YNL191W, YNR058W
alpha-amino acid metabolic process	YBR166C, YOL140W, YER052C, YGL026C, YAL012W, YER069W, YDL219W, YMR108W, YIL116W, YML096W, YGL009C, YPR035W, YPR145W, YBR084W, YLR058C, YDR234W, YBR248C, YDR321W, YPL111W, YNL191W, YJL130C, YKR026C
pyrimidine-containing compound biosynthetic process	YGR144W, YML106W, YEL021W, YLR420W, YKL216W, YBL039C, YJL130C
cellular metabolic process	YLR420W, YFL031W, YIR029W, YGR078C, YBL023C, YNL112W, YPL209C, YLR336C, YJL109C, YML096W, YDL236W, YLR274W, YLR318W, YIL147C, YNL141W, YGL147C, YPL188W, YLR383W, YGL236C, YMR186W, YCR091W, YBL039C, YPL026C, YDR507C, YHR077C, YLR002C, YFR055W, YKL029C, YFR015C, YDR449C, YOL122C, YNL082W, YOL090W, YER069W, YDR325W, YJL200C, YPR010C, YGL009C, YIL008W, YKL035W, YGL030W, YGR003W, YAR018C, YEL031W, YEL…
primary metabolic process	YLR420W, YFL031W, YGR078C, YBL023C, YNL112W, YPL209C, YLR336C, YJL109C, YML096W, YIL162W, YLR274W, YLR318W, YNL141W, YGL147C, YPL188W, YLR383W, YGL236C, YMR186W, YCR091W, YBL039C, YPL026C, YHR077C, YLR002C, YFR055W, YFR015C, YDR449C, YOL122C, YNL082W, YOL090W, YER069W, YDR325W, YJL200C, YPR010C, YGL009C, YIL008W, YKL035W, YGL030W, YGR003W, YAR018C, YEL031W, YAL023C, YAL025C, YAR008W, YNL290W, YNL…
cellular nitrogen compound catabolic process	YDR091C, YLR212C, YIR029W, YNL112W, YPL217C, YJL050W, YGR152C, YKL209C, YNR053C, YPL058C, YNL141W, YEL031W, YOR076C, YDR406W, YNL163C, YKL009W, YPL051W, YPL226W, YIR032C, YJL034W, YMR239C, YAL035W, YGL008C
heterocycle catabolic process	YDR091C, YLR212C, YIR029W, YNL112W, YPL217C, YJL050W, YGR152C, YKL209C, YNR053C, YPL058C, YNL141W, YEL031W, YOR076C, YDR406W, YNL163C, YKL009W, YPL051W, YPL226W, YIR032C, YJL034W, YMR239C, YAL035W, YGL008C
organic cyclic compound catabolic process	YDR091C, YLR212C, YIR029W, YNL112W, YPL217C, YJL050W, YGR152C, YKL209C, YNR053C, YPL058C, YNL141W, YEL031W, YOR076C, YDR406W, YNL163C, YKL009W, YPL051W, YPL226W, YIR032C, YJL034W, YMR239C, YAL035W, YGL008C
polysaccharide biosynthetic process	YLR258W, YEL011W, YKL035W, YPR184W, YFR015C
pseudouridine synthesis	YOR243C, YDL036C, YPL212C, YOL066C, YNL124W
pyrimidine nucleotide metabolic process	YML106W, YEL021W, YLR420W, YKL216W, YBL039C
pyrimidine nucleotide biosynthetic process	YML106W, YEL021W, YLR420W, YKL216W, YBL039C
regulation of cell cycle process	YPR119W, YEL019C, YFR028C, YFR036W, YNL164C
cellular polysaccharide biosynthetic process	YLR258W, YEL011W, YKL035W, YPR184W, YFR015C
RNA modification	YOR243C, YDL036C, YGL236C, YOL066C, YNL124W, YCL054W, YPL212C, YBR061C, YIL008W, YBR084W, YML080W
pyrimidine-containing compound metabolic process	YGR144W, YML106W, YEL021W, YLR420W, YKL216W, YBL039C, YJL130C
organonitrogen compound metabolic process	YBR166C, YLR420W, YCL064C, YGL026C, YAL012W, YIR029W, YDL219W, YLR359W, YPL217C, YML096W, YPL160W, YGR152C, YNL141W, YPL188W, YDR044W, YDR321W, YDR406W, YJL088W, YBL039C, YIR032C, YFR055W, YGL008C, YJL130C, YBR038W, YLR212C, YER069W, YMR108W, YIL116W, YGL009C, YOL097C, YEL021W, YEL031W, YNL163C, YJL034W, YKR069W, YAL035W, YGR090W, YKR026C, YML106W, YKL216W, YNR058W, YHR208W, YPR035W, YPR145W, YKL…
maturation of LSU-rRNA from tricistronic rRNA transcript (SSU-rRNA, 5.8S rRNA, LSU-rRNA)	YAL025C, YER126C
maturation of LSU-rRNA	YAL025C, YER126C
'de novo' UMP biosynthetic process	YML106W, YEL021W
positive regulation of cell cycle	YEL019C, YDL209C
cellular carbohydrate biosynthetic process	YLR258W, YML100W, YEL011W, YKL035W, YPR184W, YFR015C
regulation of translational initiation	YAL035W, YDR283C, YKR026C
microtubule-based movement	YPR141C, YPL155C, YEL061C
pyrimidine ribonucleotide metabolic process	YML106W, YEL021W, YKL216W
pyrimidine ribonucleotide biosynthetic process	YML106W, YEL021W, YKL216W
pyrimidine ribonucleoside biosynthetic process	YML106W, YEL021W, YKL216W
pyrimidine nucleoside biosynthetic process	YML106W, YEL021W, YKL216W
amino acid transmembrane transport	YKR039W, YOL140W, YGR055W, YDR508C, YEL063C, YDL210W, YHL036W
microtubule-based process	YGL061C, YPR141C, YLR212C, YPR119W, YNL126W, YPL155C, YHR172W, YEL061C
endonucleolytic cleavage involved in rRNA processing	YJL109C, YKL099C, YDR339C, YLR186W, YDR449C
endonucleolytic cleavage of tricistronic rRNA transcript (SSU-rRNA, 5.8S rRNA, LSU-rRNA)	YJL109C, YKL099C, YDR339C, YLR186W, YDR449C
cellular polysaccharide metabolic process	YLR258W, YEL011W, YKL035W, YPR184W, YFR015C
RNA phosphodiester bond hydrolysis, endonucleolytic	YJL109C, YKL099C, YDR339C, YLR186W, YDR449C
nitrogen compound transport	YOL140W, YBL042C, YDL210W, YIR028W, YHL036W, YER060W, YMR125W, YKR039W, YHL016C, YGR055W, YNL142W, YDR508C, YEL063C, YPL169C, YOR046C
carboxylic acid metabolic process	YBR166C, YCL064C, YGL026C, YAL012W, YDL219W, YNR058W, YML096W, YHR208W, YPR035W, YPL160W, YPR145W, YFL022C, YNL247W, YDR234W, YBR248C, YOL126C, YDR321W, YJL088W, YFR055W, YNR057C, YKL029C, YNL191W, YJL130C, YER052C, YOL140W, YGR264C, YER069W, YMR108W, YIL116W, YGR060W, YGL009C, YKL106W, YBR084W, YOL097C, YLR058C, YLR355C, YPR002W, YIR031C, YPL111W, YKR026C
organic acid metabolic process	YBR166C, YCL064C, YGL026C, YAL012W, YDL219W, YNR058W, YML096W, YHR208W, YPR035W, YPL160W, YPR145W, YFL022C, YNL247W, YDR234W, YBR248C, YOL126C, YDR321W, YJL088W, YFR055W, YNR057C, YKL029C, YNL191W, YJL130C, YER052C, YOL140W, YGR264C, YER069W, YMR108W, YIL116W, YGR060W, YGL009C, YKL106W, YBR084W, YOL097C, YLR058C, YLR355C, YPR002W, YIR031C, YPL111W, YKR026C
oxoacid metabolic process	YBR166C, YCL064C, YGL026C, YAL012W, YDL219W, YNR058W, YML096W, YHR208W, YPR035W, YPL160W, YPR145W, YFL022C, YNL247W, YDR234W, YBR248C, YOL126C, YDR321W, YJL088W, YFR055W, YNR057C, YKL029C, YNL191W, YJL130C, YER052C, YOL140W, YGR264C, YER069W, YMR108W, YIL116W, YGR060W, YGL009C, YKL106W, YBR084W, YOL097C, YLR058C, YLR355C, YPR002W, YIR031C, YPL111W, YKR026C
cellular amino acid metabolic process	YBR166C, YCL064C, YGL026C, YAL012W, YDL219W, YML096W, YHR208W, YPR035W, YPL160W, YPR145W, YFL022C, YNL247W, YDR234W, YBR248C, YDR321W, YJL088W, YFR055W, YNL191W, YJL130C, YER052C, YOL140W, YGR264C, YER069W, YIL116W, YMR108W, YGL009C, YKL106W, YBR084W, YOL097C, YLR058C, YLR355C, YPL111W, YKR026C
polysaccharide metabolic process	YLR258W, YEL011W, YKL035W, YPR184W, YFR015C
cellular macromolecule metabolic process	YFL031W, YGR078C, YBL023C, YNL112W, YPL209C, YLR336C, YJL109C, YLR274W, YLR318W, YGL147C, YLR383W, YGL236C, YMR186W, YCR091W, YPL026C, YHR077C, YLR002C, YFR015C, YDR449C, YOL122C, YNL082W, YOL090W, YDR325W, YPR010C, YIL008W, YKL035W, YGL030W, YGR003W, YAR018C, YAL023C, YAL025C, YAR008W, YNL290W, YLR277C, YJL034W, YMR001C, YBR081C, YOR287C, YNL061W, YLR406C, YJL087C, YFL008W, YNL248C, YDL036C, YDR…
glutamine family amino acid metabolic process	YOL140W, YPL111W, YPR035W, YDR321W, YER069W, YNL191W, YJL130C
aromatic compound catabolic process	YDR091C, YLR212C, YNL112W, YPL217C, YJL050W, YGR152C, YKL209C, YNR053C, YPL058C, YNL141W, YEL031W, YOR076C, YDR406W, YNL163C, YKL009W, YPL051W, YPL226W, YJL034W, YMR239C, YAL035W, YGL008C
endonucleolytic cleavage to generate mature 5'-end of SSU-rRNA from (SSU-rRNA, 5.8S rRNA, LSU-rRNA)	YDR339C, YLR186W, YDR449C
endonucleolytic cleavage in 5'-ETS of tricistronic rRNA transcript (SSU-rRNA, 5.8S rRNA, LSU-rRNA)	YDR339C, YLR186W, YDR449C
RNA 5'-end processing	YDR339C, YLR186W, YDR449C
rRNA 5'-end processing	YDR339C, YLR186W, YDR449C
pyrimidine nucleoside metabolic process	YML106W, YEL021W, YKL216W
glutamine metabolic process	YPR035W, YNL191W, YJL130C
cellular component movement	YPR141C, YPL155C, YEL061C
pyrimidine nucleoside monophosphate metabolic process	YML106W, YEL021W, YKL216W
pyrimidine nucleoside monophosphate biosynthetic process	YML106W, YEL021W, YKL216W
ncRNA 5'-end processing	YDR339C, YLR186W, YDR449C
pyrimidine ribonucleoside metabolic process	YML106W, YEL021W, YKL216W
DNA recombination	YFL008W, YPR019W, YOL034W, YLR383W, YBL023C, YDL164C, Q0055, YLR274W, YEL019C
DNA conformation change	YEL032W, YFL008W, YPR019W, YBL023C, YDR325W, YLR274W, YGL201C, YOL006C
maturation of SSU-rRNA from tricistronic rRNA transcript (SSU-rRNA, 5.8S rRNA, LSU-rRNA)	YJL109C, YKL099C, YDR339C, YLR186W, YDR449C
maturation of SSU-rRNA	YJL109C, YKL099C, YDR339C, YLR186W, YDR449C
nucleobase-containing compound catabolic process	YDR091C, YLR212C, YNL112W, YPL217C, YJL050W, YGR152C, YKL209C, YNR053C, YPL058C, YEL031W, YOR076C, YDR406W, YNL163C, YKL009W, YPL051W, YPL226W, YJL034W, YMR239C, YAL035W, YGL008C
organonitrogen compound biosynthetic process	YBR166C, YML106W, YLR420W, YGL026C, YKL216W, YAL012W, YNR058W, YLR359W, YML096W, YHR208W, YPR035W, YPR145W, YPL188W, YNL141W, YDR234W, YDR044W, YBR248C, YBL039C, YNR057C, YOL143C, YJL130C, YGL008C, YER052C, YBR038W, YER069W, YMR108W, YIL116W, YGL009C, YBR084W, YGR144W, YEL021W, YLR355C, YKR069W, YGR090W, YKR026C
amino acid transport	YKR039W, YOL140W, YGR055W, YDR508C, YEL063C, YDL210W, YHL036W
allantoin metabolic process	YIR032C, YIR029W
allantoin catabolic process	YIR032C, YIR029W
asparagine biosynthetic process	YML096W, YPR145W
biotin metabolic process	YNR057C, YNR058W
phosphate ion transport	YML123C, YBR296C
biotin biosynthetic process	YNR057C, YNR058W
rRNA catabolic process	YJL050W, YMR239C
snoRNA 3'-end processing	YJL050W, YLR277C
ncRNA catabolic process	YJL050W, YMR239C
copper ion transmembrane transport	YPR124W, YLR411W
cellular amide catabolic process	YIR032C, YIR029W
mRNA cis splicing, via spliceosome	YDL209C, YMR125W
positive regulation of cell cycle process	YPR119W, YEL019C
arginine metabolic process	YOL140W, YPL111W, YER069W
organic cyclic compound biosynthetic process	YBR166C, YML106W, YLR420W, YGL026C, YNL248C, YKL216W, YNR058W, YLR359W, YDR045C, YMR015C, YJL011C, YNL141W, YPL188W, YDR044W, YBR248C, YPR190C, YBL039C, YNR057C, YHR143W-A, YOL143C, YGL008C, YJL130C, YOR224C, YMR227C, YIL116W, YPR010C, YNL113W, YDR311W, YBR084W, YPR110C, YGR144W, YEL021W, YDL150W, YNR043W, YLR277C, YLR104W, YJR063W, YKR069W, YPL153C, YIL130W, YGR090W
metabolic process	YLR420W, YIR029W, YGR078C, YBL023C, YNL112W, YIL162W, YDL236W, YLR274W, YIL147C, YLR383W, YGL236C, YMR186W, YDR507C, YLR002C, YFR055W, YMR303C, YKL029C, YOL090W, YER069W, YJL200C, YPR010C, YGL009C, YIL008W, YGR003W, YEL022W, YAL023C, YAL025C, YDL024C, YNL290W, YNL163C, YLR277C, YMR105C, YKR069W, YOR287C, YNL061W, YPL272C, YFL008W, YDL036C, YDR212W, YGR278W, YPR035W, YPR145W, YMR015C, YLR103C, YHR…
alpha-amino acid biosynthetic process	YBR166C, YER052C, YDR234W, YGL026C, YBR248C, YAL012W, YER069W, YMR108W, YIL116W, YML096W, YPR035W, YGL009C, YPR145W, YBR084W, YKR026C
anion transport	YOL140W, YDL210W, YHL036W, YML123C, YKR039W, YGR055W, YNL142W, YDR508C, YEL063C, YBR296C
organic acid catabolic process	YPR002W, YDR321W, YNL191W, YDL219W, YJL130C
carboxylic acid catabolic process	YPR002W, YDR321W, YNL191W, YDL219W, YJL130C
macromolecule metabolic process	YFL031W, YGR078C, YBL023C, YNL112W, YPL209C, YLR336C, YJL109C, YLR274W, YLR318W, YGL147C, YLR383W, YGL236C, YMR186W, YCR091W, YPL026C, YHR077C, YLR002C, YFR015C, YDR449C, YOL122C, YNL082W, YOL090W, YDR325W, YPR010C, YIL008W, YKL035W, YGL030W, YGR003W, YAR018C, YEL031W, YAL023C, YAL025C, YAR008W, YNL290W, YLR277C, YJL034W, YMR001C, YBR081C, YOR287C, YNL061W, YLR406C, YJL087C, YDR144C, YFL008W, YNL…
purine-containing compound catabolic process	YDR091C, YLR212C, YPL217C, YGR152C, YKL209C, YNR053C, YPL058C, YNL141W, YEL031W, YOR076C, YNL163C, YDR406W, YPL051W, YPL226W, YJL034W, YAL035W, YGL008C
carbohydrate biosynthetic process	YGL062W, YLR258W, YML100W, YEL011W, YKL035W, YPR184W, YFR015C
cellular component organization or biogenesis	YFL008W, YLR393W, YMR240C, YBL023C, YCR072C, YNL112W, YPL093W, YER126C, YPL217C, YJL109C, YJL050W, YLR274W, YHR172W, YMR049C, YNR053C, YHR065C, YDL148C, YMR223W, YPR019W, YNL126W, YGR245C, YLR409C, YLR186W, YLR357W, YNL124W, YKL009W, YGL061C, YNR054C, YDL031W, YMR093W, YDL209C, YDR449C, YOL122C, YLR212C, YKL099C, YPR119W, YHR169W, YDR325W, YLR321C, YLR222C, YIL091C, YDR339C, YLR058C, YOR294W, YDL…
heterocycle biosynthetic process	YML106W, YLR420W, YGL026C, YNL248C, YKL216W, YNR058W, YLR359W, YDR045C, YJL011C, YPL188W, YNL141W, YDR044W, YBR248C, YPR190C, YBL039C, YNR057C, YHR143W-A, YOL143C, YGL008C, YJL130C, YOR224C, YMR227C, YIL116W, YPR010C, YNL113W, YDR311W, YBR084W, YPR110C, YGR144W, YEL021W, YDL150W, YLR277C, YLR104W, YJR063W, YKR069W, YPL153C, YIL130W, YGR090W
cellular nitrogen compound biosynthetic process	YML106W, YLR420W, YGL026C, YNL248C, YKL216W, YNR058W, YLR359W, YDR045C, YML096W, YPR145W, YJL011C, YPL188W, YNL141W, YDR044W, YPR190C, YBL039C, YNR057C, YHR143W-A, YOL143C, YGL008C, YJL130C, YOR224C, YMR227C, YPR010C, YNL113W, YDR311W, YBR084W, YPR110C, YGR144W, YEL021W, YDL150W, YLR277C, YLR104W, YJR063W, YKR069W, YPL153C, YIL130W, YGR090W, YKR026C
small molecule metabolic process	YBR166C, YLR420W, YCL064C, YGL026C, YAL012W, YDL219W, YLR359W, YPL217C, YML096W, YPL160W, YGR152C, YNL141W, YPL188W, YDR321W, YDR406W, YJL088W, YBL039C, YFR055W, YKL029C, YGL008C, YJL130C, YLR212C, YER069W, YMR108W, YIL116W, YGR060W, YGL009C, YKL035W, YOL097C, YEL021W, YEL031W, YNL163C, YJL034W, YAL035W, YGR090W, YKR026C, YPL272C, YML106W, YKL216W, YNR058W, YHR208W, YPR035W, YMR015C, YPR145W, YKL…
methylation	YLR186W, YPL030W, YML014W, YCL054W, YKR069W, YBR061C, YBL024W, YNL061W, YDR440W, YBR261C, YHR007C
small molecule catabolic process	YPR002W, YDR321W, YNL191W, YDL219W, YJL130C
single-organism catabolic process	YPR002W, YDR321W, YNL191W, YDL219W, YJL130C
mitotic cell cycle	YGL061C, YPR119W, YOR269W, YPR019W, YLR274W, YBL023C, YDR325W
RNA splicing	YIR009W, YMR240C, YDL209C, YAR008W, YJL087C, YLR277C, YMR125W
organic acid transport	YKR039W, YOL140W, YGR055W, YDR508C, YEL063C, YDL210W, YHL036W
carboxylic acid transport	YKR039W, YOL140W, YGR055W, YDR508C, YEL063C, YDL210W, YHL036W
cell division	YBR038W, YPR119W, YOR269W, YGR108W, YIL008W, YLR210W, YHR023W
purine nucleoside catabolic process	YDR091C, YLR212C, YPL217C, YGR152C, YKL209C, YNR053C, YPL058C, YEL031W, YOR076C, YNL163C, YDR406W, YPL051W, YPL226W, YJL034W, YAL035W, YGL008C
ribonucleoside triphosphate catabolic process	YDR091C, YLR212C, YPL217C, YGR152C, YKL209C, YNR053C, YPL058C, YEL031W, YOR076C, YNL163C, YDR406W, YPL051W, YPL226W, YJL034W, YAL035W, YGL008C
purine ribonucleoside triphosphate catabolic process	YDR091C, YLR212C, YPL217C, YGR152C, YKL209C, YNR053C, YPL058C, YEL031W, YOR076C, YNL163C, YDR406W, YPL051W, YPL226W, YJL034W, YAL035W, YGL008C
purine ribonucleoside catabolic process	YDR091C, YLR212C, YPL217C, YGR152C, YKL209C, YNR053C, YPL058C, YEL031W, YOR076C, YNL163C, YDR406W, YPL051W, YPL226W, YJL034W, YAL035W, YGL008C
RNA catabolic process	YJL050W, YMR239C, YNL112W, YKL009W
amide biosynthetic process	YML096W, YNR057C, YPR145W, YNR058W
cellular carbohydrate metabolic process	YIR031C, YML100W, YOL126C, YEL011W, YLR258W, YPR184W, YKL035W, YFR015C
nucleic acid phosphodiester bond hydrolysis	YJL109C, YJL050W, YKL099C, YDR339C, YAR008W, YLR186W, YLR277C, YDR449C
carbohydrate derivative catabolic process	YDR091C, YLR212C, YPL217C, YGR152C, YKL209C, YNR053C, YPL058C, YEL031W, YOR076C, YLR286C, YNL163C, YDR406W, YPL051W, YPL226W, YJL034W, YAL035W, YGL008C
RNA splicing, via endonucleolytic cleavage and ligation	YAR008W, YJL087C
DNA strand elongation involved in DNA replication	YPR019W, YBL023C
tRNA splicing, via endonucleolytic cleavage and ligation	YAR008W, YJL087C
post-Golgi vesicle-mediated transport	YJL024C, YPL051W
snoRNA metabolic process	YJL050W, YLR277C
DNA strand elongation	YPR019W, YBL023C
chromosome condensation	YFL008W, YDR325W
snoRNA processing	YJL050W, YLR277C
RNA polyadenylation	YJL050W, YLR277C
nucleoside triphosphate catabolic process	YDR091C, YLR212C, YPL217C, YGR152C, YKL209C, YNR053C, YPL058C, YEL031W, YOR076C, YNL163C, YDR406W, YPL051W, YPL226W, YJL034W, YAL035W, YGL008C
purine nucleoside triphosphate catabolic process	YDR091C, YLR212C, YPL217C, YGR152C, YKL209C, YNR053C, YPL058C, YEL031W, YOR076C, YNL163C, YDR406W, YPL051W, YPL226W, YJL034W, YAL035W, YGL008C
purine ribonucleotide catabolic process	YDR091C, YLR212C, YPL217C, YGR152C, YKL209C, YNR053C, YPL058C, YEL031W, YOR076C, YNL163C, YDR406W, YPL051W, YPL226W, YJL034W, YAL035W, YGL008C
nucleoside catabolic process	YDR091C, YLR212C, YPL217C, YGR152C, YKL209C, YNR053C, YPL058C, YEL031W, YOR076C, YNL163C, YDR406W, YPL051W, YPL226W, YJL034W, YAL035W, YGL008C
ribonucleotide catabolic process	YDR091C, YLR212C, YPL217C, YGR152C, YKL209C, YNR053C, YPL058C, YEL031W, YOR076C, YNL163C, YDR406W, YPL051W, YPL226W, YJL034W, YAL035W, YGL008C
ribonucleoside catabolic process	YDR091C, YLR212C, YPL217C, YGR152C, YKL209C, YNR053C, YPL058C, YEL031W, YOR076C, YNL163C, YDR406W, YPL051W, YPL226W, YJL034W, YAL035W, YGL008C
glycosyl compound catabolic process	YDR091C, YLR212C, YPL217C, YGR152C, YKL209C, YNR053C, YPL058C, YEL031W, YOR076C, YNL163C, YDR406W, YPL051W, YPL226W, YJL034W, YAL035W, YGL008C
cellular process	YLR420W, YIR029W, YGR078C, YBL023C, YNL112W, YDR342C, YML064C, YDR395W, YDL236W, YLR274W, YPR156C, YIL147C, YLR383W, YGL236C, YMR186W, YDR507C, YLR002C, YFR055W, YKL029C, YOR216C, YOL090W, YER069W, YJL200C, YPR010C, YGL009C, YNR013C, YIL008W, YGR003W, YEL022W, YAL023C, YAL025C, YDL024C, YEL061C, YNL290W, YNL163C, YLR277C, YER157W, YKR069W, YOR287C, YNL061W, YFL008W, YDL036C, YDR212W, YGR278W, YPR…
regulation of cyclin-dependent protein serine/threonine kinase activity	YNL289W, YPR119W, YJL006C, YGR108W, YLR210W
vitamin metabolic process	YGR144W, YNR057C, YBR084W, YNR058W, YOL143C
water-soluble vitamin metabolic process	YGR144W, YNR057C, YBR084W, YNR058W, YOL143C
vitamin biosynthetic process	YGR144W, YNR057C, YBR084W, YNR058W, YOL143C
water-soluble vitamin biosynthetic process	YGR144W, YNR057C, YBR084W, YNR058W, YOL143C
purine nucleotide catabolic process	YDR091C, YLR212C, YPL217C, YGR152C, YKL209C, YNR053C, YPL058C, YEL031W, YOR076C, YNL163C, YDR406W, YPL051W, YPL226W, YJL034W, YAL035W, YGL008C
transcription, DNA-dependent	YNL248C, YOR224C, YMR227C, YDR045C, YPR010C, YNL113W, YDR311W, YPR110C, YJL011C, YDL150W, YPR190C, YLR277C, YJR063W, YLR104W, YHR143W-A, YIL130W
cellular catabolic process	YIR029W, YDL219W, YNL112W, YPL217C, YJL050W, YGR152C, YKL209C, YNR053C, YGL094C, YMR223W, YPL058C, YNL141W, YOR076C, YDR321W, YDR406W, YKL009W, YIR032C, YNL191W, YJL130C, YGL008C, YDR091C, YLR212C, YOL011W, YFR036W, YGR003W, YPR002W, YEL031W, YNL163C, YPL051W, YPL226W, YJL034W, YMR239C, YAL035W
organophosphate catabolic process	YDR091C, YOL011W, YLR212C, YPL217C, YGR152C, YKL209C, YNR053C, YPL058C, YEL031W, YOR076C, YNL163C, YDR406W, YPL051W, YPL226W, YJL034W, YAL035W, YGL008C
aromatic compound biosynthetic process	YBR166C, YML106W, YLR420W, YGL026C, YNL248C, YKL216W, YLR359W, YDR045C, YJL011C, YPL188W, YNL141W, YDR044W, YBR248C, YPR190C, YBL039C, YHR143W-A, YGL008C, YOR224C, YMR227C, YIL116W, YPR010C, YNL113W, YDR311W, YBR084W, YPR110C, YGR144W, YEL021W, YDL150W, YLR277C, YJR063W, YLR104W, YKR069W, YPL153C, YIL130W, YGR090W
gene expression	YNL112W, YPL093W, YJL109C, YPL160W, YJR123W, YHR065C, YJL011C, YGL147C, YGL236C, YLR186W, YHR143W-A, YDL209C, YDR449C, YOL122C, YHR038W, YJR113C, YLR222C, YPR010C, YNL113W, YPL081W, YIL008W, YPR110C, YGL030W, YOL097C, YAR018C, YAL025C, YAR008W, YLR277C, YOL120C, YOR287C, YNL061W, YLR167W, YJL087C, YLR406C, YBR189W, YNL248C, YMR240C, YER126C, YDR045C, YJL050W, YDR324C, YLR367W, YMR049C, YFL022C, Y…
nucleotide catabolic process	YDR091C, YLR212C, YPL217C, YGR152C, YKL209C, YNR053C, YPL058C, YEL031W, YOR076C, YNL163C, YDR406W, YPL051W, YPL226W, YJL034W, YAL035W, YGL008C
nucleoside phosphate catabolic process	YDR091C, YLR212C, YPL217C, YGR152C, YKL209C, YNR053C, YPL058C, YEL031W, YOR076C, YNL163C, YDR406W, YPL051W, YPL226W, YJL034W, YAL035W, YGL008C
endonucleolytic cleavage in ITS1 to separate SSU-rRNA from 5.8S rRNA and LSU-rRNA from tricistronic rRNA transcript (SSU-rRNA, 5.8S rRNA, LSU-rRNA)	YDR339C, YLR186W, YDR449C
nuclear-transcribed mRNA catabolic process	YJL050W, YNL112W, YKL009W
mRNA catabolic process	YJL050W, YNL112W, YKL009W
regulation of mitosis	YEL019C, YFR036W, YNL164C
regulation of mitotic metaphase/anaphase transition	YEL019C, YFR036W, YNL164C
regulation of nuclear division	YEL019C, YFR036W, YNL164C
regulation of cell cycle phase transition	YEL019C, YFR036W, YNL164C
regulation of mitotic cell cycle phase transition	YEL019C, YFR036W, YNL164C
cell cycle phase	YPR119W, YOR269W, YPR019W, YLR274W, YBL023C, YDR325W, YOR073W
cellular amino acid biosynthetic process	YBR166C, YER052C, YGL026C, YAL012W, YER069W, YMR108W, YIL116W, YML096W, YHR208W, YPR035W, YGL009C, YPR145W, YBR084W, YDR234W, YBR248C, YLR355C, YKR026C
ion transport	YOL140W, YDR040C, YNR013C, YDR508C, YLR411W, YBR296C, YFL022C, YPR124W, YEL031W, YNR039C, YMR177W, YDL210W, YHL036W, YML123C, YKR039W, YGR055W, YNL142W, YDR033W, YEL063C, YGR090W, YCR021C, YGL008C, YBR054W
organic acid biosynthetic process	YBR166C, YER052C, YGL026C, YAL012W, YER069W, YNR058W, YMR108W, YIL116W, YML096W, YGR060W, YHR208W, YPR035W, YGL009C, YPR145W, YBR084W, YDR234W, YBR248C, YLR355C, YNR057C, YKR026C
carboxylic acid biosynthetic process	YBR166C, YER052C, YGL026C, YAL012W, YER069W, YNR058W, YMR108W, YIL116W, YML096W, YGR060W, YHR208W, YPR035W, YGL009C, YPR145W, YBR084W, YDR234W, YBR248C, YLR355C, YNR057C, YKR026C
RNA biosynthetic process	YNL248C, YOR224C, YMR227C, YDR045C, YPR010C, YNL113W, YDR311W, YPR110C, YJL011C, YDL150W, YPR190C, YLR277C, YJR063W, YLR104W, YHR143W-A, YIL130W
regulation of protein serine/threonine kinase activity	YNL289W, YPR119W, YJL006C, YGR108W, YLR210W
cellular amino acid catabolic process	YDR321W, YNL191W, YDL219W, YJL130C
nucleoside triphosphate metabolic process	YDR091C, YLR212C, YPL217C, YGR152C, YKL209C, YNR053C, YPL058C, YEL031W, YOR076C, YNL163C, YDR406W, YPL051W, YPL226W, YJL034W, YPL153C, YAL035W, YGR090W, YGL008C
ribosomal large subunit export from nucleus	YGR245C, YNR053C
trehalose biosynthetic process	YML100W, YKL035W
malate metabolic process	YKL029C, YOL126C
oligosaccharide biosynthetic process	YML100W, YKL035W
snRNA metabolic process	YJL050W, YNL124W
ncRNA 3'-end processing	YJL050W, YLR277C
disaccharide biosynthetic process	YML100W, YKL035W
ribosomal small subunit biogenesis	YJL109C, YKL099C, YDR339C, YLR186W, YDR449C
nucleobase transport	YBL042C, YIR028W, YER060W
organic anion transport	YKR039W, YOL140W, YGR055W, YDR508C, YEL063C, YDL210W, YHL036W
aspartate family amino acid metabolic process	YML096W, YER052C, YDR234W, YDR321W, YPR145W, YKR026C
organic substance catabolic process	YIR029W, YDL219W, YNL112W, YPL217C, YJL050W, YGR152C, YKL209C, YNR053C, YGL094C, YHR174W, YMR223W, YPL058C, YNL141W, YOR076C, YDR321W, YDR406W, YKL009W, YIR032C, YNL191W, YJL130C, YGL008C, YDR091C, YOL011W, YLR212C, YFR036W, YGR003W, YPR002W, YEL031W, YLR286C, YNL163C, YFR053C, YPL051W, YPL226W, YJL034W, YMR239C, YMR323W, YAL035W
nucleobase-containing compound biosynthetic process	YML106W, YLR420W, YNL248C, YKL216W, YOR224C, YLR359W, YMR227C, YDR045C, YPR010C, YNL113W, YDR311W, YPR110C, YJL011C, YPL188W, YNL141W, YEL021W, YDL150W, YPR190C, YBL039C, YLR277C, YLR104W, YJR063W, YPL153C, YHR143W-A, YIL130W, YGR090W, YGL008C
branched-chain amino acid biosynthetic process	YHR208W, YLR355C, YGL009C, YMR108W
ribonucleotide metabolic process	YDR091C, YML106W, YLR212C, YKL216W, YLR359W, YPL217C, YGR152C, YKL209C, YNR053C, YPL058C, YEL021W, YEL031W, YOR076C, YDR406W, YNL163C, YPL051W, YPL226W, YJL034W, YAL035W, YGR090W, YGL008C
ribose phosphate metabolic process	YDR091C, YML106W, YLR212C, YKL216W, YLR359W, YPL217C, YGR152C, YKL209C, YNR053C, YPL058C, YEL021W, YEL031W, YOR076C, YDR406W, YNL163C, YPL051W, YPL226W, YJL034W, YAL035W, YGR090W, YGL008C
purine ribonucleoside triphosphate metabolic process	YDR091C, YLR212C, YPL217C, YGR152C, YKL209C, YNR053C, YPL058C, YEL031W, YOR076C, YNL163C, YDR406W, YPL051W, YPL226W, YJL034W, YAL035W, YGR090W, YGL008C
mRNA metabolic process	YIR009W, YMR240C, YNL112W, YKL009W, Q0055, YLR277C, YMR125W, YJL050W, YNL222W, YDL209C
aspartate family amino acid biosynthetic process	YML096W, YER052C, YDR234W, YPR145W, YKR026C
cell cycle process	YFL008W, YPR119W, YPR019W, YBL023C, YDR325W, YOR073W, YGL061C, YOR269W, YPL153C, YLR274W, YNL164C
purine nucleoside triphosphate metabolic process	YDR091C, YLR212C, YPL217C, YGR152C, YKL209C, YNR053C, YPL058C, YEL031W, YOR076C, YNL163C, YDR406W, YPL051W, YPL226W, YJL034W, YAL035W, YGR090W, YGL008C
ribonucleoside triphosphate metabolic process	YDR091C, YLR212C, YPL217C, YGR152C, YKL209C, YNR053C, YPL058C, YEL031W, YOR076C, YNL163C, YDR406W, YPL051W, YPL226W, YJL034W, YAL035W, YGR090W, YGL008C
ATP catabolic process	YPL058C, YDR091C, YEL031W, YDR406W, YPL226W, YJL034W, YKL209C, YGL008C
ribosomal subunit export from nucleus	YGR245C, YPL093W, YNR053C
mismatch repair	YNL082W, YOL090W, YDL154W
chromosome segregation	YFL008W, YDR325W, YOR073W
inorganic anion transport	YML123C, YNL142W, YBR296C
ribonucleoprotein complex assembly	YMR240C, YDL209C, YKL009W
ribosome localization	YGR245C, YPL093W, YNR053C
establishment of ribosome localization	YGR245C, YPL093W, YNR053C
multi-organism process	YPL187W, YJL034W, YJL200C
ribonucleoprotein complex localization	YGR245C, YPL093W, YNR053C
ribonucleoprotein complex export from nucleus	YGR245C, YPL093W, YNR053C
rRNA-containing ribonucleoprotein complex export from nucleus	YGR245C, YPL093W, YNR053C
ribonucleoprotein complex subunit organization	YMR240C, YDL209C, YKL009W
transmembrane transport	YLL028W, YEL065W, YDR342C, YLR411W, YDR508C, YKL209C, YFL022C, YJR095W, YPR156C, YPR124W, YKL120W, YHL036W, YML123C, YDR343C, YNL142W, YEL063C, YOL140W, YNL065W, YNR013C, YMR011W, YLR004C, YML018C, YOR306C, YLR058C, YNR039C, YMR177W, YDL210W, YGR138C, YHR094C, YNL070W, YKR039W, YHL016C, YGR055W, YKL217W, YJL034W, YGR090W, YOL156W
RNA splicing, via transesterification reactions	YIR009W, YMR240C, YDL209C, YMR125W
RNA splicing, via transesterification reactions with bulged adenosine as nucleophile	YIR009W, YMR240C, YDL209C, YMR125W
mRNA splicing, via spliceosome	YIR009W, YMR240C, YDL209C, YMR125W
branched-chain amino acid metabolic process	YHR208W, YLR355C, YGL009C, YMR108W
protein modification by small protein conjugation	YIL008W, YLR167W, YLR129W, YDL008W
protein modification by small protein conjugation or removal	YIL008W, YLR167W, YLR129W, YDL008W
ribonucleoside metabolic process	YDR091C, YML106W, YLR212C, YKL216W, YPL217C, YGR152C, YKL209C, YNR053C, YPL058C, YEL021W, YEL031W, YOR076C, YDR406W, YNL163C, YPL051W, YPL226W, YJL034W, YAL035W, YGR090W, YGL008C
tRNA wobble base modification	YIL008W, YGL236C
tRNA wobble uridine modification	YIL008W, YGL236C
aminoglycan metabolic process	YBR038W, YLR286C
chitin metabolic process	YBR038W, YLR286C
amino sugar metabolic process	YBR038W, YLR286C
copper ion transport	YPR124W, YLR411W
glutamine family amino acid catabolic process	YDR321W, YJL130C
cellular lipid catabolic process	YOL011W, YPR002W
glucosamine-containing compound metabolic process	YBR038W, YLR286C
GTP catabolic process	YLR212C, YOR076C, YNL163C, YPL051W, YPL217C, YGR152C, YAL035W, YNR053C
guanosine-containing compound catabolic process	YLR212C, YOR076C, YNL163C, YPL051W, YPL217C, YGR152C, YAL035W, YNR053C
ion transmembrane transport	YOL140W, YPR124W, YDL210W, YHL036W, YKR039W, YGR055W, YNL142W, YDR508C, YLR411W, YEL063C, YGR090W
DNA metabolic process	YNL082W, YEL032W, YFL008W, YOL090W, YOL034W, YOL094C, YDL154W, YBL023C, YDR325W, YPL160W, YEL019C, YLR274W, YLR318W, YLR103C, YDR311W, YPR019W, YLR383W, YER070W, YNL290W, YDL164C, YNL102W, Q0055, YPL153C, YLL004W, YDR013W, YGL201C, YOL006C
GTP metabolic process	YLR212C, YOR076C, YNL163C, YPL051W, YPL217C, YGR152C, YAL035W, YNR053C
alpha-amino acid catabolic process	YDR321W, YDL219W, YJL130C
microtubule cytoskeleton organization	YGL061C, YPR119W, YNL126W, YHR172W
single-organism metabolic process	YBR166C, YLR420W, YCL064C, YGL026C, YAL012W, YIL049W, YDL219W, YML125C, YLR359W, YPL217C, YML096W, YPL160W, YGR152C, YNL141W, YPL188W, YDR044W, YDR321W, YPL061W, YDR406W, YJL088W, YBL039C, YDR453C, YFR055W, YMR303C, YKL029C, YFR015C, YJL130C, YGL008C, YBR038W, YLR212C, YOR374W, YER069W, YMR108W, YIL116W, YJL200C, YGR060W, YPR010C, YGL009C, YKL035W, YOL097C, YPR048W, YEL021W, YEL031W, YPL032C, YER…
histidine biosynthetic process	YBR248C, YIL116W
conjugation	YPL187W, YJL034W
conjugation with cellular fusion	YPL187W, YJL034W
disaccharide metabolic process	YML100W, YKL035W
trehalose metabolic process	YML100W, YKL035W
histidine metabolic process	YBR248C, YIL116W
lysine metabolic process	YER052C, YDR234W
histidine family amino acid metabolic process	YBR248C, YIL116W
histidine family amino acid biosynthetic process	YBR248C, YIL116W
lysine biosynthetic process	YER052C, YDR234W
response to organic substance	YPL187W, YJL034W
proteasomal protein catabolic process	YJL034W, YFR036W
protein import into mitochondrial matrix	YLR058C, YNL070W
RNA 3'-end processing	YJL050W, YLR277C
proteasomal ubiquitin-dependent protein catabolic process	YJL034W, YFR036W
imidazole-containing compound metabolic process	YBR248C, YIL116W
tRNA modification	YIL008W, YGL236C, YBR084W, YML080W
nuclear export	YGR245C, YPL093W, YNR053C, YPL169C
tRNA processing	YPL212C, YNL221C, YIL008W, YGL236C, YAR008W, YBR084W, YJL087C, YML080W
small molecule biosynthetic process	YBR166C, YER052C, YGL026C, YAL012W, YER069W, YNR058W, YMR108W, YIL116W, YML096W, YGR060W, YHR208W, YGL009C, YPR035W, YPR145W, YMR015C, YBR084W, YGR144W, YDR234W, YBR248C, YLR355C, YNR057C, YOL143C, YKR026C
single-organism biosynthetic process	YBR166C, YER052C, YGL026C, YAL012W, YER069W, YNR058W, YMR108W, YIL116W, YML096W, YGR060W, YHR208W, YGL009C, YPR035W, YPR145W, YMR015C, YBR084W, YGR144W, YDR234W, YBR248C, YLR355C, YNR057C, YOL143C, YKR026C
chromatin remodeling	YLR274W, YLR357W, YLR321C
cellular metabolic compound salvage	YNL141W, YKR026C, YNR027W
regulation of kinase activity	YNL289W, YPR119W, YJL006C, YGR108W, YLR210W
regulation of protein kinase activity	YNL289W, YPR119W, YJL006C, YGR108W, YLR210W
regulation of transferase activity	YNL289W, YPR119W, YJL006C, YGR108W, YLR210W
tRNA metabolic process	YOL097C, YNL247W, YGR264C, YGL236C, YAR008W, YJL050W, YPL212C, YPL160W, YNL221C, YIL008W, YFL022C, YBR084W, YML080W, YJL087C
organic substance biosynthetic process	YBR166C, YLR420W, YGL026C, YAL012W, YBL023C, YLR359W, YML096W, YPL160W, YLR274W, YLR318W, YJR123W, YJL011C, YNL141W, YGL147C, YPL188W, YFL059W, YDR044W, YBL039C, YHR143W-A, YFR015C, YJL130C, YGL008C, YOL122C, YGL062W, YBR038W, YEL032W, YHR038W, YOL094C, YML100W, YER069W, YMR108W, YIL116W, YJR113C, YGR060W, YPR010C, YGL009C, YNL113W, YPL081W, YKL035W, YGL030W, YPR110C, YOL097C, YAR018C, YEL021W, Y…
RNA localization	YJL050W, YPL169C, YOR046C, YMR125W
dicarboxylic acid metabolic process	YER052C, YKL029C, YOL126C, YBR084W
regulation of protein phosphorylation	YNL289W, YPR119W, YJL006C, YGR108W, YLR210W
nucleocytoplasmic transport	YGR245C, YFR002W, YPL093W, YNR053C, YPL169C
nuclear transport	YGR245C, YFR002W, YPL093W, YNR053C, YPL169C
cellular biosynthetic process	YBR166C, YLR420W, YGL026C, YAL012W, YBL023C, YLR359W, YML096W, YPL160W, YLR274W, YLR318W, YJR123W, YJL011C, YNL141W, YGL147C, YPL188W, YFL059W, YDR044W, YBL039C, YHR143W-A, YFR015C, YJL130C, YGL008C, YOL122C, YEL032W, YHR038W, YOL094C, YML100W, YER069W, YMR108W, YIL116W, YJR113C, YGR060W, YPR010C, YGL009C, YNL113W, YPL081W, YKL035W, YGL030W, YPR110C, YOL097C, YAR018C, YEL021W, YAL023C, YNL290W, Y…
cytoplasmic transport	YLR058C, YGR245C, YPL093W, YPL051W, YNL070W, YJL034W, YFR002W, YEL048C, YNR053C, YJL024C, YPL169C, YOR216C
pyridoxal phosphate metabolic process	YFL059W, YNR027W
pyridoxal phosphate biosynthetic process	YFL059W, YNR027W
nucleoside metabolic process	YDR091C, YML106W, YLR212C, YKL216W, YPL217C, YGR152C, YKL209C, YNR053C, YPL058C, YEL021W, YEL031W, YOR076C, YDR406W, YNL163C, YPL051W, YPL226W, YJL034W, YAL035W, YGR090W, YGL008C
glycosyl compound metabolic process	YDR091C, YML106W, YLR212C, YKL216W, YPL217C, YGR152C, YKL209C, YNR053C, YPL058C, YEL021W, YEL031W, YOR076C, YDR406W, YNL163C, YPL051W, YPL226W, YJL034W, YAL035W, YGR090W, YGL008C
protein folding	YDR212W, YGR078C, YMR186W, YMR214W, YDL143W, YJL179W, YJR064W, YJR032W
guanosine-containing compound metabolic process	YLR212C, YOR076C, YNL163C, YPL051W, YPL217C, YGR152C, YAL035W, YNR053C
nucleoside phosphate metabolic process	YDR091C, YML106W, YLR212C, YLR420W, YKL216W, YLR359W, YPL217C, YGR152C, YKL209C, YKL035W, YNR053C, YPL058C, YPL188W, YNL141W, YEL021W, YEL031W, YOR076C, YDR406W, YBL039C, YNL163C, YPL051W, YPL226W, YJL034W, YPL153C, YAL035W, YGR090W, YGL008C
regulation of organelle organization	YPR119W, YEL019C, YFR036W, YNL164C
ATP metabolic process	YPL058C, YDR091C, YEL031W, YDR406W, YPL226W, YJL034W, YKL209C, YGR090W, YGL008C
regulation of phosphorylation	YNL289W, YPR119W, YJL006C, YGR108W, YLR210W
biosynthetic process	YBR166C, YLR420W, YGL026C, YMR296C, YAL012W, YBL023C, YLR359W, YML096W, YPL160W, YLR274W, YNR033W, YLR318W, YJR123W, YJL011C, YNL141W, YGL147C, YPL188W, YFL059W, YDR044W, YBL039C, YHR143W-A, YFR015C, YJL130C, YGL008C, YOL122C, YGL062W, YBR038W, YEL032W, YHR038W, YOL094C, YML100W, YER069W, YMR108W, YIL116W, YJR113C, YGR060W, YPR010C, YGL009C, YNL113W, YPL081W, YKL035W, YGL030W, YPR110C, YOL097C, Y…
mRNA processing	YNL222W, YIR009W, YMR240C, YDL209C, Q0055, YLR277C, YMR125W
protein ubiquitination	YLR167W, YLR129W, YDL008W
establishment of organelle localization	YGR245C, YPL093W, YNR053C
catabolic process	YIR029W, YDL219W, YNL112W, YPL217C, YJL050W, YGR152C, YKL209C, YNR053C, YGL094C, YHR174W, YMR223W, YPL058C, YNL141W, YOR076C, YDR321W, YDR406W, YKL009W, YIR032C, YNL191W, YJL130C, YGL008C, YDR091C, YOL011W, YLR212C, YFR036W, YGR003W, YPR002W, YEL031W, YLR286C, YNL163C, YFR053C, YPL051W, YPL226W, YJL034W, YMR239C, YMR323W, YAL035W
purine ribonucleotide metabolic process	YDR091C, YLR212C, YLR359W, YPL217C, YGR152C, YKL209C, YNR053C, YPL058C, YEL031W, YOR076C, YNL163C, YDR406W, YPL051W, YPL226W, YJL034W, YAL035W, YGR090W, YGL008C
nucleotide metabolic process	YDR091C, YML106W, YLR212C, YLR420W, YKL216W, YLR359W, YPL217C, YGR152C, YKL209C, YKL035W, YNR053C, YPL058C, YPL188W, YNL141W, YEL021W, YEL031W, YOR076C, YDR406W, YNL163C, YBL039C, YPL051W, YPL226W, YJL034W, YAL035W, YGR090W, YGL008C
transition metal ion transport	YPR124W, YLR411W
RNA-dependent DNA replication	YLR318W, Q0055
chromatin silencing	YEL032W, YLR274W
regulation of translational fidelity	YJL006C, YPL160W
lipid catabolic process	YOL011W, YPR002W
gene silencing	YEL032W, YLR274W
regulation of gene expression, epigenetic	YEL032W, YLR274W
multi-organism cellular process	YPL187W, YJL034W
negative regulation of gene expression, epigenetic	YEL032W, YLR274W
cell cycle	YDR218C, YFL008W, YPR119W, YPR019W, YBL023C, YDR325W, YOR073W, YGL061C, YOR269W, YPL153C, YLR274W, YNL164C
intracellular protein transmembrane transport	YLR058C, YNL070W, YJL034W
protein transmembrane transport	YLR058C, YNL070W, YJL034W
single-organism transport	YLL028W, YEL065W, YER047C, YDR040C, YDR342C, YLR411W, YDR508C, YKL209C, YFL022C, YJR095W, YPR156C, YPR124W, YKL120W, YBL042C, YHL036W, YML123C, YDR343C, YNL142W, YEL063C, YGL008C, YCR021C, YOR216C, YOL140W, YIR028W, YNL065W, YER060W, YNR013C, YMR011W, YLR004C, YEL048C, YBR296C, YML018C, YOR306C, YLR058C, YEL031W, YNR039C, YMR177W, YDL210W, YGR138C, YPL051W, YHR094C, YKR039W, YNL070W, YJL034W, YKL…
regulation of translation	YJL006C, YPL160W, YAL035W, YDR283C, YKR026C
ribonucleoside monophosphate biosynthetic process	YML106W, YNL141W, YEL021W, YKL216W, YLR359W
ribonucleoside monophosphate metabolic process	YML106W, YNL141W, YEL021W, YKL216W, YLR359W
nucleoside phosphate biosynthetic process	YML106W, YNL141W, YPL188W, YEL021W, YLR420W, YKL216W, YBL039C, YLR359W, YPL153C, YGR090W, YGL008C
purine nucleotide metabolic process	YDR091C, YLR212C, YLR359W, YPL217C, YGR152C, YKL209C, YNR053C, YPL058C, YEL031W, YOR076C, YNL163C, YDR406W, YPL051W, YPL226W, YJL034W, YAL035W, YGR090W, YGL008C
purine nucleoside metabolic process	YDR091C, YLR212C, YPL217C, YGR152C, YKL209C, YNR053C, YPL058C, YEL031W, YOR076C, YNL163C, YDR406W, YPL051W, YPL226W, YJL034W, YAL035W, YGR090W, YGL008C
purine ribonucleoside metabolic process	YDR091C, YLR212C, YPL217C, YGR152C, YKL209C, YNR053C, YPL058C, YEL031W, YOR076C, YNL163C, YDR406W, YPL051W, YPL226W, YJL034W, YAL035W, YGR090W, YGL008C
nucleobase-containing small molecule metabolic process	YDR091C, YML106W, YLR212C, YLR420W, YKL216W, YLR359W, YPL217C, YGR152C, YKL209C, YKL035W, YNR053C, YPL058C, YPL188W, YNL141W, YEL021W, YEL031W, YOR076C, YDR406W, YBL039C, YNL163C, YPL051W, YPL226W, YJL034W, YPL153C, YAL035W, YGR090W, YJL130C, YGL008C
protein phosphorylation	YOR351C, YAR018C, YKL101W, YKL166C, YOR267C, YOR233W, YCR091W, YDR283C, YPL209C, YPL026C, YKL048C, YCL024W, YMR001C, YGR040W, YPL153C, YNL298W
cellular macromolecule biosynthetic process	YBR189W, YNL248C, YEL011W, YBL023C, YDR045C, YLR258W, YPL160W, YLR367W, YLR274W, YFL022C, YLR318W, YLR103C, YJR123W, YJL011C, YGL147C, YNR030W, YNL247W, YPR019W, YPR190C, YNL102W, Q0055, YFL017W-A, YLL004W, YOR063W, YHR143W-A, YFR015C, YOL122C, YEL032W, YHR038W, YOL094C, YOR224C, YGR264C, YMR227C, YJR113C, YMR309C, YPR010C, YNL113W, YPL081W, YKL035W, YBR084W, YDR311W, YPR184W, YPR110C, YGL030W, Y…
steroid biosynthetic process	YNR043W, YMR015C
spindle organization	YGL061C, YPR119W
mitotic spindle organization	YGL061C, YPR119W
mitosis	YOR269W, YDR325W
cell surface receptor signaling pathway	YPL187W, YLR260W
G-protein coupled receptor signaling pathway	YPL187W, YLR260W
mitotic spindle organization in nucleus	YGL061C, YPR119W
posttranscriptional regulation of gene expression	YJL006C, YPL160W, YAL035W, YDR283C, YKR026C
regulation of protein modification process	YNL289W, YPR119W, YJL006C, YGR108W, YLR210W
response to chemical stimulus	YPL187W, YLL028W, YJL034W, YIL008W
Golgi vesicle transport	YEL048C, YJL024C, YPL051W, YOR216C
mRNA transport	YPL169C, YOR046C, YMR125W
DNA repair	YNL082W, YFL008W, YOL090W, YPR019W, YOL034W, YLR383W, YDL154W, YBL023C, YDL164C, YPL153C, YEL019C, YLR274W, YDR311W
regulation of cellular protein metabolic process	YPR119W, YDR283C, YLR210W, YNL289W, YJL006C, YPL160W, YGR108W, YAL035W, YKR026C
energy derivation by oxidation of organic compounds	YIR031C, YOL126C, YEL011W, Q0055, YJL200C, YLR258W, YPR184W, YKL035W, YFR015C
reproduction	YPL187W, YJL034W, YPR119W, YIL008W, YOR073W
nucleoside monophosphate metabolic process	YML106W, YNL141W, YEL021W, YKL216W, YLR359W
nucleoside monophosphate biosynthetic process	YML106W, YNL141W, YEL021W, YKL216W, YLR359W
purine-containing compound metabolic process	YDR091C, YLR212C, YLR359W, YPL217C, YGR152C, YKL209C, YNR053C, YPL058C, YNL141W, YEL031W, YOR076C, YDR406W, YNL163C, YPL051W, YPL226W, YJL034W, YAL035W, YGR090W, YGL008C
macromolecule biosynthetic process	YBL023C, YPL160W, YLR274W, YLR318W, YJR123W, YJL011C, YGL147C, YHR143W-A, YFR015C, YOL122C, YBR038W, YEL032W, YHR038W, YOL094C, YJR113C, YPR010C, YNL113W, YPL081W, YKL035W, YPR110C, YGL030W, YOL097C, YAR018C, YAL023C, YNL290W, YLR277C, YOL120C, YGL201C, YLR167W, YLR406C, YBR189W, YNL248C, YEL011W, YLR258W, YDR045C, YLR367W, YLR103C, YFL022C, YNL247W, YNR030W, YPR019W, YPR190C, Q0055, YNL102W, YFL…
nuclear division	YOR269W, YDR325W
porphyrin-containing compound biosynthetic process	YKR069W, YDR044W
aromatic amino acid family biosynthetic process	YBR166C, YGL026C
oligosaccharide metabolic process	YML100W, YKL035W
cellular macromolecule catabolic process	YNL112W, YKL009W, YJL050W, YJL034W, YMR239C, YFR036W, YGL094C, YGR003W, YMR223W
regulation of small GTPase mediated signal transduction	YAL041W, YEL022W, YAL024C, YHL029C
regulation of protein metabolic process	YPR119W, YDR283C, YLR210W, YNL289W, YJL006C, YPL160W, YGR108W, YAL035W, YKR026C
phosphate-containing compound metabolic process	YML106W, YOR351C, YLR420W, YKL216W, YKL166C, YJR110W, YLR359W, YPL209C, YPL217C, YDL236W, YGR152C, YFR028C, YKL209C, YCR073C, YNR053C, YIL147C, YNR027W, YPL058C, YNL141W, YPL188W, YNR030W, YFL059W, YOR267C, YOR076C, YDR406W, YCR091W, YBL039C, Q0055, YPL026C, YDR507C, YFL017W-A, YKL048C, YGL008C, YJL130C, YDR091C, YER052C, YOL011W, YLR212C, YGR123C, YOR233W, YCL024W, YGR040W, YKL035W, YAR018C, YEL…
nucleic acid transport	YPL169C, YOR046C, YMR125W
RNA transport	YPL169C, YOR046C, YMR125W
establishment of RNA localization	YPL169C, YOR046C, YMR125W
organelle localization	YGR245C, YPL093W, YNR053C
protein-DNA complex assembly	YPR019W, YLR274W, YBL023C
generation of precursor metabolites and energy	YIR031C, YOL126C, YEL011W, Q0055, YFR053C, YJL200C, YLR258W, YMR323W, YKL035W, YPR184W, YFR015C, YHR174W
regulation of signal transduction	YAL041W, YEL022W, YOR107W, YAL024C, YHL029C
regulation of cell communication	YAL041W, YEL022W, YOR107W, YAL024C, YHL029C
regulation of signaling	YAL041W, YEL022W, YOR107W, YAL024C, YHL029C
sulfur compound biosynthetic process	YGR144W, YNR057C, YAL012W, YNR058W, YKR026C
M phase of mitotic cell cycle	YOR269W, YDR325W
cytokinesis	YBR038W, YHR023W
porphyrin-containing compound metabolic process	YKR069W, YDR044W
steroid metabolic process	YNR043W, YMR015C
regulation of cellular component organization	YPR119W, YEL019C, YFR036W, YNL164C
sulfur compound metabolic process	YGR144W, YNR057C, YAL012W, YNL191W, YNR058W, YKR026C
ribonucleotide biosynthetic process	YML106W, YEL021W, YKL216W, YGR090W, YLR359W, YGL008C
modification-dependent macromolecule catabolic process	YJL050W, YJL034W, YFR036W, YGL094C, YMR223W, YGR003W
ribose phosphate biosynthetic process	YML106W, YEL021W, YKL216W, YGR090W, YLR359W, YGL008C
cellular response to stress	YNL082W, YFL008W, YOL090W, YPR019W, YOL034W, YGR211W, YLR383W, YDL154W, YBL023C, YDL164C, YPL153C, YEL019C, YIL008W, YLR274W, YDR311W
response to DNA damage stimulus	YNL082W, YFL008W, YOL090W, YPR019W, YOL034W, YLR383W, YDL154W, YBL023C, YDL164C, YPL153C, YEL019C, YLR274W, YDR311W
monocarboxylic acid metabolic process	YGR060W, YNR057C, YPR002W, YIR031C, YNR058W
regulation of response to stimulus	YAL041W, YEL022W, YOR107W, YAL024C, YHL029C
nucleoside triphosphate biosynthetic process	YPL153C, YGR090W, YGL008C
monocarboxylic acid biosynthetic process	YGR060W, YNR057C, YNR058W
cellular macromolecular complex assembly	YLR212C, YLR393W, YPR019W, YLR274W, YMR240C, YDL209C, YBL023C, YKL009W
phosphorylation	YOR351C, YER052C, YKL166C, YOR233W, YPL209C, YCL024W, YGR040W, YCR073C, YIL147C, YAR018C, YKL101W, YEL022W, YDR147W, YOR267C, YHR046C, YCR091W, Q0055, YDR283C, YPL026C, YKL048C, YFR053C, YDR507C, YMR001C, YPL153C, YNL298W
phosphorus metabolic process	YML106W, YOR351C, YLR420W, YKL216W, YKL166C, YJR110W, YLR359W, YPL209C, YPL217C, YDL236W, YGR152C, YFR028C, YKL209C, YCR073C, YNR053C, YIL147C, YNR027W, YPL058C, YNL141W, YPL188W, YNR030W, YFL059W, YOR267C, YOR076C, YDR406W, YCR091W, YBL039C, Q0055, YPL026C, YDR507C, YFL017W-A, YKL048C, YGL008C, YJL130C, YDR091C, YER052C, YOL011W, YLR212C, YGR123C, YOR233W, YCL024W, YGR040W, YKL035W, YAR018C, YEL…
M phase	YPR119W, YOR269W, YDR325W, YOR073W
macromolecule catabolic process	YLR286C, YNL112W, YKL009W, YJL050W, YJL034W, YMR239C, YFR036W, YGL094C, YGR003W, YMR223W
nucleoside biosynthetic process	YML106W, YEL021W, YKL216W, YGR090W, YGL008C
ribonucleoside biosynthetic process	YML106W, YEL021W, YKL216W, YGR090W, YGL008C
glycosyl compound biosynthetic process	YML106W, YEL021W, YKL216W, YGR090W, YGL008C
cell cycle checkpoint	YPL153C, YNL164C
folic acid-containing compound metabolic process	YLR058C, YBR084W
aromatic amino acid family metabolic process	YBR166C, YGL026C
glutamine family amino acid biosynthetic process	YPR035W, YER069W
tetrapyrrole biosynthetic process	YKR069W, YDR044W
organophosphate biosynthetic process	YML106W, YLR420W, YKL216W, YLR359W, YNR027W, YPL188W, YNL141W, YEL021W, YNR030W, YFL059W, YDR147W, YBL039C, YFL017W-A, YPL153C, YGR090W, YJL130C, YGL008C
protein-DNA complex subunit organization	YPR019W, YLR274W, YBL023C
cytoskeleton organization	YGL061C, YPR119W, YNL126W, YGR245C, YHR172W
dephosphorylation	YGR123C, YDL236W, YFR028C, YJR110W, YDL024C
macromolecule modification	YOR351C, YDL036C, YKL166C, YJR110W, YPL209C, YFR028C, YBR061C, YDL008W, YMR223W, YNR030W, YOR243C, YOR267C, YGL236C, YCR091W, YNL124W, YPL026C, YFL017W-A, YKL048C, YJR032W, YGR123C, YOR233W, YOL066C, YCL024W, YGR040W, YPL212C, YIL008W, YBR084W, YAR018C, YKL101W, YAL023C, YDR283C, YCL054W, YMR001C, YPL153C, YNL298W, YDR440W, YLR167W, YML080W, YLR129W
organophosphate metabolic process	YML106W, YLR420W, YKL216W, YLR359W, YPL217C, YGR152C, YKL209C, YNR053C, YNR027W, YPL058C, YPL188W, YNL141W, YNR030W, YFL059W, YOR076C, YDR406W, YBL039C, YFL017W-A, YJL130C, YGL008C, YDR091C, YOL011W, YLR212C, YKL035W, YEL021W, YEL031W, YDR147W, YHR046C, YNL163C, YPL051W, YPL226W, YJL034W, YPL153C, YAL035W, YGR090W
protein targeting to mitochondrion	YLR058C, YNL070W
tetrapyrrole metabolic process	YKR069W, YDR044W
pteridine-containing compound metabolic process	YLR058C, YBR084W
pigment biosynthetic process	YNL141W, YKR069W
organelle fission	YOR269W, YDR325W
glycolysis	YMR323W, YHR174W, YFR053C
protein dephosphorylation	YGR123C, YFR028C, YJR110W
positive regulation of nucleobase-containing compound metabolic process	YJL006C, YLR274W, YDL209C
positive regulation of nitrogen compound metabolic process	YJL006C, YLR274W, YDL209C
positive regulation of RNA metabolic process	YJL006C, YLR274W, YDL209C
oxidation-reduction process	YBR166C, YKL216W, YEL011W, YML125C, YJL050W, YLR258W, YMR015C, YHR007C, YLR070C, YDR044W, YOL126C, YPL061W, Q0055, YDR453C, YOR246C, YMR303C, YKL029C, YHL021C, YFR015C, YOR120W, YOR374W, YDL085W, YER069W, YJL200C, YGR060W, YPR010C, YPR184W, YBR084W, YKL035W, YPR048W, YLR355C, YIR031C, YPL032C, YBL069W, YER070W, YER049W, YKR069W, YKL086W, YGR175C, YML080W
cellular modified amino acid metabolic process	YLR058C, YAL012W, YBR084W, YNL191W
cellular process involved in reproduction	YPL187W, YJL034W, YPR119W, YOR073W
chromatin modification	YLR274W, YDR440W, YLR357W, YLR321C, YMR223W
sulfur amino acid biosynthetic process	YAL012W, YKR026C
RNA methylation	YCL054W, YBR061C
regulation of translational elongation	YJL006C, YPL160W
meiosis	YPR119W, YOR073W
peptidyl-tyrosine dephosphorylation	YFR028C, YJR110W
pigment metabolic process	YNL141W, YKR069W
intracellular protein transmembrane import	YLR058C, YNL070W
meiotic cell cycle	YPR119W, YOR073W
M phase of meiotic cell cycle	YPR119W, YOR073W
protein localization to mitochondrion	YLR058C, YNL070W
establishment of protein localization to mitochondrion	YLR058C, YNL070W
nucleotide biosynthetic process	YML106W, YPL188W, YEL021W, YLR420W, YKL216W, YBL039C, YLR359W, YGR090W, YGL008C
cation transport	YPR124W, YEL031W, YNR039C, YMR177W, YDR040C, YNR013C, YNL142W, YLR411W, YFL022C, YGR090W, YGL008C
tRNA aminoacylation for protein translation	YOL097C, YNL247W, YPL160W, YGR264C, YFL022C
carbohydrate derivative metabolic process	YDR091C, YML106W, YBR038W, YLR212C, YKL216W, YLR359W, YPL217C, YGR152C, YKL209C, YKL035W, YNR053C, YPL058C, YEL021W, YNR030W, YEL031W, YOR076C, YAL023C, YLR286C, YDR406W, YNL163C, YPL051W, YFL017W-A, YPL226W, YJL034W, YAL035W, YGR090W, YGL008C
macromolecule methylation	YCL054W, YBR061C, YDR440W
regulation of Ras protein signal transduction	YAL041W, YEL022W, YHL029C
ATP biosynthetic process	YGR090W, YGL008C
mitochondrial transport	YLR058C, YNL070W
serine family amino acid metabolic process	YLR058C, YAL012W
positive regulation of gene expression	YJL006C, YLR274W
positive regulation of transcription, DNA-dependent	YJL006C, YLR274W
cellular response to chemical stimulus	YPL187W, YIL008W
ubiquitin-dependent protein catabolic process	YJL034W, YFR036W, YGL094C, YMR223W, YGR003W
modification-dependent protein catabolic process	YJL034W, YFR036W, YGL094C, YMR223W, YGR003W
protein localization to organelle	YLR058C, YNL070W, YJL034W, YPL051W, YOR216C
negative regulation of biological process	YEL032W, YLR274W, YOR107W, YNL164C
negative regulation of cellular process	YEL032W, YLR274W, YOR107W, YNL164C
tricarboxylic acid cycle	YIR031C, YOL126C, YJL200C
transcription from RNA polymerase II promoter	YIL130W, YMR227C, YLR277C
nucleobase-containing compound transport	YPL169C, YOR046C, YMR125W
amino acid activation	YOL097C, YNL247W, YPL160W, YGR264C, YFL022C
tRNA aminoacylation	YOL097C, YNL247W, YPL160W, YGR264C, YFL022C
carbohydrate metabolic process	YGL062W, YML100W, YEL011W, YLR300W, YIL162W, YLR258W, YGR292W, YKL035W, YPR184W, YHR174W, YJL216C, YIR031C, YAL023C, YOL126C, YLR286C, YPR160W, YFR053C, YMR105C, YMR323W, YFR015C
establishment of protein localization to organelle	YLR058C, YNL070W, YJL034W, YOR216C
DNA packaging	YFL008W, YDR325W
purine nucleoside triphosphate biosynthetic process	YGR090W, YGL008C
purine ribonucleoside triphosphate biosynthetic process	YGR090W, YGL008C
negative regulation of gene expression	YEL032W, YLR274W
sexual reproduction	YPL187W, YJL034W
negative regulation of transcription, DNA-dependent	YEL032W, YLR274W
negative regulation of RNA metabolic process	YEL032W, YLR274W
macromolecular complex assembly	YLR212C, YLR393W, YPR019W, YLR274W, YMR240C, YDL209C, YBL023C, YKL009W
regulation of phosphate metabolic process	YNL289W, YPR119W, YJL006C, YGR108W, YLR210W, YHL029C
regulation of phosphorus metabolic process	YNL289W, YPR119W, YJL006C, YGR108W, YLR210W, YHL029C
ribonucleoside triphosphate biosynthetic process	YGR090W, YGL008C
amine biosynthetic process	YGL026C, YKR026C
covalent chromatin modification	YDR440W, YMR223W
histone modification	YDR440W, YMR223W
regulation of catalytic activity	YNL289W, YPR119W, YJL006C, YGR108W, YLR210W, YHL029C, YKR026C
cellular response to stimulus	YNL082W, YFL008W, YOL090W, YOL034W, YDL154W, YBL023C, YML064C, YGR040W, YEL019C, YIL008W, YLR274W, YGR152C, YDR311W, YJL201W, YIL147C, YPR019W, YLR260W, YLR383W, YGR211W, YDL164C, YPL051W, YPL187W, YPL153C, YPL242C
regulation of molecular function	YNL289W, YPR119W, YJL006C, YGR108W, YLR210W, YHL029C, YKR026C
sulfur amino acid metabolic process	YAL012W, YKR026C
translational initiation	YMR309C, YBR084W
purine nucleoside monophosphate metabolic process	YNL141W, YLR359W
purine nucleoside monophosphate biosynthetic process	YNL141W, YLR359W
purine ribonucleoside monophosphate metabolic process	YNL141W, YLR359W
purine ribonucleoside monophosphate biosynthetic process	YNL141W, YLR359W
negative regulation of macromolecule biosynthetic process	YEL032W, YLR274W
protein import	YLR058C, YNL070W
negative regulation of cellular macromolecule biosynthetic process	YEL032W, YLR274W
GPI anchor biosynthetic process	YNR030W, YFL017W-A
glycolipid biosynthetic process	YNR030W, YFL017W-A
negative regulation of biosynthetic process	YEL032W, YLR274W
negative regulation of cellular biosynthetic process	YEL032W, YLR274W
negative regulation of nucleobase-containing compound metabolic process	YEL032W, YLR274W
negative regulation of nitrogen compound metabolic process	YEL032W, YLR274W
positive regulation of biological process	YPR119W, YJL006C, YEL019C, YLR274W, YDL209C
positive regulation of cellular process	YPR119W, YJL006C, YEL019C, YLR274W, YDL209C
transport	YLL028W, YEL065W, YER047C, YPL093W, YDR342C, YDR395W, YLR411W, YDR508C, YPR156C, YPL169C, YKL120W, YBL042C, YDR406W, YNL142W, YEL063C, YGL008C, YCR021C, YOL122C, YOR216C, YMR183C, YER060W, YNL065W, YNR013C, YMR011W, YLR004C, YEL048C, YEL031W, YMR177W, YHR094C, YER157W, YOL120C, YNL070W, YJL034W, YGR055W, YDR033W, YOL156W, YGR090W, YBR054W, YJL024C, YOR046C, YDR040C, YNL024C, YMR079W, YKL209C, YJR…
protein targeting	YLR058C, YNL070W, YJL034W, YOR216C
glycerophospholipid biosynthetic process	YNR030W, YDR147W, YFL017W-A
establishment of localization	YLL028W, YEL065W, YER047C, YPL093W, YDR342C, YDR395W, YLR411W, YDR508C, YPR156C, YPL169C, YKL120W, YBL042C, YDR406W, YNL142W, YEL063C, YGL008C, YCR021C, YOL122C, YOR216C, YMR183C, YER060W, YNL065W, YNR013C, YMR011W, YLR004C, YEL048C, YEL031W, YMR177W, YHR094C, YER157W, YOL120C, YNL070W, YJL034W, YGR055W, YDR033W, YOL156W, YGR090W, YBR054W, YJL024C, YOR046C, YDR040C, YNL024C, YMR079W, YKL209C, YJR…
regulation of transcription from RNA polymerase II promoter	YIR023W, YGL162W, YOR337W, YPR070W, YFL052W, YKR064W, YHR178W, YLR014C
protein lipidation	YNR030W, YFL017W-A
fatty acid metabolic process	YGR060W, YPR002W
lipoprotein metabolic process	YNR030W, YFL017W-A
lipoprotein biosynthetic process	YNR030W, YFL017W-A
membrane lipid biosynthetic process	YNR030W, YFL017W-A
cellular protein catabolic process	YJL034W, YFR036W, YGL094C, YMR223W, YGR003W
proteolysis involved in cellular protein catabolic process	YJL034W, YFR036W, YGL094C, YMR223W, YGR003W
glycerolipid biosynthetic process	YNR030W, YDR147W, YFL017W-A
localization	YLL028W, YEL065W, YER047C, YPL093W, YDR342C, YDR395W, YLR411W, YDR508C, YPR156C, YPL169C, YKL120W, YBL042C, YDR406W, YNL142W, YEL063C, YGL008C, YCR021C, YOL122C, YOR216C, YMR183C, YER060W, YNL065W, YNR013C, YMR011W, YLR004C, YEL048C, YEL031W, YMR177W, YHR094C, YER157W, YOL120C, YNL070W, YJL034W, YGR055W, YDR033W, YOL156W, YGR090W, YBR054W, YJL024C, YOR046C, YDR040C, YNL024C, YJL050W, YMR079W, YKL…
regulation of macromolecule metabolic process	YEL032W, YPR119W, YGL162W, YOR337W, YJL110C, YML027W, YOL028C, YPL160W, YLR274W, YIL147C, YKR034W, YEL009C, YKR064W, YLR210W, YDR283C, YPR104C, YLR014C, YNL289W, YIR023W, YIL038C, YJL006C, YGR108W, YPR070W, YIL130W, YDR440W, YAL035W, YFL052W, YDL209C, YHR178W, YKR026C
alcohol metabolic process	YPL272C, YMR015C
GPI anchor metabolic process	YNR030W, YFL017W-A
glycolipid metabolic process	YNR030W, YFL017W-A
negative regulation of macromolecule metabolic process	YEL032W, YLR274W
organic hydroxy compound metabolic process	YPL272C, YMR015C
signal transduction	YLR260W, YPL051W, YPL187W, YML064C, YGR040W, YGR152C, YPL242C, YJL201W, YIL147C
signaling	YLR260W, YPL051W, YPL187W, YML064C, YGR040W, YGR152C, YPL242C, YJL201W, YIL147C
single organism signaling	YLR260W, YPL051W, YPL187W, YML064C, YGR040W, YGR152C, YPL242C, YJL201W, YIL147C
regulation of cellular process	YGL162W, YJL110C, YML027W, YML064C, YOL028C, YPL160W, YEL019C, YLR274W, YGR152C, YFR028C, YMR049C, YIL147C, YLR364W, YKR064W, YLR210W, YLR014C, YPL187W, YAL041W, YIL038C, YGR108W, YPR070W, YDL209C, YFL052W, YHR178W, YEL032W, YPR119W, YOR337W, YGR040W, YOR107W, YFR036W, YHL029C, YJL201W, YKR034W, YEL022W, YLR260W, YGR211W, YEL009C, YDR283C, YPL051W, YPR104C, YNL289W, YIR023W, YJL006C, YAL024C, YIL…
organic substance transport	YOL140W, YIR028W, YMR183C, YER060W, YMR125W, YDR395W, YMR079W, YDR508C, YPL169C, YLR058C, YBL042C, YDL210W, YHL036W, YPL051W, YER157W, YOL120C, YKR039W, YNL070W, YJL034W, YKL217W, YGR055W, YHL016C, YEL063C, YJL024C, YOR216C, YOR046C
phosphatidylinositol biosynthetic process	YNR030W, YFL017W-A
regulation of gene expression	YEL032W, YGL162W, YOR337W, YJL110C, YML027W, YOL028C, YPL160W, YLR274W, YIL147C, YKR034W, YEL009C, YKR064W, YDR283C, YLR014C, YPR104C, YIR023W, YIL038C, YJL006C, YPR070W, YIL130W, YDR440W, YAL035W, YFL052W, YDL209C, YHR178W, YKR026C
chromosome organization	YFL008W, YLR274W, YDR440W, YDR325W, YLR357W, YLR321C, YMR223W
glucose metabolic process	YGL062W, YMR323W, YHR174W, YFR053C
single-organism carbohydrate metabolic process	YGL062W, YAL023C, YML100W, YEL011W, YFR053C, YLR258W, YMR323W, YKL035W, YPR184W, YFR015C, YHR174W
cellular protein modification process	YOR351C, YGR123C, YKL166C, YJR110W, YOR233W, YPL209C, YCL024W, YGR040W, YIL008W, YFR028C, YBR084W, YMR223W, YDL008W, YAR018C, YKL101W, YNR030W, YOR267C, YAL023C, YCR091W, YDR283C, YPL026C, YFL017W-A, YKL048C, YMR001C, YPL153C, YNL298W, YDR440W, YJR032W, YLR167W, YLR129W
protein modification process	YOR351C, YGR123C, YKL166C, YJR110W, YOR233W, YPL209C, YCL024W, YGR040W, YIL008W, YFR028C, YBR084W, YMR223W, YDL008W, YAR018C, YKL101W, YNR030W, YOR267C, YAL023C, YCR091W, YDR283C, YPL026C, YFL017W-A, YKL048C, YMR001C, YPL153C, YNL298W, YDR440W, YJR032W, YLR167W, YLR129W
metal ion transport	YPR124W, YNR013C, YLR411W
single-organism process	YLL028W, YLR393W, YEL065W, YER047C, YBL023C, YPL093W, YPL209C, YDR342C, YML064C, YDR395W, YLR274W, YGR152C, YLR411W, YDR508C, YPR156C, YPL169C, YIL147C, YMR223W, YKL120W, YBL042C, YLR383W, YLR357W, YNL142W, YEL063C, YCR021C, YGL008C, YOR216C, YNL082W, YDR218C, YBR038W, YEL032W, YOL090W, YLR212C, YDR325W, YMR183C, YER060W, YHR023W, YNL065W, YMR011W, YNR013C, YPL155C, YIL008W, YLR004C, YEL048C, YEL…
intracellular transport	YLR058C, YGR245C, YMR183C, YPL093W, YPL051W, YER157W, YNL070W, YOL120C, YJL034W, YDR395W, YFR002W, YEL048C, YNR053C, YPL169C, YJL024C, YOR216C
regulation of RNA metabolic process	YEL032W, YGL162W, YOR337W, YJL110C, YML027W, YOL028C, YLR274W, YIL147C, YKR034W, YEL009C, YKR064W, YLR014C, YPR104C, YIR023W, YJL006C, YIL038C, YPR070W, YIL130W, YDR440W, YFL052W, YDL209C, YHR178W
macromolecular complex subunit organization	YLR212C, YLR393W, YPR119W, YPR019W, YMR240C, YBL023C, YKL009W, YGL061C, YLR274W, YDL209C
chromatin organization	YLR274W, YDR440W, YLR357W, YLR321C, YMR223W
glucose catabolic process	YMR323W, YHR174W, YFR053C
positive regulation of macromolecule metabolic process	YJL006C, YLR274W, YDL209C
hexose catabolic process	YMR323W, YHR174W, YFR053C
monosaccharide catabolic process	YMR323W, YHR174W, YFR053C
response to stress	YNL082W, YFL008W, YOL090W, YOL034W, YDL154W, YBL023C, YEL019C, YIL008W, YLR274W, YDR311W, YGR294W, YPR019W, YLR383W, YGR211W, YMR186W, YDL164C, YJL034W, YPL153C
negative regulation of metabolic process	YEL032W, YLR274W
negative regulation of cellular metabolic process	YEL032W, YLR274W
glycerophospholipid metabolic process	YNR030W, YDR147W, YHR046C, YFL017W-A
aerobic respiration	YIR031C, YOL126C, Q0055, YJL200C
intracellular signal transduction	YML064C, YGR040W, YGR152C, YPL051W, YIL147C
small GTPase mediated signal transduction	YML064C, YGR152C, YPL051W
phosphatidylinositol metabolic process	YNR030W, YHR046C, YFL017W-A
glycerolipid metabolic process	YNR030W, YDR147W, YHR046C, YFL017W-A
purine-containing compound biosynthetic process	YNL141W, YGR090W, YLR359W, YGL008C
membrane lipid metabolic process	YNR030W, YFL017W-A
regulation of macromolecule biosynthetic process	YEL032W, YGL162W, YOR337W, YJL110C, YML027W, YOL028C, YPL160W, YLR274W, YIL147C, YKR034W, YEL009C, YKR064W, YDR283C, YLR014C, YPR104C, YIR023W, YIL038C, YJL006C, YPR070W, YIL130W, YDR440W, YAL035W, YFL052W, YHR178W, YKR026C
regulation of cellular macromolecule biosynthetic process	YEL032W, YGL162W, YOR337W, YJL110C, YML027W, YOL028C, YPL160W, YLR274W, YIL147C, YKR034W, YEL009C, YKR064W, YDR283C, YLR014C, YPR104C, YIR023W, YIL038C, YJL006C, YPR070W, YIL130W, YDR440W, YAL035W, YFL052W, YHR178W, YKR026C
cell communication	YLR260W, YGR211W, YPL051W, YPL187W, YML064C, YGR040W, YGR152C, YPL242C, YJL201W, YIL147C
regulation of biological process	YGL162W, YJL110C, YML027W, YML064C, YOL028C, YPL160W, YEL019C, YLR274W, YGR152C, YFR028C, YMR049C, YIL147C, YLR364W, YKR064W, YLR210W, YLR014C, YPL187W, YAL041W, YIL038C, YGR108W, YPR070W, YDL209C, YFL052W, YHR178W, YEL032W, YPR119W, YOR337W, YGR040W, YOR107W, YFR036W, YHL029C, YJL201W, YKR034W, YEL022W, YLR260W, YGR211W, YEL009C, YDR283C, YPL051W, YPR104C, YNL289W, YIR023W, YJL006C, YAL024C, YIL…
purine ribonucleotide biosynthetic process	YGR090W, YLR359W, YGL008C
single-organism carbohydrate catabolic process	YMR323W, YHR174W, YFR053C
cofactor biosynthetic process	YPL188W, YKR069W, YFL059W, YDR044W, YBR084W, YNR027W
amine metabolic process	YGL026C, YKR026C
regulation of biosynthetic process	YEL032W, YGL162W, YOR337W, YJL110C, YML027W, YOL028C, YPL160W, YLR274W, YIL147C, YKR034W, YEL009C, YKR064W, YDR283C, YLR014C, YPR104C, YIR023W, YIL038C, YJL006C, YPR070W, YIL130W, YDR440W, YAL035W, YFL052W, YHR178W, YKR026C
regulation of cellular biosynthetic process	YEL032W, YGL162W, YOR337W, YJL110C, YML027W, YOL028C, YPL160W, YLR274W, YIL147C, YKR034W, YEL009C, YKR064W, YDR283C, YLR014C, YPR104C, YIR023W, YIL038C, YJL006C, YPR070W, YIL130W, YDR440W, YAL035W, YFL052W, YHR178W, YKR026C
cofactor metabolic process	YLR058C, YPL188W, YFL059W, YDR044W, YNR058W, YKR069W, YNR057C, YBR084W, YNR027W
carbohydrate derivative biosynthetic process	YML106W, YBR038W, YEL021W, YNR030W, YKL216W, YAL023C, YLR359W, YFL017W-A, YGR090W, YGL008C
regulation of cellular metabolic process	YEL032W, YPR119W, YGL162W, YOR337W, YJL110C, YML027W, YOL028C, YPL160W, YLR274W, YHL029C, YIL147C, YKR034W, YEL009C, YKR064W, YLR210W, YDR283C, YPR104C, YLR014C, YNL289W, YIR023W, YIL038C, YJL006C, YGR108W, YPR070W, YIL130W, YDR440W, YAL035W, YFL052W, YDL209C, YHR178W, YKR026C
regulation of transcription, DNA-dependent	YEL032W, YGL162W, YOR337W, YJL110C, YML027W, YOL028C, YLR274W, YIL147C, YKR034W, YEL009C, YKR064W, YLR014C, YPR104C, YIR023W, YJL006C, YIL038C, YPR070W, YIL130W, YDR440W, YFL052W, YHR178W
regulation of RNA biosynthetic process	YEL032W, YGL162W, YOR337W, YJL110C, YML027W, YOL028C, YLR274W, YIL147C, YKR034W, YEL009C, YKR064W, YLR014C, YPR104C, YIR023W, YJL006C, YIL038C, YPR070W, YIL130W, YDR440W, YFL052W, YHR178W
purine nucleotide biosynthetic process	YGR090W, YLR359W, YGL008C
positive regulation of metabolic process	YJL006C, YLR274W, YDL209C
positive regulation of cellular metabolic process	YJL006C, YLR274W, YDL209C
regulation of primary metabolic process	YEL032W, YPR119W, YGL162W, YOR337W, YJL110C, YML027W, YOL028C, YPL160W, YLR274W, YHL029C, YIL147C, YKR034W, YEL009C, YKR064W, YLR210W, YDR283C, YPR104C, YLR014C, YNL289W, YIR023W, YIL038C, YJL006C, YGR108W, YPR070W, YIL130W, YDR440W, YAL035W, YFL052W, YDL209C, YHR178W, YKR026C
cellular component assembly	YLR212C, YLR393W, YPR019W, YLR274W, YMR240C, YDL209C, YBL023C, YKL009W
cellular protein complex assembly	YLR212C, YLR393W
cellular macromolecule localization	YLR058C, YMR183C, YPL051W, YER157W, YJL050W, YNL070W, YOL120C, YJL034W, YDR395W, YJL024C, YOR216C
protein catabolic process	YJL034W, YFR036W, YGL094C, YMR223W, YGR003W
proteolysis	YBR074W, YEL031W, YNL239W, YJL034W, YFR036W, YPR122W, YGL094C, YNL123W, YGR003W, YMR223W, YDR144C
positive regulation of macromolecule biosynthetic process	YJL006C, YLR274W
carbohydrate catabolic process	YMR323W, YHR174W, YFR053C
intracellular protein transport	YLR058C, YMR183C, YPL051W, YER157W, YNL070W, YOL120C, YJL034W, YDR395W, YJL024C, YOR216C
response to stimulus	YNL082W, YLL028W, YFL008W, YOL090W, YOL034W, YDL154W, YBL023C, YML064C, YGR040W, YEL019C, YIL008W, YLR274W, YGR152C, YDR311W, YGR294W, YJL201W, YIL147C, YPR019W, YLR260W, YLR383W, YGR211W, YMR186W, YDL164C, YPL051W, YPL187W, YJL034W, YPL153C, YPL242C
lipid metabolic process	YOL011W, YNR030W, YPR002W, YLL012W, YDR147W, YHR046C, YIL049W, YNR043W, YFL017W-A, YGR060W, YLR020C, YMR015C
positive regulation of biosynthetic process	YJL006C, YLR274W
positive regulation of cellular biosynthetic process	YJL006C, YLR274W
cellular respiration	YIR031C, YOL126C, Q0055, YJL200C
phospholipid metabolic process	YOL011W, YNR030W, YDR147W, YHR046C, YFL017W-A
regulation of nucleobase-containing compound metabolic process	YEL032W, YGL162W, YOR337W, YJL110C, YML027W, YOL028C, YLR274W, YHL029C, YIL147C, YKR034W, YEL009C, YKR064W, YLR014C, YPR104C, YIR023W, YIL038C, YJL006C, YPR070W, YIL130W, YDR440W, YFL052W, YDL209C, YHR178W
regulation of nitrogen compound metabolic process	YEL032W, YGL162W, YOR337W, YJL110C, YML027W, YOL028C, YLR274W, YHL029C, YIL147C, YKR034W, YEL009C, YKR064W, YLR014C, YPR104C, YIR023W, YIL038C, YJL006C, YPR070W, YIL130W, YDR440W, YFL052W, YDL209C, YHR178W
establishment of localization in cell	YLR058C, YGR245C, YMR183C, YPL093W, YPL051W, YER157W, YNL070W, YOL120C, YJL034W, YDR395W, YFR002W, YEL048C, YNR053C, YPL169C, YJL024C, YOR216C
phospholipid biosynthetic process	YNR030W, YDR147W, YFL017W-A
monovalent inorganic cation transport	YNL142W, YNR013C, YGR090W
biological regulation	YGL162W, YJL110C, YML027W, YML064C, YOL028C, YPL160W, YEL019C, YLR274W, YGR152C, YFR028C, YMR049C, YIL147C, YLR364W, YKR064W, YLR210W, YLR014C, YPL187W, YAL041W, YIL038C, YGR108W, YPR070W, YDL209C, YFL052W, YHR178W, YEL032W, YPR119W, YOR337W, YGR040W, YOR107W, YFR036W, YHL029C, YJL201W, YKR034W, YEL022W, YLR260W, YGR211W, YEL009C, YDR283C, YPL051W, YPR104C, YNL289W, YIR023W, YJL006C, YAL024C, YIL…
purine nucleoside biosynthetic process	YGR090W, YGL008C
purine ribonucleoside biosynthetic process	YGR090W, YGL008C
hexose metabolic process	YGL062W, YMR323W, YHR174W, YFR053C
single-organism cellular process	YLL028W, YLR393W, YEL065W, YBL023C, YPL093W, YPL209C, YDR342C, YML064C, YDR395W, YLR274W, YGR152C, YLR411W, YDR508C, YPR156C, YPL169C, YIL147C, YMR223W, YKL120W, YLR383W, YLR357W, YNL142W, YEL063C, YOR216C, YNL082W, YDR218C, YBR038W, YEL032W, YOL090W, YLR212C, YDR325W, YMR183C, YHR023W, YNL065W, YMR011W, YNR013C, YPL155C, YIL008W, YLR004C, YEL048C, YGR211W, YMR177W, YEL061C, YHR094C, YER157W, YOL…
regulation of metabolic process	YEL032W, YPR119W, YGL162W, YOR337W, YJL110C, YML027W, YOL028C, YPL160W, YLR274W, YHL029C, YIL147C, YKR034W, YEL009C, YKR064W, YLR210W, YDR283C, YPR104C, YLR014C, YNL289W, YIR023W, YIL038C, YJL006C, YGR108W, YPR070W, YIL130W, YDR440W, YAL035W, YFL052W, YDL209C, YHR178W, YKR026C
cellular protein localization	YLR058C, YMR183C, YPL051W, YER157W, YNL070W, YOL120C, YJL034W, YDR395W, YJL024C, YOR216C
cellular localization	YMR183C, YPL093W, YJL050W, YDR395W, YEL048C, YNR053C, YPL169C, YLR058C, YGR245C, YER157W, YPL051W, YNL070W, YOL120C, YJL034W, YFR002W, YJL024C, YOR216C
monosaccharide metabolic process	YGL062W, YMR323W, YHR174W, YFR053C
coenzyme biosynthetic process	YPL188W, YFL059W, YBR084W, YNR027W
lipid biosynthetic process	YGR060W, YNR030W, YDR147W, YNR043W, YMR015C, YFL017W-A
cellular lipid metabolic process	YOL011W, YNR030W, YPR002W, YDR147W, YHR046C, YNR043W, YFL017W-A, YGR060W
protein complex assembly	YLR212C, YLR393W
mitochondrion organization	YLR058C, YNL070W, YLR393W
protein complex biogenesis	YLR212C, YLR393W
organelle organization	YFL008W, YLR393W, YPR119W, YDR325W, YLR321C, YLR274W, YHR172W, YMR223W, YLR058C, YNL126W, YGR245C, YKL009W, YLR357W, YGL061C, YNL070W, YJL034W, YOR269W, YDR440W
protein complex subunit organization	YGL061C, YLR212C, YLR393W, YPR119W
coenzyme metabolic process	YLR058C, YPL188W, YFL059W, YBR084W, YNR027W
cellular component organization	YFL008W, YLR212C, YLR393W, YPR119W, YMR240C, YBL023C, YDR325W, YLR321C, YLR274W, YHR172W, YMR223W, YLR058C, YPR019W, YNL126W, YGR245C, YLR357W, YKL009W, YGL061C, YNL070W, YJL034W, YOR269W, YDR440W, YDL209C
protein transport	YLR058C, YMR183C, YPL051W, YER157W, YNL070W, YOL120C, YJL034W, YDR395W, YMR079W, YJL024C, YOR216C, YOR046C
establishment of protein localization	YLR058C, YMR183C, YPL051W, YER157W, YNL070W, YOL120C, YJL034W, YDR395W, YMR079W, YJL024C, YOR216C, YOR046C
macromolecule localization	YLR058C, YMR183C, YPL051W, YER157W, YMR125W, YOL120C, YJL050W, YNL070W, YJL034W, YDR395W, YMR079W, YPL169C, YJL024C, YOR046C, YOR216C
translation	YBR189W, YHR038W, YGR264C, YJR113C, YMR309C, YPL160W, YLR367W, YPL081W, YFL022C, YBR084W, YJR123W, YGL030W, YOL097C, YGL147C, YAR018C, YNL247W, YFR031C-A, YOL039W, YOL120C, YOR063W, YLR167W, YLR406C, YOL122C
vesicle-mediated transport	YEL048C, YMR183C, YJL024C, YPL051W, YOR216C
protein localization	YLR058C, YMR183C, YPL051W, YER157W, YNL070W, YOL120C, YJL034W, YDR395W, YMR079W, YJL024C, YOR216C, YOR046C
regulation of biological quality	YJL006C, YPL160W, YLR364W
cellular protein metabolic process	YOR351C, YBR189W, YKL166C, YDR212W, YJR110W, YGR078C, YPL209C, YPL160W, YLR367W, YFR028C, YJR064W, YFL022C, YJR123W, YGL094C, YDL008W, YMR223W, YGL147C, YNR030W, YNL247W, YOR267C, YMR186W, YCR091W, YMR214W, YPL026C, YDL143W, YFL017W-A, YKL048C, YOR063W, YJR032W, YOL122C, YGR123C, YHR038W, YGR264C, YOR233W, YJR113C, YMR309C, YCL024W, YGR040W, YPL081W, YIL008W, YFR036W, YBR084W, YGR003W, YGL030W, Y…
protein metabolic process	YOR351C, YKL166C, YJR110W, YGR078C, YPL209C, YPL160W, YJR064W, YPR122W, YJR123W, YMR223W, YGL147C, YMR186W, YCR091W, YPL026C, YKL048C, YJR032W, YOL122C, YHR038W, YOR233W, YJR113C, YPL081W, YIL008W, YGR003W, YGL030W, YOL097C, YAR018C, YEL031W, YAL023C, YOL120C, YJL034W, YMR001C, YNL298W, YLR167W, YLR406C, YDR144C, YLR129W, YBR189W, YDR212W, YFR028C, YLR367W, YFL022C, YGL094C, YDL008W, YNL247W, YNR…
