# Supplementary material for: Overexpression of a Water-Forming NADH Oxidase Improves the Metabolism and Stress Tolerance of Saccharomyces cerevisiae in Aerobic Fermentation
Source: Front Microbiol. 2016 Sep 13;7:1427. doi: 10.3389/fmicb.2016.01427 (PMC5020133; doi:10.3389/fmicb.2016.01427)
Supplement: ADDITIONAL FILE S3 — Gene ontology enrichment analysis for CEP and NEP cells. [file Data_Sheet_3.XLSX]

## Sheet: CEP-vs-NEP_C
Terms from the Component Ontology with p-value as good or better than 1
Gene Ontology term	Cluster frequency	Genome frequency of use	Corrected P-value
prefoldin complex (view genes)	6 out of 689 genes, 0.9%	6 out of 2124 genes, 0.3%	0.26406
cytoskeleton (view genes)	33 out of 689 genes, 4.8%	68 out of 2124 genes, 3.2%	0.84511
cytoskeletal part (view genes)	30 out of 689 genes, 4.4%	61 out of 2124 genes, 2.9%	0.99169
preribosome (view genes)	18 out of 689 genes, 2.6%	32 out of 2124 genes, 1.5%	1
microtubule (view genes)	12 out of 689 genes, 1.7%	20 out of 2124 genes, 0.9%	1
cell cortex (view genes)	10 out of 689 genes, 1.5%	16 out of 2124 genes, 0.8%	1
microtubule cytoskeleton (view genes)	20 out of 689 genes, 2.9%	41 out of 2124 genes, 1.9%	1
cell cortex part (view genes)	9 out of 689 genes, 1.3%	15 out of 2124 genes, 0.7%	1
protein complex (view genes)	152 out of 689 genes, 22.1%	416 out of 2124 genes, 19.6%	1
Golgi transport complex (view genes)	3 out of 689 genes, 0.4%	3 out of 2124 genes, 0.1%	1
chromosomal part (view genes)	29 out of 689 genes, 4.2%	67 out of 2124 genes, 3.2%	1
septin complex (view genes)	5 out of 689 genes, 0.7%	7 out of 2124 genes, 0.3%	1
septin cytoskeleton (view genes)	5 out of 689 genes, 0.7%	7 out of 2124 genes, 0.3%	1
replication fork (view genes)	4 out of 689 genes, 0.6%	5 out of 2124 genes, 0.2%	1
nucleolus (view genes)	24 out of 689 genes, 3.5%	54 out of 2124 genes, 2.5%	1
cellular bud (view genes)	8 out of 689 genes, 1.2%	14 out of 2124 genes, 0.7%	1
nuclear part (view genes)	82 out of 689 genes, 11.9%	218 out of 2124 genes, 10.3%	1
small-subunit processome (view genes)	7 out of 689 genes, 1.0%	12 out of 2124 genes, 0.6%	1
nuclear lumen (view genes)	55 out of 689 genes, 8.0%	142 out of 2124 genes, 6.7%	1
nuclear envelope (view genes)	15 out of 689 genes, 2.2%	32 out of 2124 genes, 1.5%	1
nuclear pore (view genes)	11 out of 689 genes, 1.6%	22 out of 2124 genes, 1.0%	1
pore complex (view genes)	11 out of 689 genes, 1.6%	22 out of 2124 genes, 1.0%	1
preribosome, large subunit precursor (view genes)	6 out of 689 genes, 0.9%	10 out of 2124 genes, 0.5%	1
90S preribosome (view genes)	7 out of 689 genes, 1.0%	13 out of 2124 genes, 0.6%	1
chromosome, telomeric region (view genes)	4 out of 689 genes, 0.6%	6 out of 2124 genes, 0.3%	1
integral to endoplasmic reticulum membrane (view genes)	4 out of 689 genes, 0.6%	6 out of 2124 genes, 0.3%	1
MCM complex (view genes)	4 out of 689 genes, 0.6%	6 out of 2124 genes, 0.3%	1
nucleolar part (view genes)	4 out of 689 genes, 0.6%	6 out of 2124 genes, 0.3%	1
spindle (view genes)	12 out of 689 genes, 1.7%	26 out of 2124 genes, 1.2%	1
endomembrane system (view genes)	43 out of 689 genes, 6.2%	112 out of 2124 genes, 5.3%	1
signal peptidase complex (view genes)	3 out of 689 genes, 0.4%	4 out of 2124 genes, 0.2%	1
SAGA-type complex (view genes)	3 out of 689 genes, 0.4%	4 out of 2124 genes, 0.2%	1
tRNA-intron endonuclease complex (view genes)	2 out of 689 genes, 0.3%	2 out of 2124 genes, 0.1%	1
nuclear chromosome, telomeric region (view genes)	2 out of 689 genes, 0.3%	2 out of 2124 genes, 0.1%	1
condensin complex (view genes)	2 out of 689 genes, 0.3%	2 out of 2124 genes, 0.1%	1
methionyl glutamyl tRNA synthetase complex (view genes)	2 out of 689 genes, 0.3%	2 out of 2124 genes, 0.1%	1
AP-3 adaptor complex (view genes)	2 out of 689 genes, 0.3%	2 out of 2124 genes, 0.1%	1
preribosome, small subunit precursor (view genes)	2 out of 689 genes, 0.3%	2 out of 2124 genes, 0.1%	1
box H/ACA snoRNP complex (view genes)	2 out of 689 genes, 0.3%	2 out of 2124 genes, 0.1%	1
Ku70:Ku80 complex (view genes)	2 out of 689 genes, 0.3%	2 out of 2124 genes, 0.1%	1
box H/ACA RNP complex (view genes)	2 out of 689 genes, 0.3%	2 out of 2124 genes, 0.1%	1
chromosome, centromeric region (view genes)	10 out of 689 genes, 1.5%	21 out of 2124 genes, 1.0%	1
nucleus (view genes)	183 out of 689 genes, 26.6%	527 out of 2124 genes, 24.8%	1
cellular bud neck (view genes)	6 out of 689 genes, 0.9%	11 out of 2124 genes, 0.5%	1
site of polarized growth (view genes)	8 out of 689 genes, 1.2%	16 out of 2124 genes, 0.8%	1
chromosome (view genes)	32 out of 689 genes, 4.6%	82 out of 2124 genes, 3.9%	1
Golgi apparatus (view genes)	18 out of 689 genes, 2.6%	43 out of 2124 genes, 2.0%	1
mitochondrial intermembrane space (view genes)	5 out of 689 genes, 0.7%	9 out of 2124 genes, 0.4%	1
cell projection (view genes)	5 out of 689 genes, 0.7%	9 out of 2124 genes, 0.4%	1
spindle pole (view genes)	7 out of 689 genes, 1.0%	14 out of 2124 genes, 0.7%	1
endoplasmic reticulum (view genes)	33 out of 689 genes, 4.8%	86 out of 2124 genes, 4.0%	1
cell periphery (view genes)	21 out of 689 genes, 3.0%	53 out of 2124 genes, 2.5%	1
nuclear chromosome part (view genes)	13 out of 689 genes, 1.9%	31 out of 2124 genes, 1.5%	1
membrane-enclosed lumen (view genes)	71 out of 689 genes, 10.3%	199 out of 2124 genes, 9.4%	1
cytosol (view genes)	24 out of 689 genes, 3.5%	62 out of 2124 genes, 2.9%	1
organelle envelope lumen (view genes)	5 out of 689 genes, 0.7%	10 out of 2124 genes, 0.5%	1
small nucleolar ribonucleoprotein complex (view genes)	3 out of 689 genes, 0.4%	5 out of 2124 genes, 0.2%	1
mitochondrial respiratory chain complex III (view genes)	3 out of 689 genes, 0.4%	5 out of 2124 genes, 0.2%	1
spindle microtubule (view genes)	3 out of 689 genes, 0.4%	5 out of 2124 genes, 0.2%	1
myosin complex (view genes)	3 out of 689 genes, 0.4%	5 out of 2124 genes, 0.2%	1
respiratory chain complex III (view genes)	3 out of 689 genes, 0.4%	5 out of 2124 genes, 0.2%	1
signal recognition particle (view genes)	3 out of 689 genes, 0.4%	5 out of 2124 genes, 0.2%	1
nuclear chromosome (view genes)	14 out of 689 genes, 2.0%	35 out of 2124 genes, 1.6%	1
microtubule organizing center (view genes)	6 out of 689 genes, 0.9%	13 out of 2124 genes, 0.6%	1
AP-type membrane coat adaptor complex (view genes)	6 out of 689 genes, 0.9%	13 out of 2124 genes, 0.6%	1
actin cytoskeleton (view genes)	7 out of 689 genes, 1.0%	16 out of 2124 genes, 0.8%	1
organelle lumen (view genes)	66 out of 689 genes, 9.6%	189 out of 2124 genes, 8.9%	1
intracellular organelle lumen (view genes)	66 out of 689 genes, 9.6%	189 out of 2124 genes, 8.9%	1
cellular bud neck septin ring (view genes)	2 out of 689 genes, 0.3%	3 out of 2124 genes, 0.1%	1
exocyst (view genes)	2 out of 689 genes, 0.3%	3 out of 2124 genes, 0.1%	1
cellular bud neck septin structure (view genes)	2 out of 689 genes, 0.3%	3 out of 2124 genes, 0.1%	1
nuclear inner membrane (view genes)	2 out of 689 genes, 0.3%	3 out of 2124 genes, 0.1%	1
integral to nuclear inner membrane (view genes)	2 out of 689 genes, 0.3%	3 out of 2124 genes, 0.1%	1
pre-replicative complex (view genes)	2 out of 689 genes, 0.3%	3 out of 2124 genes, 0.1%	1
U2-type spliceosomal complex (view genes)	2 out of 689 genes, 0.3%	3 out of 2124 genes, 0.1%	1
septin ring (view genes)	2 out of 689 genes, 0.3%	3 out of 2124 genes, 0.1%	1
intrinsic to nuclear inner membrane (view genes)	2 out of 689 genes, 0.3%	3 out of 2124 genes, 0.1%	1
DNA replication preinitiation complex (view genes)	2 out of 689 genes, 0.3%	3 out of 2124 genes, 0.1%	1
replication fork protection complex (view genes)	2 out of 689 genes, 0.3%	3 out of 2124 genes, 0.1%	1
septin filament array (view genes)	2 out of 689 genes, 0.3%	3 out of 2124 genes, 0.1%	1
cleavage apparatus septin structure (view genes)	2 out of 689 genes, 0.3%	3 out of 2124 genes, 0.1%	1
GPI-anchor transamidase complex (view genes)	2 out of 689 genes, 0.3%	3 out of 2124 genes, 0.1%	1
nuclear replication fork (view genes)	2 out of 689 genes, 0.3%	3 out of 2124 genes, 0.1%	1
nuclear membrane part (view genes)	2 out of 689 genes, 0.3%	3 out of 2124 genes, 0.1%	1
vesicle membrane (view genes)	8 out of 689 genes, 1.2%	19 out of 2124 genes, 0.9%	1
cytoplasmic vesicle membrane (view genes)	8 out of 689 genes, 1.2%	19 out of 2124 genes, 0.9%	1
cytoplasmic vesicle part (view genes)	8 out of 689 genes, 1.2%	19 out of 2124 genes, 0.9%	1
condensed nuclear chromosome kinetochore (view genes)	5 out of 689 genes, 0.7%	11 out of 2124 genes, 0.5%	1
condensed chromosome (view genes)	10 out of 689 genes, 1.5%	25 out of 2124 genes, 1.2%	1
membrane coat (view genes)	11 out of 689 genes, 1.6%	28 out of 2124 genes, 1.3%	1
coated membrane (view genes)	11 out of 689 genes, 1.6%	28 out of 2124 genes, 1.3%	1
kinetochore (view genes)	6 out of 689 genes, 0.9%	14 out of 2124 genes, 0.7%	1
origin recognition complex (view genes)	3 out of 689 genes, 0.4%	6 out of 2124 genes, 0.3%	1
cytoplasmic membrane-bounded vesicle (view genes)	8 out of 689 genes, 1.2%	20 out of 2124 genes, 0.9%	1
integral to organelle membrane (view genes)	8 out of 689 genes, 1.2%	20 out of 2124 genes, 0.9%	1
membrane-bounded vesicle (view genes)	8 out of 689 genes, 1.2%	20 out of 2124 genes, 0.9%	1
nuclear outer membrane-endoplasmic reticulum membrane network (view genes)	21 out of 689 genes, 3.0%	58 out of 2124 genes, 2.7%	1
vesicle (view genes)	9 out of 689 genes, 1.3%	23 out of 2124 genes, 1.1%	1
condensed chromosome outer kinetochore (view genes)	4 out of 689 genes, 0.6%	9 out of 2124 genes, 0.4%	1
condensed nuclear chromosome outer kinetochore (view genes)	4 out of 689 genes, 0.6%	9 out of 2124 genes, 0.4%	1
nuclear membrane (view genes)	4 out of 689 genes, 0.6%	9 out of 2124 genes, 0.4%	1
DASH complex (view genes)	4 out of 689 genes, 0.6%	9 out of 2124 genes, 0.4%	1
condensed nuclear chromosome, centromeric region (view genes)	5 out of 689 genes, 0.7%	12 out of 2124 genes, 0.6%	1
spindle pole body (view genes)	5 out of 689 genes, 0.7%	12 out of 2124 genes, 0.6%	1
intrinsic to endoplasmic reticulum membrane (view genes)	5 out of 689 genes, 0.7%	12 out of 2124 genes, 0.6%	1
Golgi apparatus part (view genes)	12 out of 689 genes, 1.7%	33 out of 2124 genes, 1.6%	1
cellular bud tip (view genes)	2 out of 689 genes, 0.3%	4 out of 2124 genes, 0.2%	1
COPII vesicle coat (view genes)	2 out of 689 genes, 0.3%	4 out of 2124 genes, 0.2%	1
actin cortical patch (view genes)	2 out of 689 genes, 0.3%	4 out of 2124 genes, 0.2%	1
cortical cytoskeleton (view genes)	2 out of 689 genes, 0.3%	4 out of 2124 genes, 0.2%	1
cortical actin cytoskeleton (view genes)	2 out of 689 genes, 0.3%	4 out of 2124 genes, 0.2%	1
extrinsic to organelle membrane (view genes)	2 out of 689 genes, 0.3%	4 out of 2124 genes, 0.2%	1
cell division site (view genes)	2 out of 689 genes, 0.3%	4 out of 2124 genes, 0.2%	1
cell division site part (view genes)	2 out of 689 genes, 0.3%	4 out of 2124 genes, 0.2%	1
proton-transporting V-type ATPase, V1 domain (view genes)	2 out of 689 genes, 0.3%	4 out of 2124 genes, 0.2%	1
microtubule associated complex (view genes)	3 out of 689 genes, 0.4%	7 out of 2124 genes, 0.3%	1
mating projection (view genes)	3 out of 689 genes, 0.4%	7 out of 2124 genes, 0.3%	1
mitotic spindle (view genes)	3 out of 689 genes, 0.4%	7 out of 2124 genes, 0.3%	1
histone acetyltransferase complex (view genes)	4 out of 689 genes, 0.6%	10 out of 2124 genes, 0.5%	1
endoplasmic reticulum part (view genes)	20 out of 689 genes, 2.9%	58 out of 2124 genes, 2.7%	1
condensed chromosome kinetochore (view genes)	5 out of 689 genes, 0.7%	13 out of 2124 genes, 0.6%	1
condensed chromosome, centromeric region (view genes)	5 out of 689 genes, 0.7%	13 out of 2124 genes, 0.6%	1
extracellular region (view genes)	5 out of 689 genes, 0.7%	13 out of 2124 genes, 0.6%	1
mitochondrial respiratory chain (view genes)	5 out of 689 genes, 0.7%	13 out of 2124 genes, 0.6%	1
vesicle coat (view genes)	5 out of 689 genes, 0.7%	13 out of 2124 genes, 0.6%	1
cytoplasmic vesicle (view genes)	8 out of 689 genes, 1.2%	22 out of 2124 genes, 1.0%	1
intracellular (view genes)	534 out of 689 genes, 77.5%	1640 out of 2124 genes, 77.2%	1
endoplasmic reticulum membrane (view genes)	19 out of 689 genes, 2.8%	56 out of 2124 genes, 2.6%	1
intrinsic to organelle membrane (view genes)	9 out of 689 genes, 1.3%	26 out of 2124 genes, 1.2%	1
condensed nuclear chromosome (view genes)	6 out of 689 genes, 0.9%	17 out of 2124 genes, 0.8%	1
mediator complex (view genes)	6 out of 689 genes, 0.9%	17 out of 2124 genes, 0.8%	1
clathrin coat (view genes)	5 out of 689 genes, 0.7%	14 out of 2124 genes, 0.7%	1
clathrin adaptor complex (view genes)	4 out of 689 genes, 0.6%	11 out of 2124 genes, 0.5%	1
intracellular part (view genes)	495 out of 689 genes, 71.8%	1525 out of 2124 genes, 71.8%	1
peroxisomal membrane (view genes)	3 out of 689 genes, 0.4%	8 out of 2124 genes, 0.4%	1
Golgi-associated vesicle membrane (view genes)	3 out of 689 genes, 0.4%	8 out of 2124 genes, 0.4%	1
late endosome membrane (view genes)	3 out of 689 genes, 0.4%	8 out of 2124 genes, 0.4%	1
microbody membrane (view genes)	3 out of 689 genes, 0.4%	8 out of 2124 genes, 0.4%	1
cell (view genes)	542 out of 689 genes, 78.7%	1670 out of 2124 genes, 78.6%	1
cell part (view genes)	542 out of 689 genes, 78.7%	1670 out of 2124 genes, 78.6%	1
cytosolic part (view genes)	13 out of 689 genes, 1.9%	39 out of 2124 genes, 1.8%	1
phosphopyruvate hydratase complex (view genes)	2 out of 689 genes, 0.3%	5 out of 2124 genes, 0.2%	1
cis-Golgi network (view genes)	2 out of 689 genes, 0.3%	5 out of 2124 genes, 0.2%	1
Arp2/3 protein complex (view genes)	2 out of 689 genes, 0.3%	5 out of 2124 genes, 0.2%	1
nucleoid (view genes)	2 out of 689 genes, 0.3%	5 out of 2124 genes, 0.2%	1
COPI vesicle coat (view genes)	2 out of 689 genes, 0.3%	5 out of 2124 genes, 0.2%	1
COPI-coated vesicle membrane (view genes)	2 out of 689 genes, 0.3%	5 out of 2124 genes, 0.2%	1
Smc5-Smc6 complex (view genes)	2 out of 689 genes, 0.3%	5 out of 2124 genes, 0.2%	1
mismatch repair complex (view genes)	2 out of 689 genes, 0.3%	5 out of 2124 genes, 0.2%	1
mitochondrial nucleoid (view genes)	2 out of 689 genes, 0.3%	5 out of 2124 genes, 0.2%	1
mating projection tip (view genes)	2 out of 689 genes, 0.3%	5 out of 2124 genes, 0.2%	1
nucleoplasm part (view genes)	17 out of 689 genes, 2.5%	52 out of 2124 genes, 2.4%	1
organelle part (view genes)	201 out of 689 genes, 29.2%	622 out of 2124 genes, 29.3%	1
coated vesicle membrane (view genes)	5 out of 689 genes, 0.7%	15 out of 2124 genes, 0.7%	1
protein-DNA complex (view genes)	5 out of 689 genes, 0.7%	15 out of 2124 genes, 0.7%	1
intracellular organelle part (view genes)	200 out of 689 genes, 29.0%	621 out of 2124 genes, 29.2%	1
nucleoplasm (view genes)	19 out of 689 genes, 2.8%	60 out of 2124 genes, 2.8%	1
late endosome (view genes)	3 out of 689 genes, 0.4%	9 out of 2124 genes, 0.4%	1
Golgi-associated vesicle (view genes)	3 out of 689 genes, 0.4%	9 out of 2124 genes, 0.4%	1
endosome membrane (view genes)	3 out of 689 genes, 0.4%	9 out of 2124 genes, 0.4%	1
extrinsic to membrane (view genes)	3 out of 689 genes, 0.4%	9 out of 2124 genes, 0.4%	1
transport vesicle (view genes)	3 out of 689 genes, 0.4%	9 out of 2124 genes, 0.4%	1
transport vesicle membrane (view genes)	3 out of 689 genes, 0.4%	9 out of 2124 genes, 0.4%	1
microbody part (view genes)	3 out of 689 genes, 0.4%	9 out of 2124 genes, 0.4%	1
peroxisomal part (view genes)	3 out of 689 genes, 0.4%	9 out of 2124 genes, 0.4%	1
endosomal part (view genes)	3 out of 689 genes, 0.4%	9 out of 2124 genes, 0.4%	1
integral to membrane (view genes)	147 out of 689 genes, 21.3%	459 out of 2124 genes, 21.6%	1
ER to Golgi transport vesicle membrane (view genes)	2 out of 689 genes, 0.3%	6 out of 2124 genes, 0.3%	1
ER to Golgi transport vesicle (view genes)	2 out of 689 genes, 0.3%	6 out of 2124 genes, 0.3%	1
COPI-coated vesicle (view genes)	2 out of 689 genes, 0.3%	6 out of 2124 genes, 0.3%	1
cell projection part (view genes)	2 out of 689 genes, 0.3%	6 out of 2124 genes, 0.3%	1
coated vesicle (view genes)	5 out of 689 genes, 0.7%	16 out of 2124 genes, 0.8%	1
intrinsic to membrane (view genes)	148 out of 689 genes, 21.5%	465 out of 2124 genes, 21.9%	1
plasma membrane (view genes)	8 out of 689 genes, 1.2%	27 out of 2124 genes, 1.3%	1
small nuclear ribonucleoprotein complex (view genes)	2 out of 689 genes, 0.3%	7 out of 2124 genes, 0.3%	1
endosome (view genes)	5 out of 689 genes, 0.7%	18 out of 2124 genes, 0.8%	1
nuclear chromatin (view genes)	3 out of 689 genes, 0.4%	11 out of 2124 genes, 0.5%	1
proton-transporting two-sector ATPase complex, catalytic domain (view genes)	3 out of 689 genes, 0.4%	11 out of 2124 genes, 0.5%	1
plasma membrane part (view genes)	3 out of 689 genes, 0.4%	11 out of 2124 genes, 0.5%	1
Golgi membrane (view genes)	7 out of 689 genes, 1.0%	25 out of 2124 genes, 1.2%	1
macromolecular complex (view genes)	218 out of 689 genes, 31.6%	695 out of 2124 genes, 32.7%	1
intracellular membrane-bounded organelle (view genes)	303 out of 689 genes, 44.0%	959 out of 2124 genes, 45.2%	1
membrane-bounded organelle (view genes)	303 out of 689 genes, 44.0%	960 out of 2124 genes, 45.2%	1
cell wall (view genes)	3 out of 689 genes, 0.4%	12 out of 2124 genes, 0.6%	1
spliceosomal complex (view genes)	3 out of 689 genes, 0.4%	12 out of 2124 genes, 0.6%	1
external encapsulating structure (view genes)	3 out of 689 genes, 0.4%	12 out of 2124 genes, 0.6%	1
membrane part (view genes)	179 out of 689 genes, 26.0%	576 out of 2124 genes, 27.1%	1
peroxisome (view genes)	4 out of 689 genes, 0.6%	16 out of 2124 genes, 0.8%	1
microbody (view genes)	4 out of 689 genes, 0.6%	16 out of 2124 genes, 0.8%	1
mitochondrial inner membrane presequence translocase complex (view genes)	2 out of 689 genes, 0.3%	9 out of 2124 genes, 0.4%	1
membrane (view genes)	251 out of 689 genes, 36.4%	805 out of 2124 genes, 37.9%	1
cytosolic small ribosomal subunit (view genes)	3 out of 689 genes, 0.4%	13 out of 2124 genes, 0.6%	1
chromatin (view genes)	5 out of 689 genes, 0.7%	22 out of 2124 genes, 1.0%	1
respiratory chain (view genes)	6 out of 689 genes, 0.9%	26 out of 2124 genes, 1.2%	1
RNA polymerase complex (view genes)	3 out of 689 genes, 0.4%	15 out of 2124 genes, 0.7%	1
nucleosome (view genes)	2 out of 689 genes, 0.3%	11 out of 2124 genes, 0.5%	1
proton-transporting V-type ATPase complex (view genes)	2 out of 689 genes, 0.3%	11 out of 2124 genes, 0.5%	1
non-membrane-bounded organelle (view genes)	113 out of 689 genes, 16.4%	387 out of 2124 genes, 18.2%	1
intracellular non-membrane-bounded organelle (view genes)	113 out of 689 genes, 16.4%	387 out of 2124 genes, 18.2%	1
cytoplasm (view genes)	299 out of 689 genes, 43.4%	973 out of 2124 genes, 45.8%	1
cytosolic ribosome (view genes)	3 out of 689 genes, 0.4%	17 out of 2124 genes, 0.8%	1
mitochondrial matrix (view genes)	10 out of 689 genes, 1.5%	45 out of 2124 genes, 2.1%	1
vacuole (view genes)	4 out of 689 genes, 0.6%	23 out of 2124 genes, 1.1%	1
DNA-directed RNA polymerase complex (view genes)	2 out of 689 genes, 0.3%	14 out of 2124 genes, 0.7%	1
nuclear DNA-directed RNA polymerase complex (view genes)	2 out of 689 genes, 0.3%	14 out of 2124 genes, 0.7%	1
organelle (view genes)	364 out of 689 genes, 52.8%	1183 out of 2124 genes, 55.7%	1
intracellular organelle (view genes)	363 out of 689 genes, 52.7%	1181 out of 2124 genes, 55.6%	1
vacuolar membrane (view genes)	2 out of 689 genes, 0.3%	15 out of 2124 genes, 0.7%	1
mitochondrial membrane part (view genes)	10 out of 689 genes, 1.5%	49 out of 2124 genes, 2.3%	1
vacuolar part (view genes)	2 out of 689 genes, 0.3%	16 out of 2124 genes, 0.8%	1
organelle membrane (view genes)	60 out of 689 genes, 8.7%	228 out of 2124 genes, 10.7%	1
mitochondrial outer membrane (view genes)	3 out of 689 genes, 0.4%	22 out of 2124 genes, 1.0%	1
organelle outer membrane (view genes)	3 out of 689 genes, 0.4%	22 out of 2124 genes, 1.0%	1
organelle envelope (view genes)	39 out of 689 genes, 5.7%	160 out of 2124 genes, 7.5%	1
envelope (view genes)	39 out of 689 genes, 5.7%	160 out of 2124 genes, 7.5%	1
outer membrane (view genes)	3 out of 689 genes, 0.4%	24 out of 2124 genes, 1.1%	1
organelle inner membrane (view genes)	18 out of 689 genes, 2.6%	87 out of 2124 genes, 4.1%	1
mitochondrial inner membrane (view genes)	16 out of 689 genes, 2.3%	84 out of 2124 genes, 4.0%	1
proton-transporting two-sector ATPase complex (view genes)	3 out of 689 genes, 0.4%	28 out of 2124 genes, 1.3%	1
large ribosomal subunit (view genes)	2 out of 689 genes, 0.3%	24 out of 2124 genes, 1.1%	1
proteasome complex (view genes)	2 out of 689 genes, 0.3%	25 out of 2124 genes, 1.2%	1
small ribosomal subunit (view genes)	4 out of 689 genes, 0.6%	36 out of 2124 genes, 1.7%	1
ribonucleoprotein complex (view genes)	66 out of 689 genes, 9.6%	275 out of 2124 genes, 12.9%	1
cytoplasmic part (view genes)	193 out of 689 genes, 28.0%	704 out of 2124 genes, 33.1%	1
mitochondrial membrane (view genes)	21 out of 689 genes, 3.0%	115 out of 2124 genes, 5.4%	1
mitochondrial envelope (view genes)	24 out of 689 genes, 3.5%	128 out of 2124 genes, 6.0%	1
mitochondrial part (view genes)	32 out of 689 genes, 4.6%	166 out of 2124 genes, 7.8%	1
mitochondrion (view genes)	60 out of 689 genes, 8.7%	272 out of 2124 genes, 12.8%	1
ribosomal subunit (view genes)	6 out of 689 genes, 0.9%	60 out of 2124 genes, 2.8%	1
ribosome (view genes)	28 out of 689 genes, 4.1%	194 out of 2124 genes, 9.1%	1
Gene Ontology term	Genes annotated to the term
prefoldin complex	YLR200W, YJL179W, YGR078C, YEL003W, YML094W, YNL153C
cytoskeleton	YDL225W, YBR234C, YPL255W, YPL209C, YOR265W, YLR314C, YHR172W, YKL013C, YNL126W, YHR107C, YLR186W, YFL037W, YGL061C, YGR113W, YAL029C, YML124C, YDR218C, YLR212C, YPR119W, YHR023W, YPL155C, YOR060C, YOR239W, YMR109W, YCR002C, YHR129C, YDR424C, YDR320C-A, YPL124W, YOR269W, YKL138C-A, YDR201W, YNL015W
cytoskeletal part	YDR218C, YML124C, YLR212C, YPR119W, YDL225W, YBR234C, YPL255W, YHR023W, YOR265W, YLR314C, YPL155C, YHR172W, YKL013C, YOR239W, YOR060C, YMR109W, YNL126W, YCR002C, YHR107C, YLR186W, YHR129C, YFL037W, YGL061C, YDR424C, YPL124W, YGR113W, YDR320C-A, YOR269W, YDR201W, YAL029C
preribosome	YDR087C, YER126C, YLR222C, YJL109C, YDR324C, YDR339C, YOL077C, YMR049C, YIR026C, YDL148C, YAL025C, YLR409C, YLR186W, YML093W, YJL010C, YPL211W, YDR449C, YLR175W
microtubule	YML124C, YLR212C, YCR002C, YLR186W, YHR129C, YFL037W, YDR424C, YOR265W, YDR320C-A, YPL155C, YOR269W, YDR201W
cell cortex	YDR218C, YIL068C, YOR239W, YDL225W, YMR109W, YCR002C, YHR107C, YHR129C, YLR314C, YJL085W
microtubule cytoskeleton	YML124C, YLR212C, YPR119W, YPL255W, YOR265W, YPL155C, YHR172W, YOR060C, YNL126W, YCR002C, YLR186W, YHR129C, YFL037W, YDR424C, YGL061C, YDR320C-A, YGR113W, YPL124W, YOR269W, YDR201W
cell cortex part	YDR218C, YIL068C, YOR239W, YDL225W, YMR109W, YCR002C, YHR107C, YLR314C, YJL085W
protein complex	YDL225W, YBR234C, YGL245W, YGR078C, YPL255W, YNL153C, YBL023C, YNL261W, YPL209C, YLR314C, YLR274W, YGR119C, YDR211W, YOL038W, YNL051W, YKL013C, YJL030W, YLR383W, YPL194W, YDL145C, YOL062C, YOR217W, YDR449C, YER107C, YNL082W, YML124C, YFR010W, YOL090W, YDR325W, YKR038C, YFR031C, YHR023W, YGL009C, YDR434W, YIL068C, YMR284W, YMR109W, YLR105C, YAR008W, YPL124W, YDR320C-A, YJL034W, YKL138C-A, YBR081C,…
Golgi transport complex	YNL041C, YNL051W, YML071C
chromosomal part	YOL034W, YGR252W, YPR179C, YBL023C, YDR325W, YNL261W, YKR038C, YPL209C, YFR031C, YBL003C, YDR224C, YIL009C-A, YDL220C, YLR274W, YPL235W, YBR060C, YJL030W, YLR383W, YPL194W, YAL034W-A, YIR008C, YGL061C, YGR113W, YDR320C-A, YKL138C-A, YLL004W, YOR217W, YDR201W, YOL069W
septin complex	YDR218C, YLR314C, YDL225W, YCR002C, YHR107C
septin cytoskeleton	YDR218C, YLR314C, YDL225W, YCR002C, YHR107C
replication fork	YOR217W, YLR274W, YBL023C, YIR008C
nucleolus	YKL130C, YER126C, YLR068W, YJL109C, YDR324C, YKL113C, YCL059C, YIL091C, YPR010C, YDL208W, YDR339C, YOL077C, YMR049C, YHR089C, YGL078C, YAL025C, YLR186W, YBL026W, YOR287C, YLR276C, YJL010C, YMR093W, YLR175W, YDR449C
cellular bud	YAL041W, YBL060W, YOR094W, YPR119W, YCR002C, YKR100C, YER118C, YHR107C
nuclear part	YBL023C, YHR036W, YJL109C, YBR236C, YDL087C, YLR274W, YGR119C, YGL151W, YGL078C, YJL030W, YPL194W, YLR186W, YGR104C, YLR002C, YGR113W, YLR276C, YDL209C, YMR106C, YLR175W, YDR449C, YBR253W, YER107C, YNL082W, YEL032W, YOL090W, YDL003W, YKR038C, YPL254W, YKL113C, YDR458C, YPR010C, YOR148C, YIL009C-A, YHR041C, YER009W, YMR284W, YAL025C, YDL051W, YAR008W, YLR105C, YHR086W, YBL026W, YDR320C-A, YOR287C,…
small-subunit processome	YLR222C, YDR339C, YLR409C, YML093W, YLR186W, YDR449C, YDL148C
nuclear lumen	YML062C, YKL130C, YBL023C, YER126C, YLR068W, YJL109C, YDR324C, YBR236C, YLR274W, YMR049C, YLR103C, YLR272C, YGL151W, YGL078C, YJL030W, YPL194W, YLR186W, YGR104C, YGL061C, YGR113W, YLL004W, YPR070W, YLR276C, YJL010C, YMR093W, YLR175W, YDR449C, YBR253W, YEL032W, YMR112C, YPL001W, YDL003W, YGR252W, YPR179C, YKR038C, YPL254W, YKL113C, YCL059C, YIL091C, YPR010C, YDL208W, YDR339C, YDL220C, YOL077C, YHR…
nuclear envelope	YJL030W, YHR036W, YDR458C, YDR424C, YGL238W, YER110C, YGR119C, YFR002W, YBL079W, YJL039C, YER009W, YDL116W, YER107C, YOR046C, YNL162W
nuclear pore	YJL030W, YDR424C, YGL238W, YGR119C, YER110C, YFR002W, YBL079W, YJL039C, YDL116W, YER107C, YOR046C
pore complex	YJL030W, YDR424C, YGL238W, YGR119C, YER110C, YFR002W, YBL079W, YJL039C, YDL116W, YER107C, YOR046C
preribosome, large subunit precursor	YAL025C, YOL077C, YIR026C, YMR049C, YER126C, YPL211W
90S preribosome	YJL109C, YDR324C, YJL010C, YMR049C, YLR186W, YLR175W, YDR449C
chromosome, telomeric region	YLR274W, YDL220C, YIL009C-A, YKR038C
integral to endoplasmic reticulum membrane	YLR088W, YPL094C, YCL045C, YDR434W
MCM complex	YEL032W, YLR274W, YBL023C, YBR202W
nucleolar part	YMR049C, YLR175W, YDR449C, YHR089C
spindle	YOR060C, YPR119W, YNL126W, YCR002C, YPL255W, YHR129C, YGL061C, YPL124W, YGR113W, YDR320C-A, YHR172W, YDR201W
endomembrane system	YIR022W, YHR036W, YOR103C, YJL091C, YMR079W, YGR119C, YEL001C, YGL206C, YER039C-A, YDL116W, YLR088W, YER039C, YNR030W, YJL030W, YDR086C, YDL145C, YGL238W, YER110C, YML055W, YCL045C, YBL079W, YJL039C, YNL162W, YER107C, YPL094C, YEL002C, YNL049C, YDR458C, YNR019W, YER009W, YDR434W, YFR051C, YPR183W, YGL001C, YGL020C, YPL051W, YIL109C, YDR424C, YOR002W, YFR002W, YJL024C, YLR066W, YOR046C
signal peptidase complex	YIR022W, YML055W, YLR066W
SAGA-type complex	YBR081C, YGR252W, YPL254W
tRNA-intron endonuclease complex	YLR105C, YAR008W
nuclear chromosome, telomeric region	YLR274W, YDL220C
condensin complex	YDR325W, YFR031C
methionyl glutamyl tRNA synthetase complex	YGR264C, YGL245W
AP-3 adaptor complex	YGR261C, YJL024C
preribosome, small subunit precursor	YDR087C, YJL010C
box H/ACA snoRNP complex	YLR175W, YHR089C
Ku70:Ku80 complex	YMR284W, YMR106C
box H/ACA RNP complex	YLR175W, YHR089C
chromosome, centromeric region	YJL030W, YGR252W, YAL034W-A, YPL209C, YGL061C, YGR113W, YDR320C-A, YKL138C-A, YDR201W, YOL069W
nucleus	YLR420W, YGL162W, YBR198C, YNL254C, YPL008W, YBL023C, YHR036W, YCR072C, YNL261W, YHR163W, YJL109C, YML027W, YKR060W, YDR224C, YLR274W, YGR119C, YIL150C, YLR318W, YGR188C, YML107C, YOL038W, YBR245C, YML015C, YER173W, YJL030W, YDL059C, YPL194W, YCR065W, YLR002C, YLR276C, YDR449C, YLR301W, YER107C, YNL082W, YOL090W, YKR038C, YFR031C, YDR458C, YLR022C, YBR249C, YBL003C, YPR010C, YIL009C-A, YDR267C, Y…
cellular bud neck	YBL060W, YOR094W, YPR119W, YCR002C, YER118C, YHR107C
site of polarized growth	YOR239W, YAL041W, YBL060W, YOR094W, YPR119W, YCR002C, YER118C, YHR107C
chromosome	YFL008W, YBL023C, YNL261W, YPL209C, YDR224C, YLR274W, YJL030W, YLR383W, YPL194W, YAL034W-A, YGL061C, YGR113W, YLL004W, YOR217W, YDL003W, YOL034W, YGR252W, YDR325W, YPR179C, YKR038C, YFR031C, YBL003C, YDL220C, YIL009C-A, YJR144W, YPL235W, YBR060C, YIR008C, YDR320C-A, YKL138C-A, YDR201W, YOL069W
Golgi apparatus	YML071C, YNL041C, YMR079W, YGL206C, YER039C-A, YNL051W, YFR051C, YER039C, YKR068C, YKL091C, YNR065C, YHR108W, YDL145C, YGL020C, YIL109C, YIL173W, YBR164C, YJL024C
mitochondrial intermembrane space	YLL018C-A, YMR194C-B, YAL010C, YHR005C-A, YKR071C
cell projection	YOR239W, YER071C, YCR002C, YER118C, YHR107C
spindle pole	YPL124W, YOR060C, YPR119W, YNL126W, YHR172W, YPL255W, YHR129C
endoplasmic reticulum	YIR022W, YAL058W, YBL040C, YOR103C, YMR202W, YJL091C, YMR015C, YEL001C, YER039C-A, YBL082C, YLR088W, YER039C, YNR030W, YDR410C, YDR086C, YBR130C, YML055W, YCL045C, YMR272C, YDL204W, YNL280C, YPL094C, YEL002C, YDR518W, YNR019W, YDR434W, YCR034W, YGL001C, YGL020C, YIL109C, YJL034W, YOR002W, YLR066W
cell periphery	YDR218C, YDL225W, YJL158C, YGR189C, YBL060W, YLR314C, YNL173C, YGR032W, YJL085W, YKR100C, YIL057C, YGL206C, YER067W, YJR004C, YOR239W, YIL068C, YMR109W, YCR002C, YHR107C, YHR129C, YER118C
nuclear chromosome part	YJL030W, YPL194W, YPR179C, YBL023C, YKR038C, YGL061C, YGR113W, YDR320C-A, YLL004W, YDL220C, YLR274W, YDR201W, YPL235W
membrane-enclosed lumen	YMR194C-B, YAL010C, YBL023C, YJL109C, YBR236C, YLR274W, YMR062C, YPL135W, YOL071W, YGL151W, YGL078C, YJL030W, YPL194W, YLR186W, YGR104C, YGR113W, YLR276C, YLR175W, YDR449C, YBR253W, YEL032W, YDL003W, YKR038C, YPL254W, YKL113C, YPR010C, YHR041C, YDR376W, YMR241W, YAL025C, YDL051W, YBL026W, YJL034W, YDR320C-A, YOR287C, YBR081C, YML062C, YKL130C, YER126C, YLR068W, YDR324C, YGL119W, YOR226C, YMR049C,…
cytosol	YLR377C, YGR078C, YNL153C, YMR120C, YGL009C, YKR080W, YML094W, YEL003W, YDR267C, YCL040W, YBR101C, YHR174W, YOR168W, YMR205C, YLR200W, YHR109W, YKR057W, YOR167C, YJL088W, YLR264W, YLL018C-A, YBR164C, YJL179W, YMR323W
organelle envelope lumen	YLL018C-A, YMR194C-B, YAL010C, YHR005C-A, YKR071C
small nucleolar ribonucleoprotein complex	YBL026W, YLR175W, YHR089C
mitochondrial respiratory chain complex III	YDR529C, YJL166W, YFR033C
spindle microtubule	YCR002C, YDR201W, YHR129C
myosin complex	YMR109W, YAL029C, YHR023W
respiratory chain complex III	YDR529C, YJL166W, YFR033C
signal recognition particle	YML105C, YPL210C, YKL122C
nuclear chromosome	YJL030W, YDL003W, YPL194W, YPR179C, YBL023C, YKR038C, YGL061C, YGR113W, YDR320C-A, YLL004W, YDL220C, YLR274W, YDR201W, YPL235W
microtubule organizing center	YPL124W, YPR119W, YNL126W, YHR172W, YPL255W, YHR129C
AP-type membrane coat adaptor complex	YFR051C, YBL037W, YGR261C, YHR108W, YJL024C, YOL062C
actin cytoskeleton	YOR239W, YMR109W, YBR234C, YHR129C, YAL029C, YKL013C, YHR023W
organelle lumen	YBL023C, YJL109C, YBR236C, YLR274W, YMR062C, YPL135W, YOL071W, YGL151W, YGL078C, YJL030W, YPL194W, YLR186W, YGR104C, YGR113W, YLR276C, YLR175W, YDR449C, YBR253W, YEL032W, YDL003W, YKR038C, YPL254W, YKL113C, YPR010C, YHR041C, YDR376W, YMR241W, YAL025C, YDL051W, YBL026W, YJL034W, YDR320C-A, YOR287C, YBR081C, YML062C, YKL130C, YLR068W, YER126C, YDR324C, YGL119W, YOR226C, YMR049C, YLR272C, YLR103C, Y…
intracellular organelle lumen	YBL023C, YJL109C, YBR236C, YLR274W, YMR062C, YPL135W, YOL071W, YGL151W, YGL078C, YJL030W, YPL194W, YLR186W, YGR104C, YGR113W, YLR276C, YLR175W, YDR449C, YBR253W, YEL032W, YDL003W, YKR038C, YPL254W, YKL113C, YPR010C, YHR041C, YDR376W, YMR241W, YAL025C, YDL051W, YBL026W, YJL034W, YDR320C-A, YOR287C, YBR081C, YML062C, YKL130C, YLR068W, YER126C, YDR324C, YGL119W, YOR226C, YMR049C, YLR272C, YLR103C, Y…
cellular bud neck septin ring	YCR002C, YHR107C
exocyst	YIL068C, YJL085W
cellular bud neck septin structure	YCR002C, YHR107C
nuclear inner membrane	YDR458C, YNL162W
integral to nuclear inner membrane	YDR458C, YNL162W
pre-replicative complex	YLR274W, YBL023C
U2-type spliceosomal complex	YDL087C, YDL209C
septin ring	YCR002C, YHR107C
intrinsic to nuclear inner membrane	YDR458C, YNL162W
DNA replication preinitiation complex	YLR274W, YBL023C
replication fork protection complex	YLR274W, YBL023C
septin filament array	YCR002C, YHR107C
cleavage apparatus septin structure	YCR002C, YHR107C
GPI-anchor transamidase complex	YLR088W, YDR434W
nuclear replication fork	YLR274W, YBL023C
nuclear membrane part	YDR458C, YNL162W
vesicle membrane	YFR051C, YER039C, YNL049C, YDL145C, YIL109C, YER039C-A, YGL206C, YJL024C
cytoplasmic vesicle membrane	YFR051C, YER039C, YNL049C, YDL145C, YIL109C, YER039C-A, YGL206C, YJL024C
cytoplasmic vesicle part	YFR051C, YER039C, YNL049C, YDL145C, YIL109C, YER039C-A, YGL206C, YJL024C
condensed nuclear chromosome kinetochore	YGL061C, YDR320C-A, YGR113W, YJL030W, YDR201W
condensed chromosome	YJL030W, YOL034W, YLR383W, YPL194W, YDR325W, YFR031C, YGL061C, YGR113W, YDR320C-A, YDR201W
membrane coat	YFR051C, YGR261C, YHR108W, YNL049C, YDL145C, YIL109C, YOL062C, YBL037W, YGL206C, YJL024C, YGL137W
coated membrane	YFR051C, YGR261C, YHR108W, YNL049C, YDL145C, YIL109C, YOL062C, YBL037W, YGL206C, YJL024C, YGL137W
kinetochore	YGL061C, YDR320C-A, YGR113W, YJL030W, YDR201W, YPL209C
origin recognition complex	YBR060C, YLL004W, YNL261W
cytoplasmic membrane-bounded vesicle	YFR051C, YER039C, YNL049C, YDL145C, YIL109C, YER039C-A, YGL206C, YJL024C
integral to organelle membrane	YLR088W, YPL094C, YDR329C, YDR458C, YNR041C, YCL045C, YNL162W, YDR434W
membrane-bounded vesicle	YFR051C, YER039C, YNL049C, YDL145C, YIL109C, YER039C-A, YGL206C, YJL024C
nuclear outer membrane-endoplasmic reticulum membrane network	YPL094C, YIR022W, YEL002C, YOR103C, YJL091C, YEL001C, YNR019W, YER039C-A, YDR434W, YLR088W, YNR030W, YER039C, YPR183W, YDR086C, YGL001C, YGL020C, YPL051W, YOR002W, YCL045C, YML055W, YLR066W
vesicle	YFR051C, YER039C, YGL106W, YNL049C, YDL145C, YIL109C, YGL206C, YER039C-A, YJL024C
condensed chromosome outer kinetochore	YGL061C, YDR320C-A, YGR113W, YDR201W
condensed nuclear chromosome outer kinetochore	YGL061C, YDR320C-A, YGR113W, YDR201W
nuclear membrane	YDR458C, YHR036W, YNL162W, YOR046C
DASH complex	YGL061C, YDR320C-A, YGR113W, YDR201W
condensed nuclear chromosome, centromeric region	YGL061C, YDR320C-A, YGR113W, YJL030W, YDR201W
spindle pole body	YPL124W, YPR119W, YHR172W, YPL255W, YHR129C
intrinsic to endoplasmic reticulum membrane	YLR088W, YPL094C, YNR030W, YCL045C, YDR434W
Golgi apparatus part	YFR051C, YKR068C, YER039C, YHR108W, YGL020C, YDL145C, YML071C, YNL041C, YMR079W, YGL206C, YER039C-A, YNL051W
cellular bud tip	YBL060W, YOR094W
COPII vesicle coat	YNL049C, YIL109C
actin cortical patch	YOR239W, YMR109W
cortical cytoskeleton	YOR239W, YMR109W
cortical actin cytoskeleton	YOR239W, YMR109W
extrinsic to organelle membrane	YGL119W, YMR204C
cell division site	YCR002C, YHR107C
cell division site part	YCR002C, YHR107C
proton-transporting V-type ATPase, V1 domain	YKL080W, YGR020C
microtubule associated complex	YDR424C, YPL155C, YHR129C
mating projection	YOR239W, YCR002C, YHR107C
mitotic spindle	YGL061C, YDR320C-A, YGR113W
histone acetyltransferase complex	YBR081C, YPL001W, YGR252W, YPL254W
endoplasmic reticulum part	YPL094C, YIR022W, YEL002C, YOR103C, YJL091C, YEL001C, YNR019W, YER039C-A, YDR434W, YLR088W, YNR030W, YER039C, YDR086C, YGL001C, YGL020C, YOR002W, YJL034W, YCL045C, YML055W, YLR066W
condensed chromosome kinetochore	YGL061C, YDR320C-A, YGR113W, YJL030W, YDR201W
condensed chromosome, centromeric region	YGL061C, YDR320C-A, YGR113W, YJL030W, YDR201W
extracellular region	YJL079C, YGR037C, YGL089C, YKR013W, YJL200C
mitochondrial respiratory chain	YGL191W, YDR529C, YJL166W, YOL071W, YFR033C
vesicle coat	YFR051C, YGL206C, YNL049C, YDL145C, YIL109C
cytoplasmic vesicle	YFR051C, YER039C, YNL049C, YDL145C, YIL109C, YER039C-A, YGL206C, YJL024C
intracellular	YOL121C, YLR420W, YDL225W, YPL255W, YOL093W, YCR072C, YNL261W, YDR471W, YCR086W, YER067W, YML107C, YBR245C, YER173W, YLR383W, YOR271C, YPL194W, YNL119W, YOR205C, YBR130C, YFR055W, YBR164C, YOL090W, YJL191W, YGR185C, YDR518W, YBR249C, YBL003C, YKR080W, YIL009C-A, YDR376W, YMR284W, YMR131C, YMR109W, YNL058C, YDR329C, YBR252W, YIL158W, YOR287C, YDL202W, YJR036C, YFL008W, YMR301C, YGL085W, YPR116W, Y…
endoplasmic reticulum membrane	YPL094C, YIR022W, YEL002C, YOR103C, YJL091C, YEL001C, YNR019W, YER039C-A, YDR434W, YLR088W, YNR030W, YER039C, YDR086C, YGL001C, YGL020C, YOR002W, YCL045C, YML055W, YLR066W
intrinsic to organelle membrane	YLR088W, YPL094C, YNR030W, YDR329C, YDR458C, YNR041C, YCL045C, YNL162W, YDR434W
condensed nuclear chromosome	YGL061C, YDR320C-A, YGR113W, YJL030W, YPL194W, YDR201W
mediator complex	YGL151W, YMR112C, YPR070W, YHR041C, YGR104C, YBR253W
clathrin coat	YFR051C, YBL037W, YHR108W, YGL206C, YOL062C
clathrin adaptor complex	YFR051C, YBL037W, YHR108W, YOL062C
intracellular part	YOL121C, YLR420W, YDL225W, YBL040C, YGR078C, YPL255W, YOL093W, YNL153C, YBL023C, YHR036W, YCR072C, YNL261W, YHR163W, YOR222W, YDR471W, YCR086W, YLR274W, YGR119C, YDR127W, YER067W, YML107C, YNL051W, YBR245C, YER173W, YLR383W, YOR271C, YPL194W, YJL204C, YCR065W, YNL119W, YOR205C, YFL045C, YLR002C, YBR130C, YFR055W, YBR164C, YLR301W, YOL090W, YJL191W, YGR185C, YDR518W, YER069W, YMR204C, YKR038C, YDR…
peroxisomal membrane	YKL197C, YMR204C, YDR329C
Golgi-associated vesicle membrane	YFR051C, YGL206C, YDL145C
late endosome membrane	YNR065C, YBR131W, YIL173W
microbody membrane	YKL197C, YMR204C, YDR329C
cell	YOL121C, YLR420W, YDL225W, YPL255W, YOL093W, YCR072C, YGR189C, YNL261W, YDR471W, YCR086W, YER067W, YML107C, YBR245C, YER173W, YLR383W, YOR271C, YPL194W, YNL119W, YOR205C, YBR130C, YFR055W, YBR164C, YOL090W, YJL191W, YGR185C, YDR518W, YBR249C, YBL003C, YKR080W, YIL009C-A, YDR376W, YMR284W, YMR131C, YMR109W, YNL058C, YDR329C, YBR252W, YIL158W, YOR287C, YDL202W, YJR036C, YFL008W, YMR301C, YGL085W, Y…
cell part	YOL121C, YLR420W, YDL225W, YPL255W, YOL093W, YCR072C, YGR189C, YNL261W, YDR471W, YCR086W, YER067W, YML107C, YBR245C, YER173W, YLR383W, YOR271C, YPL194W, YNL119W, YOR205C, YBR130C, YFR055W, YBR164C, YOL090W, YJL191W, YGR185C, YDR518W, YBR249C, YBL003C, YKR080W, YIL009C-A, YDR376W, YMR284W, YMR131C, YMR109W, YNL058C, YDR329C, YBR252W, YIL158W, YOR287C, YDL202W, YJR036C, YFL008W, YMR301C, YGL085W, Y…
cytosolic part	YMR205C, YLR200W, YKR057W, YGR078C, YOR167C, YNL153C, YLR264W, YGL009C, YJL179W, YML094W, YEL003W, YMR323W, YHR174W
phosphopyruvate hydratase complex	YMR323W, YHR174W
cis-Golgi network	YKR068C, YER157W
Arp2/3 protein complex	YBR234C, YKL013C
nucleoid	YJR144W, YMR241W
COPI vesicle coat	YFR051C, YDL145C
COPI-coated vesicle membrane	YFR051C, YDL145C
Smc5-Smc6 complex	YOL034W, YLR383W
mismatch repair complex	YNL082W, YOL090W
mitochondrial nucleoid	YJR144W, YMR241W
mating projection tip	YOR239W, YCR002C
nucleoplasm part	YEL032W, YML062C, YMR112C, YPL001W, YGR252W, YPR179C, YBL023C, YPL254W, YBR236C, YLR274W, YHR041C, YGL151W, YDL150W, YGR104C, YBR081C, YPR070W, YBR253W
organelle part	YDL225W, YBR234C, YPL255W, YBL023C, YHR036W, YNL261W, YPL209C, YJL109C, YOR222W, YLR314C, YCR086W, YKR060W, YDR224C, YLR274W, YGR119C, YER039C-A, YNL051W, YKL013C, YJL030W, YLR383W, YPL194W, YDL145C, YLR002C, YOR217W, YLR276C, YDR449C, YER107C, YNL082W, YML124C, YOL090W, YDL195W, YGR105W, YDR325W, YMR204C, YKR038C, YFR031C, YHR023W, YDR458C, YBL003C, YPR010C, YIL009C-A, YDR376W, YDR434W, YMR284W,…
coated vesicle membrane	YFR051C, YGL206C, YNL049C, YDL145C, YIL109C
protein-DNA complex	YBL003C, YDR224C, YLR274W, YBL023C, YIR008C
intracellular organelle part	YDL225W, YBR234C, YPL255W, YBL023C, YHR036W, YNL261W, YPL209C, YJL109C, YOR222W, YLR314C, YCR086W, YKR060W, YDR224C, YLR274W, YGR119C, YER039C-A, YNL051W, YKL013C, YJL030W, YLR383W, YPL194W, YDL145C, YLR002C, YOR217W, YLR276C, YDR449C, YER107C, YNL082W, YML124C, YOL090W, YDL195W, YDR325W, YMR204C, YKR038C, YFR031C, YHR023W, YDR458C, YBL003C, YPR010C, YIL009C-A, YDR376W, YDR434W, YMR284W, YPR183W,…
nucleoplasm	YEL032W, YML062C, YMR112C, YPL001W, YGR252W, YPR179C, YBL023C, YPL254W, YKL113C, YBR236C, YLR274W, YMR049C, YHR041C, YGL151W, YDL150W, YGR104C, YBR081C, YPR070W, YBR253W
late endosome	YNR065C, YBR131W, YIL173W
Golgi-associated vesicle	YFR051C, YGL206C, YDL145C
endosome membrane	YNR065C, YBR131W, YIL173W
extrinsic to membrane	YGL119W, YNL325C, YMR204C
transport vesicle	YGL206C, YNL049C, YIL109C
transport vesicle membrane	YGL206C, YNL049C, YIL109C
microbody part	YKL197C, YMR204C, YDR329C
peroxisomal part	YKL197C, YMR204C, YDR329C
endosomal part	YNR065C, YBR131W, YIL173W
integral to membrane	YOL056W, YBL040C, YDR414C, YDR342C, YBR132C, YOR222W, YGR119C, YDR508C, YEL064C, YER039C-A, YJL030W, YDR410C, YPL265W, YLR023C, YOL152W, YER107C, YPL246C, YIL134W, YJL196C, YEL004W, YDR458C, YLR152C, YLR004C, YJR040W, YDR434W, YCR028C, YBR008C, YBR183W, YDR329C, YML038C, YLR066W, YOR046C, YDL119C, YIR022W, YMR301C, YGL085W, YAL026C, YBR298C, YOR103C, YMR279C, YJL091C, YBR068C, YFR045W, YKL209C, Y…
ER to Golgi transport vesicle membrane	YNL049C, YIL109C
ER to Golgi transport vesicle	YNL049C, YIL109C
COPI-coated vesicle	YFR051C, YDL145C
cell projection part	YOR239W, YCR002C
coated vesicle	YFR051C, YGL206C, YNL049C, YDL145C, YIL109C
intrinsic to membrane	YOL056W, YBL040C, YDR414C, YDR342C, YBR132C, YOR222W, YGR119C, YDR508C, YEL064C, YER039C-A, YJL030W, YDR410C, YPL265W, YLR023C, YOL152W, YER107C, YPL246C, YIL134W, YJL196C, YEL004W, YDR458C, YLR152C, YLR004C, YJR040W, YDR434W, YCR028C, YBR008C, YBR183W, YDR329C, YML038C, YLR066W, YOR046C, YDL119C, YIR022W, YMR301C, YGL085W, YAL026C, YBR298C, YOR103C, YMR279C, YJL091C, YBR068C, YFR045W, YKL209C, Y…
plasma membrane	YBL060W, YNL173C, YKR100C, YGR032W, YER118C, YIL057C, YER067W, YGL206C
small nuclear ribonucleoprotein complex	YBL026W, YDL087C
endosome	YLR408C, YNR065C, YBR131W, YIL173W, YGL079W
nuclear chromatin	YPR179C, YPL235W, YKR038C
proton-transporting two-sector ATPase complex, catalytic domain	YKL080W, YGR020C, YJR121W
plasma membrane part	YGR032W, YKR100C, YGL206C
Golgi membrane	YFR051C, YER039C, YMR079W, YGL206C, YER039C-A, YGL020C, YDL145C
macromolecular complex	YOL121C, YER131W, YDL225W, YER056C-A, YBR234C, YGL245W, YGR078C, YPL255W, YNL153C, YBL023C, YNL261W, YPL209C, YJL109C, YDR471W, YLR314C, YKR060W, YMR121C, YDR224C, YLR274W, YGR119C, YHR148W, YDR211W, YOL038W, YNL051W, YKL013C, YPR102C, YJL030W, YLR383W, YPL194W, YDL145C, YOL062C, YOR217W, YDR449C, YER107C, YOL122C, YNL082W, YML124C, YFR010W, YOL090W, YJL191W, YDR325W, YKR038C, YFR031C, YHR023W, Y…
intracellular membrane-bounded organelle	YLR420W, YBL040C, YBL023C, YHR036W, YCR072C, YNL261W, YHR163W, YOR222W, YLR274W, YGR119C, YML107C, YNL051W, YBR245C, YER173W, YOR271C, YPL194W, YCR065W, YOR205C, YLR002C, YBR130C, YBR164C, YLR301W, YOL090W, YDR518W, YER069W, YMR204C, YKR038C, YDR458C, YLR022C, YBR249C, YBL003C, YPR010C, YIL009C-A, YDR267C, YDR376W, YMR284W, YMR131C, YAL025C, YNL058C, YBR240C, YER157W, YDR329C, YBR252W, YIL158W, Y…
membrane-bounded organelle	YLR420W, YBL040C, YBL023C, YHR036W, YCR072C, YNL261W, YHR163W, YOR222W, YLR274W, YGR119C, YML107C, YNL051W, YBR245C, YER173W, YOR271C, YPL194W, YCR065W, YOR205C, YLR002C, YBR130C, YBR164C, YLR301W, YOL090W, YDR518W, YER069W, YMR204C, YKR038C, YDR458C, YLR022C, YBR249C, YBL003C, YPR010C, YIL009C-A, YDR267C, YDR376W, YMR284W, YMR131C, YAL025C, YNL058C, YBR240C, YER157W, YDR329C, YBR252W, YIL158W, Y…
cell wall	YJR004C, YJL158C, YGR189C
spliceosomal complex	YOR148C, YDL087C, YDL209C
external encapsulating structure	YJR004C, YJL158C, YGR189C
membrane part	YOL056W, YBL040C, YDR414C, YDR342C, YBR132C, YOR222W, YGR119C, YDR508C, YEL064C, YER039C-A, YJL030W, YDR410C, YPL265W, YDL145C, YOL062C, YLR023C, YOL152W, YER107C, YPL246C, YIL134W, YJL196C, YMR204C, YEL004W, YDR458C, YLR152C, YLR004C, YJR040W, YDR434W, YCR028C, YPR183W, YBR008C, YBR183W, YDR329C, YML038C, YLR066W, YOR046C, YDL119C, YIR022W, YMR301C, YGL085W, YAL026C, YBR298C, YOR103C, YMR279C, Y…
peroxisome	YDR424C, YKL197C, YMR204C, YDR329C
microbody	YDR424C, YKL197C, YMR204C, YDR329C
mitochondrial inner membrane presequence translocase complex	YLR058C, YNL301C
membrane	YOL056W, YBL040C, YPL264C, YHR036W, YDR414C, YDR342C, YDL093W, YBR132C, YOR222W, YNL173C, YGR119C, YDR508C, YEL064C, YER039C-A, YER067W, YJR117W, YJL030W, YDR410C, YOR271C, YPL265W, YDL145C, YOL062C, YBR130C, YMR274C, YLR023C, YOL152W, YER107C, YOL122C, YPL246C, YGR105W, YIL134W, YJL196C, YMR204C, YEL004W, YER060W, YDR458C, YLR152C, YNR013C, YLR004C, YJR040W, YDR284C, YDR434W, YCR028C, YPR183W, Y…
cytosolic small ribosomal subunit	YLR264W, YKR057W, YOR167C
chromatin	YBL003C, YDR224C, YPR179C, YPL235W, YKR038C
respiratory chain	YGL191W, YDR529C, YJL166W, YOL071W, YFR033C, Q0055
RNA polymerase complex	YPR187W, YBR236C, YDL150W
nucleosome	YBL003C, YDR224C
proton-transporting V-type ATPase complex	YKL080W, YGR020C
non-membrane-bounded organelle	YOL121C, YER131W, YDL225W, YER056C-A, YBR234C, YPL255W, YBL023C, YNL261W, YPL209C, YJL109C, YDR471W, YOR265W, YLR314C, YKR060W, YMR121C, YDR224C, YLR274W, YLL013C, YKL013C, YPR102C, YGL078C, YJL030W, YLR383W, YKR057W, YPL194W, YLR186W, YFL037W, YGR113W, YOR217W, YLR276C, YKL006W, YLR175W, YDR449C, YOL122C, YDR218C, YML124C, YJL190C, YLR212C, YDL003W, YDR325W, YKR038C, YFR031C, YHR023W, YKL113C, Y…
intracellular non-membrane-bounded organelle	YOL121C, YER131W, YDL225W, YER056C-A, YBR234C, YPL255W, YBL023C, YNL261W, YPL209C, YJL109C, YDR471W, YOR265W, YLR314C, YKR060W, YMR121C, YDR224C, YLR274W, YLL013C, YKL013C, YPR102C, YGL078C, YJL030W, YLR383W, YKR057W, YPL194W, YLR186W, YFL037W, YGR113W, YOR217W, YLR276C, YKL006W, YLR175W, YDR449C, YOL122C, YDR218C, YML124C, YJL190C, YLR212C, YDL003W, YDR325W, YKR038C, YFR031C, YHR023W, YKL113C, Y…
cytoplasm	YOL121C, YLR420W, YDL225W, YBL040C, YGR078C, YPL255W, YNL153C, YBL023C, YHR163W, YOR222W, YDR471W, YLR274W, YDR127W, YER067W, YNL051W, YOR271C, YJL204C, YNL119W, YOR205C, YFL045C, YBR130C, YFR055W, YBR164C, YLR301W, YGR185C, YDR518W, YER069W, YMR204C, YKR038C, YLR022C, YBR249C, YGL009C, YKR080W, YDR267C, YDR376W, YEL054C, YMR109W, YOR133W, YKL194C, YNL058C, YCL055W, YGL076C, YDR329C, YBR252W, YIL…
cytosolic ribosome	YLR264W, YKR057W, YOR167C
mitochondrial matrix	YPL189C-A, YDR148C, YGL119W, YOR226C, YMR062C, YPL135W, YJR144W, YDR376W, YOL071W, YMR241W
vacuole	YIL158W, YBR131W, YNL325C, YNL058C
DNA-directed RNA polymerase complex	YBR236C, YDL150W
nuclear DNA-directed RNA polymerase complex	YBR236C, YDL150W
organelle	YOL121C, YLR420W, YDL225W, YBL040C, YPL255W, YBL023C, YHR036W, YCR072C, YNL261W, YHR163W, YOR222W, YDR471W, YCR086W, YLR274W, YGR119C, YML107C, YNL051W, YBR245C, YER173W, YLR383W, YOR271C, YPL194W, YCR065W, YOR205C, YLR002C, YBR130C, YBR164C, YLR301W, YOL090W, YDR518W, YER069W, YMR204C, YKR038C, YDR458C, YLR022C, YBR249C, YBL003C, YPR010C, YIL009C-A, YDR267C, YDR376W, YEL054C, YMR284W, YMR131C, Y…
intracellular organelle	YOL121C, YLR420W, YDL225W, YBL040C, YPL255W, YBL023C, YHR036W, YCR072C, YNL261W, YHR163W, YOR222W, YDR471W, YCR086W, YLR274W, YGR119C, YML107C, YNL051W, YBR245C, YER173W, YLR383W, YOR271C, YPL194W, YCR065W, YOR205C, YLR002C, YBR130C, YBR164C, YLR301W, YOL090W, YDR518W, YER069W, YMR204C, YKR038C, YDR458C, YLR022C, YBR249C, YBL003C, YPR010C, YIL009C-A, YDR267C, YDR376W, YEL054C, YMR284W, YMR131C, Y…
vacuolar membrane	YBR131W, YNL325C
mitochondrial membrane part	YEL059C-A, YLR058C, YDR529C, YJL166W, YNL301C, YGL119W, YNR041C, YGL191W, YOL071W, YFR033C
vacuolar part	YBR131W, YNL325C
organelle membrane	YIR022W, YMR301C, YAL010C, YHR036W, YOR103C, YOR222W, YGL119W, YJL091C, YMR079W, YFR045W, YEL001C, YGL206C, YER039C-A, YOL071W, YJR135W-A, YLR088W, YKR068C, YER039C, YNR030W, YDR086C, YNR065C, YDL145C, Q0055, YML055W, YCL045C, YGL191W, YFR033C, YNL162W, YEL059C-A, YPL094C, YEL002C, YGR105W, YHR005C-A, YJL166W, YDR529C, YBR131W, YNL049C, YMR204C, YNR020C, YDR458C, YPL004C, YNR019W, YNL325C, YDR434…
mitochondrial outer membrane	YPR183W, YAL010C, YPL004C
organelle outer membrane	YPR183W, YAL010C, YPL004C
organelle envelope	YMR301C, YMR194C-B, YAL010C, YHR036W, YOR222W, YGL119W, YFR045W, YGR119C, YOL071W, YJR135W-A, YDL116W, YJL030W, Q0055, YGL238W, YER110C, YGL191W, YBL079W, YJL039C, YFR033C, YNL162W, YER107C, YEL059C-A, YHR005C-A, YJL166W, YDR529C, YNR020C, YDR458C, YPL004C, YER009W, YLR058C, YPR183W, YKR071C, YDR424C, YNL301C, YLL018C-A, YNR041C, YFR002W, YLR348C, YOR046C
envelope	YMR301C, YMR194C-B, YAL010C, YHR036W, YOR222W, YGL119W, YFR045W, YGR119C, YOL071W, YJR135W-A, YDL116W, YJL030W, Q0055, YGL238W, YER110C, YGL191W, YBL079W, YJL039C, YFR033C, YNL162W, YER107C, YEL059C-A, YHR005C-A, YJL166W, YDR529C, YNR020C, YDR458C, YPL004C, YER009W, YLR058C, YPR183W, YKR071C, YDR424C, YNL301C, YLL018C-A, YNR041C, YFR002W, YLR348C, YOR046C
outer membrane	YPR183W, YAL010C, YPL004C
organelle inner membrane	YEL059C-A, YMR301C, YHR005C-A, YDR529C, YJL166W, YNR020C, YDR458C, YOR222W, YGL119W, YFR045W, YOL071W, YJR135W-A, YLR058C, Q0055, YNL301C, YGL191W, YFR033C, YNL162W
mitochondrial inner membrane	YEL059C-A, YMR301C, YHR005C-A, YDR529C, YJL166W, YNR020C, YOR222W, YGL119W, YFR045W, YOL071W, YJR135W-A, YLR058C, Q0055, YNL301C, YGL191W, YFR033C
proton-transporting two-sector ATPase complex	YKL080W, YGR020C, YJR121W
large ribosomal subunit	YKR060W, YNL069C
proteasome complex	YFR010W, YOL038W
small ribosomal subunit	YLR264W, YPL081W, YKR057W, YOR167C
ribonucleoprotein complex	YOL121C, YER131W, YER056C-A, YKL122C, YJL109C, YDR471W, YKR060W, YMR121C, YDL087C, YIR026C, YHR148W, YPR102C, YKR057W, YLR186W, YJR094W-A, YDL209C, YKL006W, YLR175W, YDR449C, YOL122C, YJL190C, YJL191W, YLR222C, YML105C, YOR148C, YIL009C-A, YPL081W, YEL054C, YAR018C, YAL025C, YDL051W, YDL082W, YGL076C, YHR086W, YBL026W, YNL301C, YOR287C, YDL202W, YFL034C-A, YER126C, YDR324C, YLR367W, YMR049C, YDL1…
cytoplasmic part	YOL121C, YLR408C, YER131W, YDL225W, YBL040C, YER056C-A, YGL245W, YGR078C, YNL153C, YOR222W, YDR471W, YLR314C, YKR060W, YMR121C, YER039C-A, YNL051W, YPR102C, YDR410C, YOR271C, YDL145C, YOL062C, YOR205C, YBR130C, YBR164C, YOL122C, YDL195W, YDR518W, YGR105W, YLR377C, YDL178W, YER069W, YGL047W, YMR204C, YML105C, YGL009C, YKR080W, YDR267C, YDR376W, YDR434W, YEL054C, YAR018C, YIL068C, YPR183W, YMR109W,…
mitochondrial membrane	YEL059C-A, YMR301C, YAL010C, YHR005C-A, YDR529C, YJL166W, YNR020C, YOR222W, YGL119W, YPL004C, YFR045W, YOL071W, YJR135W-A, YLR058C, YPR183W, Q0055, YNL301C, YNR041C, YGL191W, YFR033C, YLR348C
mitochondrial envelope	YEL059C-A, YMR301C, YMR194C-B, YAL010C, YHR005C-A, YDR529C, YJL166W, YNR020C, YOR222W, YGL119W, YPL004C, YFR045W, YOL071W, YJR135W-A, YLR058C, YPR183W, YKR071C, Q0055, YNL301C, YLL018C-A, YNR041C, YGL191W, YFR033C, YLR348C
mitochondrial part	YMR301C, YMR194C-B, YAL010C, YOR222W, YOR226C, YGL119W, YFR045W, YMR062C, YPL135W, YOL071W, YJR135W-A, Q0055, YGL191W, YFR033C, YEL059C-A, YJL166W, YDR529C, YHR005C-A, YNR020C, YPL004C, YJR144W, YDR376W, YMR241W, YLR058C, YPR183W, YPL189C-A, YKR071C, YDR148C, YNL301C, YLL018C-A, YNR041C, YLR348C
mitochondrion	YMR152W, YMR301C, YGL085W, YIL094C, YMR194C-B, YAL010C, YGL245W, YPR116W, YAL039C, YOR222W, YOR226C, YOR305W, YGL119W, YPL148C, YFR045W, YMR062C, YPL135W, YOL071W, YJR135W-A, YDR234W, YOR271C, YKR064W, Q0055, YOR205C, YGL191W, YFR033C, YEL059C-A, YBL045C, YJR080C, YHR005C-A, YDR529C, YJL166W, YDL178W, YER069W, YNR020C, YKL113C, YGR243W, YPL004C, YNL200C, YJR144W, YBL080C, YDR376W, YMR241W, YLR058…
ribosomal subunit	YLR264W, YKR060W, YPL081W, YKR057W, YOR167C, YNL069C
ribosome	YFL034C-A, YOL121C, YJL190C, YER131W, YER056C-A, YNL010W, YDR471W, YKR060W, YMR121C, YLR367W, YPL081W, YLR388W, YEL054C, YAR018C, YPR102C, YOR369C, YKR057W, YIL069C, YOR167C, YNL069C, YDL082W, YGL076C, YLR264W, YNL301C, YDL202W, YKL006W, YNL162W, YOL122C

## Sheet: CEP-vs-NEP-F
Terms from the Function Ontology with p-value as good or better than 1
Gene Ontology term	Cluster frequency	Genome frequency of use	Corrected P-value
catalytic activity (view genes)	648 out of 985 genes, 65.8%	1796 out of 2950 genes, 60.9%	0.02337
N-acyltransferase activity (view genes)	16 out of 985 genes, 1.6%	22 out of 2950 genes, 0.7%	0.06778
aminoacyl-tRNA ligase activity (view genes)	24 out of 985 genes, 2.4%	40 out of 2950 genes, 1.4%	0.17638
ligase activity, forming carbon-oxygen bonds (view genes)	24 out of 985 genes, 2.4%	40 out of 2950 genes, 1.4%	0.17638
ligase activity, forming aminoacyl-tRNA and related compounds (view genes)	24 out of 985 genes, 2.4%	40 out of 2950 genes, 1.4%	0.17638
lyase activity (view genes)	34 out of 985 genes, 3.5%	63 out of 2950 genes, 2.1%	0.20569
N-acetyltransferase activity (view genes)	14 out of 985 genes, 1.4%	20 out of 2950 genes, 0.7%	0.32926
ligase activity (view genes)	54 out of 985 genes, 5.5%	114 out of 2950 genes, 3.9%	0.42478
hydrolase activity, acting on carbon-nitrogen (but not peptide) bonds (view genes)	20 out of 985 genes, 2.0%	35 out of 2950 genes, 1.2%	1
hydro-lyase activity (view genes)	15 out of 985 genes, 1.5%	24 out of 2950 genes, 0.8%	1
transferase activity, transferring glycosyl groups (view genes)	35 out of 985 genes, 3.6%	71 out of 2950 genes, 2.4%	1
transferase activity (view genes)	223 out of 985 genes, 22.6%	584 out of 2950 genes, 19.8%	1
carbon-oxygen lyase activity (view genes)	17 out of 985 genes, 1.7%	29 out of 2950 genes, 1.0%	1
nucleoside binding (view genes)	211 out of 985 genes, 21.4%	552 out of 2950 genes, 18.7%	1
purine nucleoside binding (view genes)	209 out of 985 genes, 21.2%	547 out of 2950 genes, 18.5%	1
purine ribonucleoside binding (view genes)	209 out of 985 genes, 21.2%	547 out of 2950 genes, 18.5%	1
purine ribonucleoside triphosphate binding (view genes)	209 out of 985 genes, 21.2%	547 out of 2950 genes, 18.5%	1
purine ribonucleotide binding (view genes)	209 out of 985 genes, 21.2%	548 out of 2950 genes, 18.6%	1
ribonucleoside binding (view genes)	210 out of 985 genes, 21.3%	551 out of 2950 genes, 18.7%	1
helicase activity (view genes)	36 out of 985 genes, 3.7%	75 out of 2950 genes, 2.5%	1
ATP-dependent helicase activity (view genes)	27 out of 985 genes, 2.7%	53 out of 2950 genes, 1.8%	1
purine NTP-dependent helicase activity (view genes)	27 out of 985 genes, 2.7%	53 out of 2950 genes, 1.8%	1
purine nucleotide binding (view genes)	209 out of 985 genes, 21.2%	549 out of 2950 genes, 18.6%	1
acetyltransferase activity (view genes)	15 out of 985 genes, 1.5%	26 out of 2950 genes, 0.9%	1
ribonucleotide binding (view genes)	213 out of 985 genes, 21.6%	566 out of 2950 genes, 19.2%	1
ATP binding (view genes)	175 out of 985 genes, 17.8%	458 out of 2950 genes, 15.5%	1
adenyl ribonucleotide binding (view genes)	175 out of 985 genes, 17.8%	459 out of 2950 genes, 15.6%	1
biotin carboxylase activity (view genes)	4 out of 985 genes, 0.4%	4 out of 2950 genes, 0.1%	1
adenyl nucleotide binding (view genes)	175 out of 985 genes, 17.8%	460 out of 2950 genes, 15.6%	1
anion binding (view genes)	242 out of 985 genes, 24.6%	655 out of 2950 genes, 22.2%	1
oxidoreductase activity, acting on the CH-NH group of donors (view genes)	8 out of 985 genes, 0.8%	12 out of 2950 genes, 0.4%	1
oxidoreductase activity, acting on the CH-NH group of donors, NAD or NADP as acceptor (view genes)	7 out of 985 genes, 0.7%	10 out of 2950 genes, 0.3%	1
organic anion transmembrane transporter activity (view genes)	15 out of 985 genes, 1.5%	28 out of 2950 genes, 0.9%	1
transferase activity, transferring acyl groups other than amino-acyl groups (view genes)	22 out of 985 genes, 2.2%	45 out of 2950 genes, 1.5%	1
transferase activity, transferring hexosyl groups (view genes)	23 out of 985 genes, 2.3%	48 out of 2950 genes, 1.6%	1
transferase activity, transferring acyl groups (view genes)	32 out of 985 genes, 3.2%	71 out of 2950 genes, 2.4%	1
DNA-directed RNA polymerase activity (view genes)	16 out of 985 genes, 1.6%	31 out of 2950 genes, 1.1%	1
RNA polymerase activity (view genes)	16 out of 985 genes, 1.6%	31 out of 2950 genes, 1.1%	1
amino acid transmembrane transporter activity (view genes)	13 out of 985 genes, 1.3%	24 out of 2950 genes, 0.8%	1
organic acid transmembrane transporter activity (view genes)	14 out of 985 genes, 1.4%	27 out of 2950 genes, 0.9%	1
carboxylic acid transmembrane transporter activity (view genes)	14 out of 985 genes, 1.4%	27 out of 2950 genes, 0.9%	1
methylenetetrahydrofolate dehydrogenase (NADP+) activity (view genes)	3 out of 985 genes, 0.3%	3 out of 2950 genes, 0.1%	1
tRNA-specific ribonuclease activity (view genes)	3 out of 985 genes, 0.3%	3 out of 2950 genes, 0.1%	1
phenylalanine-tRNA ligase activity (view genes)	3 out of 985 genes, 0.3%	3 out of 2950 genes, 0.1%	1
ARF guanyl-nucleotide exchange factor activity (view genes)	3 out of 985 genes, 0.3%	3 out of 2950 genes, 0.1%	1
hydrolase activity, acting on carbon-nitrogen (but not peptide) bonds, in linear amidines (view genes)	3 out of 985 genes, 0.3%	3 out of 2950 genes, 0.1%	1
carbon-nitrogen lyase activity (view genes)	3 out of 985 genes, 0.3%	3 out of 2950 genes, 0.1%	1
ligase activity, forming carbon-carbon bonds (view genes)	3 out of 985 genes, 0.3%	3 out of 2950 genes, 0.1%	1
oxidoreductase activity, acting on the aldehyde or oxo group of donors, NAD or NADP as acceptor (view genes)	10 out of 985 genes, 1.0%	18 out of 2950 genes, 0.6%	1
carbohydrate derivative transporter activity (view genes)	4 out of 985 genes, 0.4%	5 out of 2950 genes, 0.2%	1
cytoskeletal protein binding (view genes)	12 out of 985 genes, 1.2%	23 out of 2950 genes, 0.8%	1
intramolecular transferase activity (view genes)	12 out of 985 genes, 1.2%	23 out of 2950 genes, 0.8%	1
DNA helicase activity (view genes)	9 out of 985 genes, 0.9%	16 out of 2950 genes, 0.5%	1
unfolded protein binding (view genes)	14 out of 985 genes, 1.4%	28 out of 2950 genes, 0.9%	1
anion transmembrane transporter activity (view genes)	18 out of 985 genes, 1.8%	38 out of 2950 genes, 1.3%	1
nucleotide binding (view genes)	289 out of 985 genes, 29.3%	808 out of 2950 genes, 27.4%	1
nucleoside phosphate binding (view genes)	289 out of 985 genes, 29.3%	808 out of 2950 genes, 27.4%	1
small molecule binding (view genes)	293 out of 985 genes, 29.7%	820 out of 2950 genes, 27.8%	1
organic cyclic compound binding (view genes)	454 out of 985 genes, 46.1%	1298 out of 2950 genes, 44.0%	1
heterocyclic compound binding (view genes)	454 out of 985 genes, 46.1%	1298 out of 2950 genes, 44.0%	1
carbon-nitrogen ligase activity, with glutamine as amido-N-donor (view genes)	7 out of 985 genes, 0.7%	12 out of 2950 genes, 0.4%	1
DNA-directed DNA polymerase activity (view genes)	6 out of 985 genes, 0.6%	10 out of 2950 genes, 0.3%	1
hydrolase activity, acting on carbon-nitrogen (but not peptide) bonds, in linear amides (view genes)	6 out of 985 genes, 0.6%	10 out of 2950 genes, 0.3%	1
intramolecular oxidoreductase activity, interconverting aldoses and ketoses (view genes)	6 out of 985 genes, 0.6%	10 out of 2950 genes, 0.3%	1
carbon-carbon lyase activity (view genes)	11 out of 985 genes, 1.1%	22 out of 2950 genes, 0.7%	1
ion channel activity (view genes)	5 out of 985 genes, 0.5%	8 out of 2950 genes, 0.3%	1
hydroxymethyl-, formyl- and related transferase activity (view genes)	5 out of 985 genes, 0.5%	8 out of 2950 genes, 0.3%	1
substrate-specific channel activity (view genes)	5 out of 985 genes, 0.5%	8 out of 2950 genes, 0.3%	1
2 iron, 2 sulfur cluster binding (view genes)	5 out of 985 genes, 0.5%	8 out of 2950 genes, 0.3%	1
mannosyltransferase activity (view genes)	8 out of 985 genes, 0.8%	15 out of 2950 genes, 0.5%	1
NAD binding (view genes)	12 out of 985 genes, 1.2%	25 out of 2950 genes, 0.8%	1
ligase activity, forming carbon-nitrogen bonds (view genes)	26 out of 985 genes, 2.6%	62 out of 2950 genes, 2.1%	1
structural constituent of cytoskeleton (view genes)	4 out of 985 genes, 0.4%	6 out of 2950 genes, 0.2%	1
UDP-glycosyltransferase activity (view genes)	7 out of 985 genes, 0.7%	13 out of 2950 genes, 0.4%	1
transferase activity, transferring pentosyl groups (view genes)	7 out of 985 genes, 0.7%	13 out of 2950 genes, 0.4%	1
carboxy-lyase activity (view genes)	7 out of 985 genes, 0.7%	13 out of 2950 genes, 0.4%	1
intramolecular oxidoreductase activity (view genes)	7 out of 985 genes, 0.7%	13 out of 2950 genes, 0.4%	1
isomerase activity (view genes)	28 out of 985 genes, 2.8%	68 out of 2950 genes, 2.3%	1
tRNA-intron endonuclease activity (view genes)	2 out of 985 genes, 0.2%	2 out of 2950 genes, 0.1%	1
N-acetyl-gamma-glutamyl-phosphate reductase activity (view genes)	2 out of 985 genes, 0.2%	2 out of 2950 genes, 0.1%	1
acetyl-CoA:L-glutamate N-acetyltransferase activity (view genes)	2 out of 985 genes, 0.2%	2 out of 2950 genes, 0.1%	1
anthranilate synthase activity (view genes)	2 out of 985 genes, 0.2%	2 out of 2950 genes, 0.1%	1
citrate (Si)-synthase activity (view genes)	2 out of 985 genes, 0.2%	2 out of 2950 genes, 0.1%	1
formate-tetrahydrofolate ligase activity (view genes)	2 out of 985 genes, 0.2%	2 out of 2950 genes, 0.1%	1
glutamate 5-kinase activity (view genes)	2 out of 985 genes, 0.2%	2 out of 2950 genes, 0.1%	1
methionyl-tRNA formyltransferase activity (view genes)	2 out of 985 genes, 0.2%	2 out of 2950 genes, 0.1%	1
orotate phosphoribosyltransferase activity (view genes)	2 out of 985 genes, 0.2%	2 out of 2950 genes, 0.1%	1
phosphatidylserine decarboxylase activity (view genes)	2 out of 985 genes, 0.2%	2 out of 2950 genes, 0.1%	1
pyruvate carboxylase activity (view genes)	2 out of 985 genes, 0.2%	2 out of 2950 genes, 0.1%	1
methionine-tRNA ligase activity (view genes)	2 out of 985 genes, 0.2%	2 out of 2950 genes, 0.1%	1
proline-tRNA ligase activity (view genes)	2 out of 985 genes, 0.2%	2 out of 2950 genes, 0.1%	1
threonine-tRNA ligase activity (view genes)	2 out of 985 genes, 0.2%	2 out of 2950 genes, 0.1%	1
tryptophan-tRNA ligase activity (view genes)	2 out of 985 genes, 0.2%	2 out of 2950 genes, 0.1%	1
pyridoxal kinase activity (view genes)	2 out of 985 genes, 0.2%	2 out of 2950 genes, 0.1%	1
2-dehydropantoate 2-reductase activity (view genes)	2 out of 985 genes, 0.2%	2 out of 2950 genes, 0.1%	1
mannitol-1-phosphate 5-dehydrogenase activity (view genes)	2 out of 985 genes, 0.2%	2 out of 2950 genes, 0.1%	1
tRNA (cytosine) methyltransferase activity (view genes)	2 out of 985 genes, 0.2%	2 out of 2950 genes, 0.1%	1
oxidoreductase activity, acting on the CH-CH group of donors, quinone or related compound as acceptor (view genes)	2 out of 985 genes, 0.2%	2 out of 2950 genes, 0.1%	1
succinyltransferase activity (view genes)	2 out of 985 genes, 0.2%	2 out of 2950 genes, 0.1%	1
hydrolase activity, acting on carbon-nitrogen (but not peptide) bonds, in cyclic amides (view genes)	2 out of 985 genes, 0.2%	2 out of 2950 genes, 0.1%	1
amidine-lyase activity (view genes)	2 out of 985 genes, 0.2%	2 out of 2950 genes, 0.1%	1
5'-flap endonuclease activity (view genes)	2 out of 985 genes, 0.2%	2 out of 2950 genes, 0.1%	1
nucleoside kinase activity (view genes)	2 out of 985 genes, 0.2%	2 out of 2950 genes, 0.1%	1
protein complex scaffold (view genes)	2 out of 985 genes, 0.2%	2 out of 2950 genes, 0.1%	1
flap endonuclease activity (view genes)	2 out of 985 genes, 0.2%	2 out of 2950 genes, 0.1%	1
beta-glucanase activity (view genes)	2 out of 985 genes, 0.2%	2 out of 2950 genes, 0.1%	1
glucan endo-1,3-beta-glucanase activity, C-3 substituted reducing group (view genes)	2 out of 985 genes, 0.2%	2 out of 2950 genes, 0.1%	1
glucan endo-1,4-beta-glucanase activity, C-3 substituted reducing group (view genes)	2 out of 985 genes, 0.2%	2 out of 2950 genes, 0.1%	1
nucleotide-sugar transmembrane transporter activity (view genes)	3 out of 985 genes, 0.3%	4 out of 2950 genes, 0.1%	1
6-phosphogluconolactonase activity (view genes)	3 out of 985 genes, 0.3%	4 out of 2950 genes, 0.1%	1
amino acid kinase activity (view genes)	3 out of 985 genes, 0.3%	4 out of 2950 genes, 0.1%	1
NAD+ binding (view genes)	3 out of 985 genes, 0.3%	4 out of 2950 genes, 0.1%	1
iron-sulfur cluster binding (view genes)	12 out of 985 genes, 1.2%	26 out of 2950 genes, 0.9%	1
metal cluster binding (view genes)	12 out of 985 genes, 1.2%	26 out of 2950 genes, 0.9%	1
hydrolase activity (view genes)	231 out of 985 genes, 23.5%	653 out of 2950 genes, 22.1%	1
transferase activity, transferring phosphorus-containing groups (view genes)	109 out of 985 genes, 11.1%	298 out of 2950 genes, 10.1%	1
pseudouridine synthase activity (view genes)	6 out of 985 genes, 0.6%	11 out of 2950 genes, 0.4%	1
identical protein binding (view genes)	6 out of 985 genes, 0.6%	11 out of 2950 genes, 0.4%	1
pyrophosphatase activity (view genes)	95 out of 985 genes, 9.6%	258 out of 2950 genes, 8.7%	1
hydrolase activity, acting on acid anhydrides, in phosphorus-containing anhydrides (view genes)	95 out of 985 genes, 9.6%	260 out of 2950 genes, 8.8%	1
channel activity (view genes)	5 out of 985 genes, 0.5%	9 out of 2950 genes, 0.3%	1
passive transmembrane transporter activity (view genes)	5 out of 985 genes, 0.5%	9 out of 2950 genes, 0.3%	1
transferase activity, transferring one-carbon groups (view genes)	29 out of 985 genes, 2.9%	74 out of 2950 genes, 2.5%	1
actin binding (view genes)	8 out of 985 genes, 0.8%	17 out of 2950 genes, 0.6%	1
nucleoside-triphosphatase activity (view genes)	90 out of 985 genes, 9.1%	248 out of 2950 genes, 8.4%	1
protein tyrosine/serine/threonine phosphatase activity (view genes)	4 out of 985 genes, 0.4%	7 out of 2950 genes, 0.2%	1
UDP-glucosyltransferase activity (view genes)	4 out of 985 genes, 0.4%	7 out of 2950 genes, 0.2%	1
phosphate transmembrane transporter activity (view genes)	4 out of 985 genes, 0.4%	7 out of 2950 genes, 0.2%	1
motor activity (view genes)	6 out of 985 genes, 0.6%	12 out of 2950 genes, 0.4%	1
carbohydrate kinase activity (view genes)	6 out of 985 genes, 0.6%	12 out of 2950 genes, 0.4%	1
ATPase activity, coupled (view genes)	43 out of 985 genes, 4.4%	114 out of 2950 genes, 3.9%	1
nucleotidyltransferase activity (view genes)	27 out of 985 genes, 2.7%	69 out of 2950 genes, 2.3%	1
carboxylic ester hydrolase activity (view genes)	9 out of 985 genes, 0.9%	20 out of 2950 genes, 0.7%	1
hydrolase activity, acting on acid anhydrides (view genes)	95 out of 985 genes, 9.6%	264 out of 2950 genes, 8.9%	1
GTP binding (view genes)	35 out of 985 genes, 3.6%	92 out of 2950 genes, 3.1%	1
guanyl nucleotide binding (view genes)	35 out of 985 genes, 3.6%	92 out of 2950 genes, 3.1%	1
guanyl ribonucleotide binding (view genes)	35 out of 985 genes, 3.6%	92 out of 2950 genes, 3.1%	1
nucleic acid binding (view genes)	225 out of 985 genes, 22.8%	646 out of 2950 genes, 21.9%	1
iron ion binding (view genes)	13 out of 985 genes, 1.3%	31 out of 2950 genes, 1.1%	1
protein tyrosine phosphatase activity (view genes)	7 out of 985 genes, 0.7%	15 out of 2950 genes, 0.5%	1
guanyl-nucleotide exchange factor activity (view genes)	7 out of 985 genes, 0.7%	15 out of 2950 genes, 0.5%	1
oxidoreductase activity, acting on the aldehyde or oxo group of donors (view genes)	10 out of 985 genes, 1.0%	23 out of 2950 genes, 0.8%	1
histone acetyltransferase activity (view genes)	3 out of 985 genes, 0.3%	5 out of 2950 genes, 0.2%	1
endodeoxyribonuclease activity (view genes)	3 out of 985 genes, 0.3%	5 out of 2950 genes, 0.2%	1
S-methyltransferase activity (view genes)	3 out of 985 genes, 0.3%	5 out of 2950 genes, 0.2%	1
7S RNA binding (view genes)	3 out of 985 genes, 0.3%	5 out of 2950 genes, 0.2%	1
phosphofructokinase activity (view genes)	3 out of 985 genes, 0.3%	5 out of 2950 genes, 0.2%	1
nucleotide transmembrane transporter activity (view genes)	3 out of 985 genes, 0.3%	5 out of 2950 genes, 0.2%	1
tubulin binding (view genes)	3 out of 985 genes, 0.3%	5 out of 2950 genes, 0.2%	1
malate dehydrogenase activity (view genes)	3 out of 985 genes, 0.3%	5 out of 2950 genes, 0.2%	1
phosphotransferase activity, carboxyl group as acceptor (view genes)	3 out of 985 genes, 0.3%	5 out of 2950 genes, 0.2%	1
endodeoxyribonuclease activity, producing 5'-phosphomonoesters (view genes)	3 out of 985 genes, 0.3%	5 out of 2950 genes, 0.2%	1
cyclohydrolase activity (view genes)	3 out of 985 genes, 0.3%	5 out of 2950 genes, 0.2%	1
heat shock protein binding (view genes)	3 out of 985 genes, 0.3%	5 out of 2950 genes, 0.2%	1
telomeric DNA binding (view genes)	3 out of 985 genes, 0.3%	5 out of 2950 genes, 0.2%	1
DNA polymerase activity (view genes)	8 out of 985 genes, 0.8%	18 out of 2950 genes, 0.6%	1
DNA binding (view genes)	100 out of 985 genes, 10.2%	282 out of 2950 genes, 9.6%	1
metalloendopeptidase activity (view genes)	6 out of 985 genes, 0.6%	13 out of 2950 genes, 0.4%	1
hydrolase activity, acting on glycosyl bonds (view genes)	13 out of 985 genes, 1.3%	32 out of 2950 genes, 1.1%	1
diphosphotransferase activity (view genes)	4 out of 985 genes, 0.4%	8 out of 2950 genes, 0.3%	1
glucosyltransferase activity (view genes)	4 out of 985 genes, 0.4%	8 out of 2950 genes, 0.3%	1
6-phosphofructo-2-kinase activity (view genes)	2 out of 985 genes, 0.2%	3 out of 2950 genes, 0.1%	1
asparagine synthase (glutamine-hydrolyzing) activity (view genes)	2 out of 985 genes, 0.2%	3 out of 2950 genes, 0.1%	1
fatty acid synthase activity (view genes)	2 out of 985 genes, 0.2%	3 out of 2950 genes, 0.1%	1
tetrahydrofolylpolyglutamate synthase activity (view genes)	2 out of 985 genes, 0.2%	3 out of 2950 genes, 0.1%	1
glycogen (starch) synthase activity (view genes)	2 out of 985 genes, 0.2%	3 out of 2950 genes, 0.1%	1
glutathione peroxidase activity (view genes)	2 out of 985 genes, 0.2%	3 out of 2950 genes, 0.1%	1
holo-[acyl-carrier-protein] synthase activity (view genes)	2 out of 985 genes, 0.2%	3 out of 2950 genes, 0.1%	1
homocysteine S-methyltransferase activity (view genes)	2 out of 985 genes, 0.2%	3 out of 2950 genes, 0.1%	1
lysine N-methyltransferase activity (view genes)	2 out of 985 genes, 0.2%	3 out of 2950 genes, 0.1%	1
protein-lysine N-methyltransferase activity (view genes)	2 out of 985 genes, 0.2%	3 out of 2950 genes, 0.1%	1
carboxyl- or carbamoyltransferase activity (view genes)	2 out of 985 genes, 0.2%	3 out of 2950 genes, 0.1%	1
carbon-oxygen lyase activity, acting on phosphates (view genes)	2 out of 985 genes, 0.2%	3 out of 2950 genes, 0.1%	1
cyclo-ligase activity (view genes)	2 out of 985 genes, 0.2%	3 out of 2950 genes, 0.1%	1
ligase activity, forming phosphoric ester bonds (view genes)	2 out of 985 genes, 0.2%	3 out of 2950 genes, 0.1%	1
endoribonuclease activity, producing 3'-phosphomonoesters (view genes)	2 out of 985 genes, 0.2%	3 out of 2950 genes, 0.1%	1
endonuclease activity, active with either ribo- or deoxyribonucleic acids and producing 3'-phosphomonoesters (view genes)	2 out of 985 genes, 0.2%	3 out of 2950 genes, 0.1%	1
snRNA binding (view genes)	2 out of 985 genes, 0.2%	3 out of 2950 genes, 0.1%	1
carbohydrate phosphatase activity (view genes)	2 out of 985 genes, 0.2%	3 out of 2950 genes, 0.1%	1
snoRNA binding (view genes)	2 out of 985 genes, 0.2%	3 out of 2950 genes, 0.1%	1
histone binding (view genes)	2 out of 985 genes, 0.2%	3 out of 2950 genes, 0.1%	1
S-methyl-5-thioribose-1-phosphate isomerase activity (view genes)	2 out of 985 genes, 0.2%	3 out of 2950 genes, 0.1%	1
sugar-phosphatase activity (view genes)	2 out of 985 genes, 0.2%	3 out of 2950 genes, 0.1%	1
ion binding (view genes)	382 out of 985 genes, 38.8%	1119 out of 2950 genes, 37.9%	1
nucleobase-containing compound transmembrane transporter activity (view genes)	7 out of 985 genes, 0.7%	16 out of 2950 genes, 0.5%	1
hydrolase activity, hydrolyzing O-glycosyl compounds (view genes)	11 out of 985 genes, 1.1%	27 out of 2950 genes, 0.9%	1
binding (view genes)	605 out of 985 genes, 61.4%	1789 out of 2950 genes, 60.6%	1
ATP-dependent DNA helicase activity (view genes)	5 out of 985 genes, 0.5%	11 out of 2950 genes, 0.4%	1
endonuclease activity, active with either ribo- or deoxyribonucleic acids and producing 5'-phosphomonoesters (view genes)	5 out of 985 genes, 0.5%	11 out of 2950 genes, 0.4%	1
transferase activity, transferring acyl groups, acyl groups converted into alkyl on transfer (view genes)	5 out of 985 genes, 0.5%	11 out of 2950 genes, 0.4%	1
4 iron, 4 sulfur cluster binding (view genes)	5 out of 985 genes, 0.5%	11 out of 2950 genes, 0.4%	1
phosphoric ester hydrolase activity (view genes)	27 out of 985 genes, 2.7%	73 out of 2950 genes, 2.5%	1
ATPase activity (view genes)	47 out of 985 genes, 4.8%	131 out of 2950 genes, 4.4%	1
phosphatase activity (view genes)	22 out of 985 genes, 2.2%	59 out of 2950 genes, 2.0%	1
aminoacyl-tRNA editing activity (view genes)	3 out of 985 genes, 0.3%	6 out of 2950 genes, 0.2%	1
DNA replication origin binding (view genes)	3 out of 985 genes, 0.3%	6 out of 2950 genes, 0.2%	1
histone deacetylase activity (view genes)	3 out of 985 genes, 0.3%	6 out of 2950 genes, 0.2%	1
deoxyribonuclease activity (view genes)	3 out of 985 genes, 0.3%	6 out of 2950 genes, 0.2%	1
acetylglucosaminyltransferase activity (view genes)	3 out of 985 genes, 0.3%	6 out of 2950 genes, 0.2%	1
oxo-acid-lyase activity (view genes)	3 out of 985 genes, 0.3%	6 out of 2950 genes, 0.2%	1
carbon-sulfur lyase activity (view genes)	3 out of 985 genes, 0.3%	6 out of 2950 genes, 0.2%	1
deacetylase activity (view genes)	3 out of 985 genes, 0.3%	6 out of 2950 genes, 0.2%	1
protein deacetylase activity (view genes)	3 out of 985 genes, 0.3%	6 out of 2950 genes, 0.2%	1
ribonuclease activity (view genes)	7 out of 985 genes, 0.7%	17 out of 2950 genes, 0.6%	1
chromatin binding (view genes)	8 out of 985 genes, 0.8%	20 out of 2950 genes, 0.7%	1
pyridoxal phosphate binding (view genes)	15 out of 985 genes, 1.5%	40 out of 2950 genes, 1.4%	1
vitamin binding (view genes)	4 out of 985 genes, 0.4%	9 out of 2950 genes, 0.3%	1
oxidoreductase activity, acting on the CH-OH group of donors, NAD or NADP as acceptor (view genes)	19 out of 985 genes, 1.9%	52 out of 2950 genes, 1.8%	1
protein binding (view genes)	56 out of 985 genes, 5.7%	161 out of 2950 genes, 5.5%	1
kinase activity (view genes)	67 out of 985 genes, 6.8%	194 out of 2950 genes, 6.6%	1
cofactor binding (view genes)	51 out of 985 genes, 5.2%	147 out of 2950 genes, 5.0%	1
magnesium ion binding (view genes)	19 out of 985 genes, 1.9%	53 out of 2950 genes, 1.8%	1
oxidoreductase activity, acting on CH-OH group of donors (view genes)	19 out of 985 genes, 1.9%	53 out of 2950 genes, 1.8%	1
coenzyme binding (view genes)	35 out of 985 genes, 3.6%	100 out of 2950 genes, 3.4%	1
phosphotransferase activity, alcohol group as acceptor (view genes)	59 out of 985 genes, 6.0%	171 out of 2950 genes, 5.8%	1
hexokinase activity (view genes)	2 out of 985 genes, 0.2%	4 out of 2950 genes, 0.1%	1
dolichyl-diphosphooligosaccharide-protein glycotransferase activity (view genes)	2 out of 985 genes, 0.2%	4 out of 2950 genes, 0.1%	1
1-phosphatidylinositol binding (view genes)	2 out of 985 genes, 0.2%	4 out of 2950 genes, 0.1%	1
ubiquinol-cytochrome-c reductase activity (view genes)	2 out of 985 genes, 0.2%	4 out of 2950 genes, 0.1%	1
oxidoreductase activity, acting on diphenols and related substances as donors (view genes)	2 out of 985 genes, 0.2%	4 out of 2950 genes, 0.1%	1
oxidoreductase activity, acting on diphenols and related substances as donors, cytochrome as acceptor (view genes)	2 out of 985 genes, 0.2%	4 out of 2950 genes, 0.1%	1
phosphatidylinositol N-acetylglucosaminyltransferase activity (view genes)	2 out of 985 genes, 0.2%	4 out of 2950 genes, 0.1%	1
L-malate dehydrogenase activity (view genes)	2 out of 985 genes, 0.2%	4 out of 2950 genes, 0.1%	1
actin filament binding (view genes)	2 out of 985 genes, 0.2%	4 out of 2950 genes, 0.1%	1
tRNA binding (view genes)	3 out of 985 genes, 0.3%	7 out of 2950 genes, 0.2%	1
acid phosphatase activity (view genes)	3 out of 985 genes, 0.3%	7 out of 2950 genes, 0.2%	1
protein methyltransferase activity (view genes)	3 out of 985 genes, 0.3%	7 out of 2950 genes, 0.2%	1
thiamine pyrophosphate binding (view genes)	3 out of 985 genes, 0.3%	7 out of 2950 genes, 0.2%	1
protein homodimerization activity (view genes)	3 out of 985 genes, 0.3%	7 out of 2950 genes, 0.2%	1
sulfur compound binding (view genes)	3 out of 985 genes, 0.3%	7 out of 2950 genes, 0.2%	1
GTPase activity (view genes)	15 out of 985 genes, 1.5%	42 out of 2950 genes, 1.4%	1
serine-type endopeptidase activity (view genes)	4 out of 985 genes, 0.4%	10 out of 2950 genes, 0.3%	1
endoribonuclease activity (view genes)	4 out of 985 genes, 0.4%	10 out of 2950 genes, 0.3%	1
nuclease activity (view genes)	21 out of 985 genes, 2.1%	60 out of 2950 genes, 2.0%	1
translation elongation factor activity (view genes)	5 out of 985 genes, 0.5%	13 out of 2950 genes, 0.4%	1
exonuclease activity (view genes)	5 out of 985 genes, 0.5%	13 out of 2950 genes, 0.4%	1
DNA-dependent ATPase activity (view genes)	7 out of 985 genes, 0.7%	19 out of 2950 genes, 0.6%	1
NADP binding (view genes)	7 out of 985 genes, 0.7%	19 out of 2950 genes, 0.6%	1
structure-specific DNA binding (view genes)	8 out of 985 genes, 0.8%	22 out of 2950 genes, 0.7%	1
phosphoprotein phosphatase activity (view genes)	12 out of 985 genes, 1.2%	34 out of 2950 genes, 1.2%	1
methyltransferase activity (view genes)	22 out of 985 genes, 2.2%	64 out of 2950 genes, 2.2%	1
endonuclease activity (view genes)	12 out of 985 genes, 1.2%	35 out of 2950 genes, 1.2%	1
RNA polymerase II transcription factor binding transcription factor activity (view genes)	6 out of 985 genes, 0.6%	17 out of 2950 genes, 0.6%	1
RNA polymerase II transcription cofactor activity (view genes)	6 out of 985 genes, 0.6%	17 out of 2950 genes, 0.6%	1
oxidoreductase activity, acting on paired donors, with incorporation or reduction of molecular oxygen (view genes)	5 out of 985 genes, 0.5%	14 out of 2950 genes, 0.5%	1
damaged DNA binding (view genes)	4 out of 985 genes, 0.4%	11 out of 2950 genes, 0.4%	1
phosphotransferase activity, for other substituted phosphate groups (view genes)	4 out of 985 genes, 0.4%	11 out of 2950 genes, 0.4%	1
hydrolase activity, acting on carbon-nitrogen (but not peptide) bonds, in cyclic amidines (view genes)	4 out of 985 genes, 0.4%	11 out of 2950 genes, 0.4%	1
mismatched DNA binding (view genes)	4 out of 985 genes, 0.4%	11 out of 2950 genes, 0.4%	1
single-stranded DNA binding (view genes)	3 out of 985 genes, 0.3%	8 out of 2950 genes, 0.3%	1
prenyltransferase activity (view genes)	3 out of 985 genes, 0.3%	8 out of 2950 genes, 0.3%	1
racemase and epimerase activity (view genes)	3 out of 985 genes, 0.3%	8 out of 2950 genes, 0.3%	1
intramolecular transferase activity, phosphotransferases (view genes)	3 out of 985 genes, 0.3%	8 out of 2950 genes, 0.3%	1
nucleobase-containing compound kinase activity (view genes)	3 out of 985 genes, 0.3%	8 out of 2950 genes, 0.3%	1
succinate dehydrogenase activity (view genes)	2 out of 985 genes, 0.2%	5 out of 2950 genes, 0.2%	1
oligosaccharyl transferase activity (view genes)	2 out of 985 genes, 0.2%	5 out of 2950 genes, 0.2%	1
phospholipase activity (view genes)	2 out of 985 genes, 0.2%	5 out of 2950 genes, 0.2%	1
phosphopyruvate hydratase activity (view genes)	2 out of 985 genes, 0.2%	5 out of 2950 genes, 0.2%	1
5'-3' exonuclease activity (view genes)	2 out of 985 genes, 0.2%	5 out of 2950 genes, 0.2%	1
inorganic anion transmembrane transporter activity (view genes)	2 out of 985 genes, 0.2%	5 out of 2950 genes, 0.2%	1
NAD-dependent histone deacetylase activity (view genes)	2 out of 985 genes, 0.2%	5 out of 2950 genes, 0.2%	1
NAD-dependent protein deacetylase activity (view genes)	2 out of 985 genes, 0.2%	5 out of 2950 genes, 0.2%	1
RNA binding (view genes)	73 out of 985 genes, 7.4%	220 out of 2950 genes, 7.5%	1
substrate-specific transporter activity (view genes)	71 out of 985 genes, 7.2%	214 out of 2950 genes, 7.3%	1
substrate-specific transmembrane transporter activity (view genes)	62 out of 985 genes, 6.3%	188 out of 2950 genes, 6.4%	1
antioxidant activity (view genes)	6 out of 985 genes, 0.6%	18 out of 2950 genes, 0.6%	1
nucleic acid binding transcription factor activity (view genes)	27 out of 985 genes, 2.7%	83 out of 2950 genes, 2.8%	1
sequence-specific DNA binding transcription factor activity (view genes)	27 out of 985 genes, 2.7%	83 out of 2950 genes, 2.8%	1
monooxygenase activity (view genes)	3 out of 985 genes, 0.3%	9 out of 2950 genes, 0.3%	1
amino acid binding (view genes)	3 out of 985 genes, 0.3%	9 out of 2950 genes, 0.3%	1
S-adenosylmethionine-dependent methyltransferase activity (view genes)	9 out of 985 genes, 0.9%	28 out of 2950 genes, 0.9%	1
metallopeptidase activity (view genes)	8 out of 985 genes, 0.8%	25 out of 2950 genes, 0.8%	1
heme binding (view genes)	8 out of 985 genes, 0.8%	25 out of 2950 genes, 0.8%	1
tetrapyrrole binding (view genes)	8 out of 985 genes, 0.8%	25 out of 2950 genes, 0.8%	1
hydrolase activity, acting on ester bonds (view genes)	61 out of 985 genes, 6.2%	188 out of 2950 genes, 6.4%	1
transferase activity, transferring alkyl or aryl (other than methyl) groups (view genes)	7 out of 985 genes, 0.7%	22 out of 2950 genes, 0.7%	1
mRNA binding (view genes)	2 out of 985 genes, 0.2%	6 out of 2950 genes, 0.2%	1
ribose phosphate diphosphokinase activity (view genes)	2 out of 985 genes, 0.2%	6 out of 2950 genes, 0.2%	1
Ras guanyl-nucleotide exchange factor activity (view genes)	2 out of 985 genes, 0.2%	6 out of 2950 genes, 0.2%	1
endoribonuclease activity, producing 5'-phosphomonoesters (view genes)	2 out of 985 genes, 0.2%	6 out of 2950 genes, 0.2%	1
manganese ion binding (view genes)	2 out of 985 genes, 0.2%	6 out of 2950 genes, 0.2%	1
amide binding (view genes)	2 out of 985 genes, 0.2%	6 out of 2950 genes, 0.2%	1
divalent inorganic cation transmembrane transporter activity (view genes)	2 out of 985 genes, 0.2%	6 out of 2950 genes, 0.2%	1
sequence-specific DNA binding RNA polymerase II transcription factor activity (view genes)	12 out of 985 genes, 1.2%	38 out of 2950 genes, 1.3%	1
serine-type peptidase activity (view genes)	5 out of 985 genes, 0.5%	16 out of 2950 genes, 0.5%	1
transaminase activity (view genes)	5 out of 985 genes, 0.5%	16 out of 2950 genes, 0.5%	1
transferase activity, transferring nitrogenous groups (view genes)	5 out of 985 genes, 0.5%	16 out of 2950 genes, 0.5%	1
serine hydrolase activity (view genes)	5 out of 985 genes, 0.5%	16 out of 2950 genes, 0.5%	1
transmembrane transporter activity (view genes)	71 out of 985 genes, 7.2%	220 out of 2950 genes, 7.5%	1
enzyme binding (view genes)	8 out of 985 genes, 0.8%	26 out of 2950 genes, 0.9%	1
N-methyltransferase activity (view genes)	3 out of 985 genes, 0.3%	10 out of 2950 genes, 0.3%	1
nucleobase transmembrane transporter activity (view genes)	3 out of 985 genes, 0.3%	10 out of 2950 genes, 0.3%	1
carboxylic acid binding (view genes)	3 out of 985 genes, 0.3%	10 out of 2950 genes, 0.3%	1
kinase binding (view genes)	6 out of 985 genes, 0.6%	20 out of 2950 genes, 0.7%	1
protein kinase binding (view genes)	6 out of 985 genes, 0.6%	20 out of 2950 genes, 0.7%	1
peroxidase activity (view genes)	2 out of 985 genes, 0.2%	7 out of 2950 genes, 0.2%	1
receptor binding (view genes)	2 out of 985 genes, 0.2%	7 out of 2950 genes, 0.2%	1
lipase activity (view genes)	2 out of 985 genes, 0.2%	7 out of 2950 genes, 0.2%	1
oxidoreductase activity, acting on peroxide as acceptor (view genes)	2 out of 985 genes, 0.2%	7 out of 2950 genes, 0.2%	1
transferase activity, transferring aldehyde or ketonic groups (view genes)	2 out of 985 genes, 0.2%	7 out of 2950 genes, 0.2%	1
double-stranded DNA binding (view genes)	4 out of 985 genes, 0.4%	14 out of 2950 genes, 0.5%	1
aspartic-type endopeptidase activity (view genes)	4 out of 985 genes, 0.4%	14 out of 2950 genes, 0.5%	1
aspartic-type peptidase activity (view genes)	4 out of 985 genes, 0.4%	14 out of 2950 genes, 0.5%	1
transporter activity (view genes)	87 out of 985 genes, 8.8%	274 out of 2950 genes, 9.3%	1
small GTPase regulator activity (view genes)	8 out of 985 genes, 0.8%	28 out of 2950 genes, 0.9%	1
protein transporter activity (view genes)	8 out of 985 genes, 0.8%	28 out of 2950 genes, 0.9%	1
GTPase regulator activity (view genes)	10 out of 985 genes, 1.0%	35 out of 2950 genes, 1.2%	1
RNA-directed DNA polymerase activity (view genes)	2 out of 985 genes, 0.2%	8 out of 2950 genes, 0.3%	1
lipid transporter activity (view genes)	2 out of 985 genes, 0.2%	8 out of 2950 genes, 0.3%	1
tRNA methyltransferase activity (view genes)	2 out of 985 genes, 0.2%	8 out of 2950 genes, 0.3%	1
translation factor activity, nucleic acid binding (view genes)	10 out of 985 genes, 1.0%	36 out of 2950 genes, 1.2%	1
protein dimerization activity (view genes)	13 out of 985 genes, 1.3%	46 out of 2950 genes, 1.6%	1
ion transmembrane transporter activity (view genes)	41 out of 985 genes, 4.2%	136 out of 2950 genes, 4.6%	1
protein binding transcription factor activity (view genes)	6 out of 985 genes, 0.6%	23 out of 2950 genes, 0.8%	1
transcription factor binding transcription factor activity (view genes)	6 out of 985 genes, 0.6%	23 out of 2950 genes, 0.8%	1
transcription cofactor activity (view genes)	6 out of 985 genes, 0.6%	23 out of 2950 genes, 0.8%	1
protein heterodimerization activity (view genes)	6 out of 985 genes, 0.6%	23 out of 2950 genes, 0.8%	1
sequence-specific DNA binding (view genes)	16 out of 985 genes, 1.6%	57 out of 2950 genes, 1.9%	1
protein serine/threonine phosphatase activity (view genes)	2 out of 985 genes, 0.2%	9 out of 2950 genes, 0.3%	1
oxidoreductase activity, acting on the CH-NH2 group of donors (view genes)	2 out of 985 genes, 0.2%	9 out of 2950 genes, 0.3%	1
oxidoreductase activity, acting on NAD(P)H (view genes)	2 out of 985 genes, 0.2%	9 out of 2950 genes, 0.3%	1
phosphotransferase activity, phosphate group as acceptor (view genes)	2 out of 985 genes, 0.2%	9 out of 2950 genes, 0.3%	1
RNA methyltransferase activity (view genes)	3 out of 985 genes, 0.3%	13 out of 2950 genes, 0.4%	1
oxidoreductase activity, acting on the CH-CH group of donors (view genes)	6 out of 985 genes, 0.6%	24 out of 2950 genes, 0.8%	1
nucleoside-triphosphatase regulator activity (view genes)	10 out of 985 genes, 1.0%	38 out of 2950 genes, 1.3%	1
endopeptidase activity (view genes)	15 out of 985 genes, 1.5%	55 out of 2950 genes, 1.9%	1
signal transducer activity (view genes)	4 out of 985 genes, 0.4%	17 out of 2950 genes, 0.6%	1
molecular transducer activity (view genes)	4 out of 985 genes, 0.4%	17 out of 2950 genes, 0.6%	1
acid-amino acid ligase activity (view genes)	9 out of 985 genes, 0.9%	35 out of 2950 genes, 1.2%	1
electron carrier activity (view genes)	10 out of 985 genes, 1.0%	39 out of 2950 genes, 1.3%	1
phosphoric diester hydrolase activity (view genes)	2 out of 985 genes, 0.2%	10 out of 2950 genes, 0.3%	1
translation initiation factor activity (view genes)	4 out of 985 genes, 0.4%	18 out of 2950 genes, 0.6%	1
FMN binding (view genes)	4 out of 985 genes, 0.4%	18 out of 2950 genes, 0.6%	1
rRNA binding (view genes)	4 out of 985 genes, 0.4%	18 out of 2950 genes, 0.6%	1
protein serine/threonine kinase activity (view genes)	30 out of 985 genes, 3.0%	107 out of 2950 genes, 3.6%	1
lipid binding (view genes)	11 out of 985 genes, 1.1%	44 out of 2950 genes, 1.5%	1
ATPase activity, coupled to transmembrane movement of substances (view genes)	13 out of 985 genes, 1.3%	51 out of 2950 genes, 1.7%	1
ATPase activity, coupled to movement of substances (view genes)	13 out of 985 genes, 1.3%	51 out of 2950 genes, 1.7%	1
peptidyl-prolyl cis-trans isomerase activity (view genes)	3 out of 985 genes, 0.3%	15 out of 2950 genes, 0.5%	1
exopeptidase activity (view genes)	3 out of 985 genes, 0.3%	15 out of 2950 genes, 0.5%	1
protein disulfide oxidoreductase activity (view genes)	3 out of 985 genes, 0.3%	15 out of 2950 genes, 0.5%	1
secondary active transmembrane transporter activity (view genes)	3 out of 985 genes, 0.3%	15 out of 2950 genes, 0.5%	1
cis-trans isomerase activity (view genes)	3 out of 985 genes, 0.3%	15 out of 2950 genes, 0.5%	1
O-acyltransferase activity (view genes)	2 out of 985 genes, 0.2%	11 out of 2950 genes, 0.4%	1
carbohydrate binding (view genes)	2 out of 985 genes, 0.2%	11 out of 2950 genes, 0.4%	1
protein kinase activity (view genes)	33 out of 985 genes, 3.4%	120 out of 2950 genes, 4.1%	1
disulfide oxidoreductase activity (view genes)	3 out of 985 genes, 0.3%	16 out of 2950 genes, 0.5%	1
metal ion binding (view genes)	161 out of 985 genes, 16.3%	527 out of 2950 genes, 17.9%	1
primary active transmembrane transporter activity (view genes)	14 out of 985 genes, 1.4%	57 out of 2950 genes, 1.9%	1
P-P-bond-hydrolysis-driven transmembrane transporter activity (view genes)	14 out of 985 genes, 1.4%	57 out of 2950 genes, 1.9%	1
cation binding (view genes)	165 out of 985 genes, 16.8%	540 out of 2950 genes, 18.3%	1
phospholipid binding (view genes)	10 out of 985 genes, 1.0%	43 out of 2950 genes, 1.5%	1
hydrolase activity, acting on acid anhydrides, catalyzing transmembrane movement of substances (view genes)	13 out of 985 genes, 1.3%	54 out of 2950 genes, 1.8%	1
calcium ion binding (view genes)	4 out of 985 genes, 0.4%	21 out of 2950 genes, 0.7%	1
ubiquitin thiolesterase activity (view genes)	3 out of 985 genes, 0.3%	17 out of 2950 genes, 0.6%	1
oxidoreductase activity (view genes)	88 out of 985 genes, 8.9%	304 out of 2950 genes, 10.3%	1
cation-transporting ATPase activity (view genes)	6 out of 985 genes, 0.6%	31 out of 2950 genes, 1.1%	1
flavin adenine dinucleotide binding (view genes)	5 out of 985 genes, 0.5%	27 out of 2950 genes, 0.9%	1
metal ion transmembrane transporter activity (view genes)	4 out of 985 genes, 0.4%	23 out of 2950 genes, 0.8%	1
active transmembrane transporter activity (view genes)	17 out of 985 genes, 1.7%	72 out of 2950 genes, 2.4%	1
ATPase activity, coupled to transmembrane movement of ions (view genes)	6 out of 985 genes, 0.6%	32 out of 2950 genes, 1.1%	1
enzyme regulator activity (view genes)	13 out of 985 genes, 1.3%	59 out of 2950 genes, 2.0%	1
ATPase activity, coupled to transmembrane movement of ions, rotational mechanism (view genes)	2 out of 985 genes, 0.2%	15 out of 2950 genes, 0.5%	1
oxidoreductase activity, acting on a sulfur group of donors (view genes)	5 out of 985 genes, 0.5%	29 out of 2950 genes, 1.0%	1
GTPase activator activity (view genes)	2 out of 985 genes, 0.2%	17 out of 2950 genes, 0.6%	1
thiolester hydrolase activity (view genes)	3 out of 985 genes, 0.3%	22 out of 2950 genes, 0.7%	1
peptidase activity (view genes)	25 out of 985 genes, 2.5%	108 out of 2950 genes, 3.7%	1
peptidase activity, acting on L-amino acid peptides (view genes)	21 out of 985 genes, 2.1%	94 out of 2950 genes, 3.2%	1
transition metal ion binding (view genes)	86 out of 985 genes, 8.7%	320 out of 2950 genes, 10.8%	1
cytochrome-c oxidase activity (view genes)	2 out of 985 genes, 0.2%	20 out of 2950 genes, 0.7%	1
heme-copper terminal oxidase activity (view genes)	2 out of 985 genes, 0.2%	20 out of 2950 genes, 0.7%	1
oxidoreductase activity, acting on a heme group of donors (view genes)	2 out of 985 genes, 0.2%	20 out of 2950 genes, 0.7%	1
oxidoreductase activity, acting on a heme group of donors, oxygen as acceptor (view genes)	2 out of 985 genes, 0.2%	20 out of 2950 genes, 0.7%	1
phosphatidylinositol binding (view genes)	2 out of 985 genes, 0.2%	21 out of 2950 genes, 0.7%	1
zinc ion binding (view genes)	69 out of 985 genes, 7.0%	268 out of 2950 genes, 9.1%	1
cation transmembrane transporter activity (view genes)	21 out of 985 genes, 2.1%	101 out of 2950 genes, 3.4%	1
hydrogen ion transmembrane transporter activity (view genes)	8 out of 985 genes, 0.8%	54 out of 2950 genes, 1.8%	1
enzyme activator activity (view genes)	2 out of 985 genes, 0.2%	25 out of 2950 genes, 0.8%	1
inorganic cation transmembrane transporter activity (view genes)	11 out of 985 genes, 1.1%	70 out of 2950 genes, 2.4%	1
monovalent inorganic cation transmembrane transporter activity (view genes)	8 out of 985 genes, 0.8%	59 out of 2950 genes, 2.0%	1
structural molecule activity (view genes)	39 out of 985 genes, 4.0%	198 out of 2950 genes, 6.7%	1
structural constituent of ribosome (view genes)	26 out of 985 genes, 2.6%	172 out of 2950 genes, 5.8%	1
Gene Ontology term	Genes annotated to the term
catalytic activity	YOL121C, YCL026C-B, YLR420W, YDL225W, YNR067C, YIR029W, YOL093W, YGR189C, YDR226W, YBR097W, YHR039C, YGR109W-B, YJR117W, YBR245C, YGL067W, YOR003W, YOL098C, YFR055W, YGL021W, YGR185C, YIL002C, YDR518W, YJL200C, YBR249C, YKR080W, YDR376W, YLR209C, YIR030C, YMR284W, YML061C, YGR271W, YMR109W, YNL316C, YBR252W, YDR519W, YHR209W, YDR054C, YPL272C, YMR301C, YGL085W, YHR164C, YPR145W, YMR015C, YOR180C,…
N-acyltransferase activity	YPL001W, YGR252W, YHR013C, YDR232W, YPR131C, YMR062C, YIR042C, YFL017C, YDR071C, YEL066W, YPR193C, YOR253W, YJL071W, YNL312W, YLR195C, YPL086C
aminoacyl-tRNA ligase activity	YDR023W, YHR020W, YBL076C, YGR264C, YGR185C, YGR125W, YGL245W, YLR060W, YHR019C, YIL078W, YNL073W, YPL160W, YPR033C, YFL022C, YDR268W, YOL097C, YPR047W, YOR168W, YNL247W, YDR341C, YKL194C, YBR121C, YER087W, YGR171C
ligase activity, forming carbon-oxygen bonds	YDR023W, YHR020W, YBL076C, YGR264C, YGR185C, YGR125W, YGL245W, YLR060W, YHR019C, YIL078W, YNL073W, YPL160W, YPR033C, YFL022C, YDR268W, YOL097C, YPR047W, YOR168W, YNL247W, YDR341C, YKL194C, YBR121C, YER087W, YGR171C
ligase activity, forming aminoacyl-tRNA and related compounds	YDR023W, YHR020W, YBL076C, YGR264C, YGR185C, YGR125W, YGL245W, YLR060W, YHR019C, YIL078W, YNL073W, YPL160W, YPR033C, YFL022C, YDR268W, YOL097C, YPR047W, YOR168W, YNL247W, YDR341C, YKL194C, YBR121C, YER087W, YGR171C
lyase activity	YGL026C, YJR024C, YAL012W, YKL211C, YLR359W, YAL039C, YGR170W, YHR018C, YDR127W, YHR174W, YOR386W, YDR234W, YOR202W, YBR248C, YHL018W, YFR055W, YNL169C, YER086W, YNL256W, YJL200C, YML060W, YCR053W, YJR016C, YGL009C, YEL021W, YPR002W, YOR128C, YNR043W, YKR097W, YOR278W, YNL316C, YMR323W, YER090W, YHR067W
N-acetyltransferase activity	YFL017C, YPL001W, YDR071C, YEL066W, YGR252W, YHR013C, YPR193C, YPR131C, YOR253W, YNL312W, YJL071W, YMR062C, YIR042C, YPL086C
ligase activity	YMR207C, YDR054C, YCL008C, YBL076C, YGR125W, YGL245W, YLR060W, YOL058W, YML096W, YIL078W, YPL160W, YPR033C, YPR145W, YFL022C, YBR208C, YDR268W, YNL247W, YKL132C, YBL039C, YNR057C, YLR153C, YGR204W, YBR094W, YAR015W, YGR061C, YDR023W, YGL062W, YHR020W, YGR264C, YGR185C, YGL234W, YHR019C, YDR242W, YNL073W, YBL080C, YBR084W, YLR306W, YOL097C, YPR047W, YOR168W, YBR218C, YDR341C, YNR016C, YKL194C, YBR…
hydrolase activity, acting on carbon-nitrogen (but not peptide) bonds	YIR027C, YLR420W, YJR062C, YIR029W, YPR179C, YMR120C, YIL164C, YGL243W, YDR242W, YGL194C, YDL042C, YIL165C, YCL030C, YDR321W, YBR183W, YJL126W, YIR032C, YPL111W, YBL033C, YLR307W
hydro-lyase activity	YDR234W, YOR202W, YGL026C, YJR024C, YPR002W, YHL018W, YOR278W, YNL316C, YJL200C, YJR016C, YGL009C, YMR323W, YDR127W, YHR067W, YHR174W
transferase activity, transferring glycosyl groups	YML106W, YJL183W, YBR023C, YEL011W, YHR128W, YOR103C, YDL093W, YLR258W, YJL137C, YBL082C, YNR030W, YBR248C, YGR199W, YOR321W, YDR354W, YFR015C, YPL076W, YBR038W, YBR110W, YEL002C, YGL065C, YMR300C, YGL047W, YJR143C, YKR061W, YNL038W, YGR032W, YLR209C, YMR271C, YML022W, YPR183W, YAL023C, YPL227C, YBR126C, YOR002W
transferase activity	YOL121C, YHR025W, YKL161C, YBR042C, YOL093W, YHR128W, YPL209C, YDL093W, YDR226W, YGL179C, YBR097W, YDR211W, YDR127W, YDL103C, YLR318W, YGR188C, YBR261C, YDR410C, YCR091W, YDR507C, YPL026C, YJR006W, YGL021W, YDR354W, YFR015C, YER069W, YGL047W, YBR249C, YPR010C, YLR209C, YBL009W, YNL012W, YAR018C, YDR020C, YEL022W, YPR183W, YAL023C, YPL227C, YLR446W, YCL055W, YPR074C, YDR300C, YIR008C, YAR035W, YPR…
carbon-oxygen lyase activity	YGL026C, YJR024C, YCR053W, YML060W, YJL200C, YJR016C, YGL009C, YDR127W, YHR174W, YDR234W, YPR002W, YOR202W, YHL018W, YNL316C, YOR278W, YMR323W, YHR067W
nucleoside binding	YOL121C, YHR025W, YKL161C, YDL225W, YGL245W, YPL008W, YBL023C, YPL209C, YDR226W, YGL179C, YML064C, YLR314C, YLR274W, YDR127W, YGR188C, YBR245C, YHR005C, YCR091W, YPL026C, YOR205C, YBR164C, YGR204W, YBR237W, YOR217W, YLR262C, YLR276C, YNL082W, YML124C, YOL090W, YMR128W, YGR185C, YFR031C, YHR023W, YPR010C, YLR243W, YAR018C, YLR398C, YDR020C, YGL120C, YML061C, YGR271W, YMR109W, YLR446W, YGR173W, YOR…
purine nucleoside binding	YOL121C, YHR025W, YKL161C, YDL225W, YGL245W, YPL008W, YBL023C, YPL209C, YDR226W, YGL179C, YML064C, YLR314C, YLR274W, YDR127W, YGR188C, YBR245C, YHR005C, YCR091W, YPL026C, YOR205C, YBR164C, YGR204W, YBR237W, YOR217W, YLR262C, YLR276C, YNL082W, YML124C, YOL090W, YMR128W, YGR185C, YFR031C, YHR023W, YPR010C, YLR243W, YAR018C, YLR398C, YDR020C, YGL120C, YML061C, YGR271W, YMR109W, YLR446W, YGR173W, YOR…
purine ribonucleoside binding	YOL121C, YHR025W, YKL161C, YDL225W, YGL245W, YPL008W, YBL023C, YPL209C, YDR226W, YGL179C, YML064C, YLR314C, YLR274W, YDR127W, YGR188C, YBR245C, YHR005C, YCR091W, YPL026C, YOR205C, YBR164C, YGR204W, YBR237W, YOR217W, YLR262C, YLR276C, YNL082W, YML124C, YOL090W, YMR128W, YGR185C, YFR031C, YHR023W, YPR010C, YLR243W, YAR018C, YLR398C, YDR020C, YGL120C, YML061C, YGR271W, YMR109W, YLR446W, YGR173W, YOR…
purine ribonucleoside triphosphate binding	YOL121C, YHR025W, YKL161C, YDL225W, YGL245W, YPL008W, YBL023C, YPL209C, YDR226W, YGL179C, YML064C, YLR314C, YLR274W, YDR127W, YGR188C, YBR245C, YHR005C, YCR091W, YPL026C, YOR205C, YBR164C, YGR204W, YBR237W, YOR217W, YLR262C, YLR276C, YNL082W, YML124C, YOL090W, YMR128W, YGR185C, YFR031C, YHR023W, YPR010C, YLR243W, YAR018C, YLR398C, YDR020C, YGL120C, YML061C, YGR271W, YMR109W, YLR446W, YGR173W, YOR…
purine ribonucleotide binding	YOL121C, YHR025W, YKL161C, YDL225W, YGL245W, YPL008W, YBL023C, YPL209C, YDR226W, YGL179C, YML064C, YLR314C, YLR274W, YDR127W, YGR188C, YBR245C, YHR005C, YCR091W, YPL026C, YOR205C, YBR164C, YGR204W, YBR237W, YOR217W, YLR262C, YLR276C, YNL082W, YML124C, YOL090W, YMR128W, YGR185C, YFR031C, YHR023W, YPR010C, YLR243W, YAR018C, YLR398C, YDR020C, YGL120C, YML061C, YGR271W, YMR109W, YLR446W, YGR173W, YOR…
ribonucleoside binding	YOL121C, YHR025W, YKL161C, YDL225W, YGL245W, YPL008W, YBL023C, YPL209C, YDR226W, YGL179C, YML064C, YLR314C, YLR274W, YDR127W, YGR188C, YBR245C, YHR005C, YCR091W, YPL026C, YOR205C, YBR164C, YGR204W, YBR237W, YOR217W, YLR262C, YLR276C, YNL082W, YML124C, YOL090W, YMR128W, YGR185C, YFR031C, YHR023W, YPR010C, YLR243W, YAR018C, YLR398C, YDR020C, YGL120C, YML061C, YGR271W, YMR109W, YLR446W, YGR173W, YOR…
helicase activity	YPL008W, YBL023C, YNR011C, YNL035C, YLR274W, YKL078W, YHR065C, YOR204W, YBR245C, YGL078C, YBR114W, YFL002C, YKR059W, YBR237W, YLR276C, YMR106C, YBR202W, YPL029W, YEL032W, YKR024C, YMR128W, YGL064C, YLR419W, YLR430W, YDR021W, YPR010C, YPL235W, YNR038W, YGL120C, YMR284W, YLR398C, YGR271W, YOL095C, YLL008W, YGL150C, YOR046C
ATP-dependent helicase activity	YKR024C, YMR128W, YGL064C, YPL008W, YNR011C, YDR021W, YPR010C, YNL035C, YPL235W, YNR038W, YKL078W, YHR065C, YOR204W, YLR398C, YGL120C, YGL078C, YMR284W, YBR114W, YGR271W, YOL095C, YLL008W, YFL002C, YKR059W, YBR237W, YLR276C, YMR106C, YOR046C
purine NTP-dependent helicase activity	YKR024C, YMR128W, YGL064C, YPL008W, YNR011C, YDR021W, YPR010C, YNL035C, YPL235W, YNR038W, YKL078W, YHR065C, YOR204W, YLR398C, YGL120C, YGL078C, YMR284W, YBR114W, YGR271W, YOL095C, YLL008W, YFL002C, YKR059W, YBR237W, YLR276C, YMR106C, YOR046C
purine nucleotide binding	YOL121C, YHR025W, YKL161C, YDL225W, YGL245W, YPL008W, YBL023C, YPL209C, YDR226W, YGL179C, YML064C, YLR314C, YLR274W, YDR127W, YGR188C, YBR245C, YHR005C, YCR091W, YPL026C, YOR205C, YBR164C, YGR204W, YBR237W, YOR217W, YLR262C, YLR276C, YNL082W, YML124C, YOL090W, YMR128W, YGR185C, YFR031C, YHR023W, YPR010C, YLR243W, YAR018C, YLR398C, YDR020C, YGL120C, YML061C, YGR271W, YMR109W, YLR446W, YGR173W, YOR…
acetyltransferase activity	YPL272C, YFL017C, YPL001W, YDR071C, YEL066W, YGR252W, YHR013C, YPR193C, YOR253W, YPR131C, YNL312W, YJL071W, YMR062C, YIR042C, YPL086C
ribonucleotide binding	YOL121C, YHR025W, YKL161C, YDL225W, YGL245W, YPL008W, YBL023C, YPL209C, YDR226W, YGL179C, YML064C, YLR314C, YLR274W, YDR127W, YGR188C, YBR245C, YHR005C, YCR091W, YPL026C, YOR205C, YBR164C, YGR204W, YBR237W, YOR217W, YLR262C, YLR276C, YNL082W, YML124C, YOL090W, YMR128W, YGR185C, YFR031C, YHR023W, YPR010C, YLR243W, YAR018C, YLR398C, YDR020C, YGL120C, YML061C, YGR271W, YMR109W, YLR446W, YGR173W, YOR…
ATP binding	YOL121C, YHR025W, YKL161C, YDL225W, YGL245W, YPL008W, YBL023C, YPL209C, YDR226W, YGL179C, YLR274W, YDR127W, YGR188C, YBR245C, YCR091W, YPL026C, YGR204W, YBR237W, YOR217W, YLR276C, YNL082W, YOL090W, YMR128W, YGR185C, YFR031C, YHR023W, YPR010C, YAR018C, YLR398C, YDR020C, YGL120C, YML061C, YGR271W, YMR109W, YLR446W, YKL194C, YOL095C, YJL034W, YMR001C, YGR092W, YNL250W, YJL087C, YOR046C, YFL008W, YMR…
adenyl ribonucleotide binding	YOL121C, YHR025W, YKL161C, YDL225W, YGL245W, YPL008W, YBL023C, YPL209C, YDR226W, YGL179C, YLR274W, YDR127W, YGR188C, YBR245C, YCR091W, YPL026C, YGR204W, YBR237W, YOR217W, YLR276C, YNL082W, YOL090W, YMR128W, YGR185C, YFR031C, YHR023W, YPR010C, YAR018C, YLR398C, YDR020C, YGL120C, YML061C, YGR271W, YMR109W, YLR446W, YKL194C, YOL095C, YJL034W, YMR001C, YGR092W, YNL250W, YJL087C, YOR046C, YFL008W, YMR…
biotin carboxylase activity	YGL062W, YBR218C, YNR016C, YBR208C
adenyl nucleotide binding	YOL121C, YHR025W, YKL161C, YDL225W, YGL245W, YPL008W, YBL023C, YPL209C, YDR226W, YGL179C, YLR274W, YDR127W, YGR188C, YBR245C, YCR091W, YPL026C, YGR204W, YBR237W, YOR217W, YLR276C, YNL082W, YOL090W, YMR128W, YGR185C, YFR031C, YHR023W, YPR010C, YAR018C, YLR398C, YDR020C, YGL120C, YML061C, YGR271W, YMR109W, YLR446W, YKL194C, YOL095C, YJL034W, YMR001C, YGR092W, YNL250W, YJL087C, YOR046C, YFL008W, YMR…
anion binding	YOL121C, YHR025W, YKL161C, YDL225W, YGL245W, YPL008W, YBL023C, YPL209C, YDR226W, YGL179C, YML064C, YLR314C, YLR274W, YDR127W, YGR188C, YBR245C, YHR005C, YGL236C, YCR091W, YPL026C, YOR205C, YFR055W, YLR044C, YBR164C, YGR204W, YBR237W, YOR217W, YLR262C, YLR276C, YNL082W, YML124C, YOL090W, YMR128W, YGR185C, YDL178W, YFR031C, YCR053W, YHR023W, YPR010C, YLR243W, YAR018C, YLR398C, YDR020C, YGL120C, YML…
oxidoreductase activity, acting on the CH-NH group of donors	YER023W, YOR236W, YLR142W, YHR037W, YIR034C, YGR204W, YKR080W, YBR084W
oxidoreductase activity, acting on the CH-NH group of donors, NAD or NADP as acceptor	YIR034C, YGR204W, YER023W, YKR080W, YOR236W, YBR084W, YHR037W
organic anion transmembrane transporter activity	YJR001W, YDL210W, YPL265W, YDR046C, YBR132C, YKR039W, YNL268W, YPL274W, YNL270C, YBR068C, YDR508C, YEL063C, YOR348C, YCR098C, YMR241W
transferase activity, transferring acyl groups other than amino-acyl groups	YPL272C, YPL001W, YGR252W, YHR013C, YDR232W, YPR131C, YMR062C, YIR042C, YNR019W, YFL017C, YDR071C, YEL066W, YCR034W, YPR193C, YDR148C, YOR253W, YNL312W, YPL231W, YJL071W, YLR195C, YPL086C, YPL028W
transferase activity, transferring hexosyl groups	YBR038W, YPL076W, YJL183W, YEL002C, YBR023C, YEL011W, YGL065C, YJR143C, YGL047W, YKR061W, YOR103C, YDL093W, YLR258W, YNL038W, YGR032W, YBL082C, YPR183W, YAL023C, YGR199W, YBR126C, YOR002W, YOR321W, YFR015C
transferase activity, transferring acyl groups	YPL272C, YBR042C, YDR232W, YML126C, YJL091C, YMR062C, YKR067W, YDR071C, YDL131W, YEL066W, YJL071W, YPL231W, YLR195C, YPL001W, YGR252W, YNR001C, YHR013C, YDR018C, YPR131C, YNR019W, YIR042C, YFL017C, YIR031C, YCR034W, YPR193C, YOR253W, YAR035W, YDR148C, YNL312W, YPL086C, YCR005C, YPL028W
DNA-directed RNA polymerase activity	YNL328C, YKL144C, YPR187W, YNL248C, YOR340C, YDR045C, YPR010C, YNL113W, YPR110C, YJL011C, YDL150W, YBR154C, YJR063W, YIR008C, YLR104W, YHR143W-A
RNA polymerase activity	YNL328C, YKL144C, YPR187W, YNL248C, YOR340C, YDR045C, YPR010C, YNL113W, YPR110C, YJL011C, YDL150W, YBR154C, YJR063W, YIR008C, YLR104W, YHR143W-A
amino acid transmembrane transporter activity	YJR001W, YDL210W, YPL265W, YDR046C, YBR132C, YKR039W, YNL268W, YPL274W, YNL270C, YDR508C, YBR068C, YEL063C, YOR348C
organic acid transmembrane transporter activity	YJR001W, YDL210W, YPL265W, YDR046C, YBR132C, YKR039W, YNL268W, YPL274W, YNL270C, YDR508C, YBR068C, YEL063C, YOR348C, YMR241W
carboxylic acid transmembrane transporter activity	YJR001W, YDL210W, YPL265W, YDR046C, YBR132C, YKR039W, YNL268W, YPL274W, YNL270C, YDR508C, YBR068C, YEL063C, YOR348C, YMR241W
methylenetetrahydrofolate dehydrogenase (NADP+) activity	YGR204W, YKR080W, YBR084W
tRNA-specific ribonuclease activity	YNL221C, YLR105C, YAR008W
phenylalanine-tRNA ligase activity	YPR047W, YLR060W, YFL022C
ARF guanyl-nucleotide exchange factor activity	YBL060W, YEL022W, YDR170C
hydrolase activity, acting on carbon-nitrogen (but not peptide) bonds, in linear amidines	YIR032C, YPL111W, YIR029W
carbon-nitrogen lyase activity	YER086W, YHR018C, YLR359W
ligase activity, forming carbon-carbon bonds	YGL062W, YBR218C, YNR016C
oxidoreductase activity, acting on the aldehyde or oxo group of donors, NAD or NADP as acceptor	YMR169C, YBR115C, YPL061W, YER069W, YHR037W, YMR110C, YDR158W, YHR039C, YJR009C, YER073W
carbohydrate derivative transporter activity	YER039C, YAL022C, YER039C-A, YEL004W
cytoskeletal protein binding	YNL138W, YOR239W, YMR109W, YBR234C, YDL178W, YNL153C, YGL106W, YDR129C, YML094W, YGR080W, YEL003W, YAL029C
intramolecular transferase activity	YOL056W, YHR072W, YOR243C, YPR060C, YKL127W, YOR128C, YOL066C, YFL045C, YPL212C, YNL292W, YLR175W, YHR089C
DNA helicase activity	YEL032W, YMR284W, YPL008W, YBL023C, YOL095C, YLR274W, YMR106C, YPL235W, YBR202W
unfolded protein binding	YLR200W, YAL058W, YBR227C, YGR078C, YNL153C, YMR214W, YDL143W, YNL077W, YJL034W, YOR265W, YJL179W, YLR090W, YML094W, YEL003W
anion transmembrane transporter activity	YGR125W, YDR046C, YBR132C, YBR068C, YDR508C, YOR348C, YJR040W, YMR241W, YJR001W, YPL265W, YDL210W, YKR039W, YNL268W, YNL142W, YPL274W, YNL270C, YEL063C, YCR098C
nucleotide binding	YOL121C, YDL225W, YBL023C, YDR226W, YML064C, YMR090W, YLR274W, YDR127W, YBR245C, YHR005C, YGL236C, YDR507C, YNL175C, YOR205C, YFL045C, YBR164C, YGR204W, YBR237W, YKL029C, YJR009C, YOL090W, YGR185C, YER069W, YPR010C, YKR080W, YDR376W, YLR243W, YLR398C, YDR020C, YEL022W, YML061C, YGR271W, YMR109W, YER023W, YLR446W, YGR173W, YOR133W, YKL194C, YNL163C, YGL157W, YOR046C, YFL008W, YMR301C, YBL076C, YNL…
nucleoside phosphate binding	YOL121C, YDL225W, YBL023C, YDR226W, YML064C, YMR090W, YLR274W, YDR127W, YBR245C, YHR005C, YGL236C, YDR507C, YNL175C, YOR205C, YFL045C, YBR164C, YGR204W, YBR237W, YKL029C, YJR009C, YOL090W, YGR185C, YER069W, YPR010C, YKR080W, YDR376W, YLR243W, YLR398C, YDR020C, YEL022W, YML061C, YGR271W, YMR109W, YER023W, YLR446W, YGR173W, YOR133W, YKL194C, YNL163C, YGL157W, YOR046C, YFL008W, YMR301C, YBL076C, YNL…
small molecule binding	YOL121C, YDL225W, YBL023C, YDR226W, YML064C, YMR090W, YLR274W, YDR127W, YBR245C, YHR005C, YGL236C, YDR507C, YNL175C, YOR205C, YFL045C, YBR164C, YGR204W, YBR237W, YKL029C, YJR009C, YOL090W, YGR185C, YER069W, YPR010C, YKR080W, YDR376W, YLR243W, YLR398C, YDR020C, YEL022W, YML061C, YGR271W, YMR109W, YER023W, YLR446W, YGR173W, YOR133W, YKL194C, YNL163C, YGL157W, YOR046C, YFL008W, YMR301C, YBL076C, YNL…
organic cyclic compound binding	YOL121C, YDL225W, YBL023C, YDR226W, YML064C, YMR090W, YIL101C, YLR274W, YDR127W, YOR028C, YGR109W-B, YBR245C, YHR005C, YGL236C, YDR507C, YCR065W, YNL175C, YOR205C, YFL045C, YBR164C, YGR204W, YBR237W, YKL029C, YJR009C, YGR162W, YOL090W, YGR185C, YER069W, YKR038C, YCR053W, YLR022C, YBL003C, YPR010C, YKR080W, YIL009C-A, YDR376W, YLR243W, YLR398C, YMR284W, YDR020C, YEL022W, YML061C, YGR271W, YMR109W,…
heterocyclic compound binding	YOL121C, YDL225W, YBL023C, YDR226W, YML064C, YMR090W, YIL101C, YLR274W, YDR127W, YOR028C, YGR109W-B, YBR245C, YHR005C, YGL236C, YDR507C, YCR065W, YNL175C, YOR205C, YFL045C, YBR164C, YGR204W, YBR237W, YKL029C, YJR009C, YGR162W, YOL090W, YGR185C, YER069W, YKR038C, YCR053W, YLR022C, YBL003C, YPR010C, YKR080W, YIL009C-A, YDR376W, YLR243W, YLR398C, YMR284W, YDR020C, YEL022W, YML061C, YGR271W, YMR109W,…
carbon-nitrogen ligase activity, with glutamine as amido-N-donor	YML096W, YDR242W, YPR145W, YBL080C, YBR208C, YGR061C, YMR217W
DNA-directed DNA polymerase activity	YJR006W, YNL262W, YCR014C, YDL102W, YPR175W, YNL102W
hydrolase activity, acting on carbon-nitrogen (but not peptide) bonds, in linear amides	YDR242W, YGL194C, YDR321W, YDL042C, YPR179C, YBR183W
intramolecular oxidoreductase activity, interconverting aldoses and ketoses	YER003C, YOR095C, YKL211C, YPR118W, YDR050C, YKR026C
carbon-carbon lyase activity	YNL169C, YOR386W, YEL021W, YBR248C, YNL256W, YKL211C, YOR128C, YKR097W, YNR043W, YGR170W, YER090W
ion channel activity	YGR217W, YDR033W, YJR040W, YCR021C, YBR054W
hydroxymethyl-, formyl- and related transferase activity	YLR058C, YBR176W, YBL013W, YBR084W, YMR120C
substrate-specific channel activity	YGR217W, YDR033W, YJR040W, YCR021C, YBR054W
2 iron, 2 sulfur cluster binding	YOR226C, YPR002W, YPL252C, YPL135W, YKR071C
mannosyltransferase activity	YPR183W, YAL023C, YGL065C, YJR143C, YKR061W, YGR199W, YDL093W, YOR321W
NAD binding	YCL030C, YIL094C, YER069W, YER081W, YLR174W, YDR158W, YDR191W, YKL029C, YDL042C, YDL022W, YJR009C, YOR025W
ligase activity, forming carbon-nitrogen bonds	YDR054C, YGL062W, YCL008C, YGL234W, YOL058W, YML096W, YDR242W, YPR145W, YBL080C, YBR084W, YLR306W, YBR208C, YBR218C, YNR016C, YKL132C, YBL039C, YOL049W, YNR057C, YGR204W, YMR113W, YAR015W, YBR094W, YDL141W, YMR217W, YGR061C, YLR129W
structural constituent of cytoskeleton	YML124C, YHR172W, YHR129C, YFL037W
UDP-glycosyltransferase activity	YLR258W, YBR038W, YPL076W, YNL038W, YGR032W, YFR015C, YBR126C
transferase activity, transferring pentosyl groups	YML106W, YBR248C, YMR300C, YDR354W, YLR209C, YMR271C, YML022W
carboxy-lyase activity	YNL169C, YGR170W, YEL021W, YKL211C, YOR128C, YKR097W, YNR043W
intramolecular oxidoreductase activity	YMR202W, YER003C, YOR095C, YKL211C, YPR118W, YDR050C, YKR026C
isomerase activity	YOL056W, YHR072W, YDR518W, YKL211C, YPR118W, YLR216C, YOL066C, YMR202W, YPL212C, YGL009C, YER003C, YOR095C, YNL200C, YNL292W, YHR089C, YJL153C, YIR030C, YOR243C, YPR060C, YOR128C, YKL127W, YDR050C, YNR071C, YFL045C, YDR519W, YJR032W, YLR175W, YKR026C
tRNA-intron endonuclease activity	YLR105C, YAR008W
N-acetyl-gamma-glutamyl-phosphate reductase activity	YDR158W, YER069W
acetyl-CoA:L-glutamate N-acetyltransferase activity	YJL071W, YMR062C
anthranilate synthase activity	YKL211C, YER090W
citrate (Si)-synthase activity	YNR001C, YCR005C
formate-tetrahydrofolate ligase activity	YGR204W, YBR084W
glutamate 5-kinase activity	YHR033W, YDR300C
methionyl-tRNA formyltransferase activity	YBL013W, YBR084W
orotate phosphoribosyltransferase activity	YML106W, YMR271C
phosphatidylserine decarboxylase activity	YNL169C, YGR170W
pyruvate carboxylase activity	YGL062W, YBR218C
methionine-tRNA ligase activity	YGR264C, YGR171C
proline-tRNA ligase activity	YHR020W, YER087W
threonine-tRNA ligase activity	YIL078W, YKL194C
tryptophan-tRNA ligase activity	YOL097C, YDR268W
pyridoxal kinase activity	YEL029C, YNR027W
2-dehydropantoate 2-reductase activity	YDL144C, YHR063C
mannitol-1-phosphate 5-dehydrogenase activity	YNR073C, YEL070W
tRNA (cytosine) methyltransferase activity	YOR239W, YBL024W
oxidoreductase activity, acting on the CH-CH group of donors, quinone or related compound as acceptor	YKL216W, YOL071W
succinyltransferase activity	YDR148C, YDR232W
hydrolase activity, acting on carbon-nitrogen (but not peptide) bonds, in cyclic amides	YIR027C, YLR420W
amidine-lyase activity	YHR018C, YLR359W
5'-flap endonuclease activity	YKL113C, YHR164C
nucleoside kinase activity	YJR105W, YNR012W
protein complex scaffold	YCR002C, YHR107C
flap endonuclease activity	YKL113C, YHR164C
beta-glucanase activity	YNR067C, YLR144C
glucan endo-1,3-beta-glucanase activity, C-3 substituted reducing group	YNR067C, YLR144C
glucan endo-1,4-beta-glucanase activity, C-3 substituted reducing group	YNR067C, YLR144C
nucleotide-sugar transmembrane transporter activity	YER039C, YER039C-A, YEL004W
6-phosphogluconolactonase activity	YGR248W, YNR034W, YHR163W
amino acid kinase activity	YHR025W, YHR033W, YDR300C
NAD+ binding	YDR191W, YDL042C, YOR025W
iron-sulfur cluster binding	YDR091C, YDR234W, YPR002W, YNL262W, YPL252C, YKR071C, YJR137C, YJL200C, YOR226C, YGL009C, YPL135W, YPL086C
metal cluster binding	YDR091C, YDR234W, YPR002W, YNL262W, YPL252C, YKR071C, YJR137C, YJL200C, YOR226C, YGL009C, YPL135W, YPL086C
hydrolase activity	YLR420W, YDL225W, YNR067C, YIR029W, YPL008W, YBL023C, YFR025C, YGR189C, YHR163W, YIL164C, YOL057W, YIL162W, YDR101C, YDL236W, YLR274W, YOL038W, YIL165C, YJR117W, YBR245C, YGL067W, YOR003W, YHR005C, YHL035C, YJL126W, YDL227C, YBR237W, YOR217W, YDR386W, YLR276C, YBR094W, YFR005C, YML124C, YFR010W, YPL246C, YMR128W, YIL002C, YGR105W, YLR377C, YHR023W, YDR242W, YPR010C, YOL021C, YMR305C, YDR284C, YLR…
transferase activity, transferring phosphorus-containing groups	YDR248C, YOL121C, YHR025W, YKL161C, YLR345W, YPL209C, YDR226W, YGL179C, YBR097W, YDL214C, YDR211W, YDR127W, YDL103C, YLR318W, YGR188C, YCR036W, YJL011C, YCR091W, YBR154C, YDR507C, YPL026C, YKL048C, YJR006W, YHR143W-A, YGL021W, YDL079C, YNL256W, YOR233W, YER069W, YPR175W, YPR010C, YNL113W, YBL068W, YBL009W, YGR052W, YDR247W, YPR110C, YMR205C, YAR018C, YDL101C, YDR020C, YEL022W, YNL130C, YLR446W, Y…
pseudouridine synthase activity	YOR243C, YPL212C, YNL292W, YOL066C, YLR175W, YHR089C
identical protein binding	YCR045C, YOR003W, YNL015W, YDL022W, YLR186W, YDR283C
pyrophosphatase activity	YDL225W, YMR267W, YPL008W, YBL023C, YNR011C, YOR011W, YGR152C, YLR274W, YLL013C, YHR065C, YBR245C, YCL030C, YGL078C, YBR114W, YHR005C, YHL035C, YFL037W, YNL218W, YEL051W, YBR237W, YOR217W, YLR276C, YMR106C, YBR202W, YKR024C, YML124C, YEL032W, YLR212C, YOL094C, YMR128W, YLR419W, YHR023W, YLR430W, YDR021W, YPR010C, YPL155C, YJL194W, YLR398C, YMR284W, YGL120C, YML061C, YGR271W, YMR109W, YNL098C, YOR…
hydrolase activity, acting on acid anhydrides, in phosphorus-containing anhydrides	YDL225W, YMR267W, YPL008W, YBL023C, YNR011C, YOR011W, YGR152C, YLR274W, YLL013C, YHR065C, YBR245C, YCL030C, YGL078C, YBR114W, YHR005C, YHL035C, YFL037W, YNL218W, YEL051W, YBR237W, YOR217W, YLR276C, YMR106C, YBR202W, YKR024C, YML124C, YEL032W, YLR212C, YOL094C, YMR128W, YLR419W, YHR023W, YLR430W, YDR021W, YPR010C, YPL155C, YJL194W, YLR398C, YMR284W, YGL120C, YML061C, YGR271W, YMR109W, YNL098C, YOR…
channel activity	YGR217W, YDR033W, YJR040W, YCR021C, YBR054W
passive transmembrane transporter activity	YGR217W, YDR033W, YJR040W, YCR021C, YBR054W
transferase activity, transferring one-carbon groups	YPL273W, YOL093W, YPL030W, YMR120C, YBR176W, YBL013W, YBR236C, YBR061C, YBR084W, YER091C, YBR261C, YHR007C, YLR058C, YOR239W, YMR321C, YDR410C, YHR109W, YLR186W, YJL088W, YML014W, YCL055W, YOR074C, YCL054W, YNL061W, YBL024W, YDR440W, YFR033C, YHR209W, YJL130C
actin binding	YNL138W, YOR239W, YDR129C, YMR109W, YBR234C, YDL178W, YGR080W, YAL029C
nucleoside-triphosphatase activity	YDL225W, YPL008W, YBL023C, YNR011C, YOR011W, YGR152C, YLR274W, YLL013C, YHR065C, YBR245C, YGL078C, YBR114W, YHR005C, YHL035C, YFL037W, YNL218W, YEL051W, YBR237W, YOR217W, YLR276C, YMR106C, YBR202W, YKR024C, YEL032W, YML124C, YLR212C, YOL094C, YMR128W, YLR419W, YHR023W, YLR430W, YDR021W, YPR010C, YPL155C, YJL194W, YLR398C, YMR284W, YGL120C, YML061C, YGR271W, YMR109W, YNL098C, YOR133W, YOL095C, YNL…
protein tyrosine/serine/threonine phosphatase activity	YFR028C, YIR026C, YBR276C, YLR243W
UDP-glucosyltransferase activity	YLR258W, YGR032W, YFR015C, YBR126C
phosphate transmembrane transporter activity	YER039C, YBR296C, YER039C-A, YEL004W
motor activity	YDR424C, YPL155C, YMR109W, YLL013C, YAL029C, YHR023W
carbohydrate kinase activity	YMR205C, YLR345W, YOL136C, YCL040W, YCR036W, YFR053C
ATPase activity, coupled	YMR301C, YPL008W, YDR040C, YAL026C, YHR164C, YNR011C, YOR011W, YNL035C, YKL209C, YKL078W, YHR065C, YOR204W, YGL006W, YPL058C, YGR020C, YGL078C, YBR114W, YEL051W, YFL002C, YKR059W, YJR121W, YBR237W, YLR276C, YOR217W, YMR106C, YKR024C, YBR295W, YLR188W, YMR128W, YGL064C, YDR021W, YPR010C, YPL235W, YNR038W, YLR398C, YGL120C, YMR284W, YGR271W, YKL197C, YOL095C, YLL008W, YPL270W, YOR046C
nucleotidyltransferase activity	YNL328C, YKL144C, YPR187W, YNL248C, YOR340C, YPR175W, YDR045C, YPR010C, YNL113W, YDR211W, YDL103C, YLR318W, YPR110C, YJL011C, YNL262W, YDL150W, YDL102W, YDL055C, YBR154C, Q0055, YNL102W, YLR104W, YJR063W, YIR008C, YJR006W, YHR143W-A, YCR014C
carboxylic ester hydrolase activity	YHR020W, YPL095C, YBL076C, YGR248W, YDL219W, YHR163W, YBL057C, YPL160W, YNR034W
hydrolase activity, acting on acid anhydrides	YDL225W, YMR267W, YPL008W, YBL023C, YNR011C, YOR011W, YGR152C, YLR274W, YLL013C, YHR065C, YBR245C, YCL030C, YGL078C, YBR114W, YHR005C, YHL035C, YFL037W, YNL218W, YEL051W, YBR237W, YOR217W, YLR276C, YMR106C, YBR202W, YKR024C, YML124C, YEL032W, YLR212C, YOL094C, YMR128W, YLR419W, YHR023W, YLR430W, YDR021W, YPR010C, YPL155C, YJL194W, YLR398C, YMR284W, YGL120C, YML061C, YGR271W, YMR109W, YNL098C, YOR…
GTP binding	YDL225W, YMR138W, YNL093W, YML064C, YLR314C, YKR084C, YGR152C, YOR187W, YAL036C, YHR005C, YOR076C, YHR107C, YDL055C, YFL037W, YPR080W, YOR205C, YOR094W, YBR164C, YLR262C, YML124C, YDR218C, YNL090W, YLR212C, YMR211W, YNL180C, YGL210W, YLR243W, YER006W, YCR002C, YNL098C, YGR173W, YOR133W, YNL163C, YPL051W, YER031C
guanyl nucleotide binding	YDL225W, YMR138W, YNL093W, YML064C, YLR314C, YKR084C, YGR152C, YOR187W, YAL036C, YHR005C, YOR076C, YHR107C, YDL055C, YFL037W, YPR080W, YOR205C, YOR094W, YBR164C, YLR262C, YML124C, YDR218C, YNL090W, YLR212C, YMR211W, YNL180C, YGL210W, YLR243W, YER006W, YCR002C, YNL098C, YGR173W, YOR133W, YNL163C, YPL051W, YER031C
guanyl ribonucleotide binding	YDL225W, YMR138W, YNL093W, YML064C, YLR314C, YKR084C, YGR152C, YOR187W, YAL036C, YHR005C, YOR076C, YHR107C, YDL055C, YFL037W, YPR080W, YOR205C, YOR094W, YBR164C, YLR262C, YML124C, YDR218C, YNL090W, YLR212C, YMR211W, YNL180C, YGL210W, YLR243W, YER006W, YCR002C, YNL098C, YGR173W, YOR133W, YNL163C, YPL051W, YER031C
nucleic acid binding	YPL008W, YBL023C, YML027W, YIL101C, YKR060W, YDR224C, YLR274W, YHR148W, YOR028C, YLR318W, YGR109W-B, YLL046C, YPR102C, YBR245C, YCR065W, YNL175C, YJR006W, YNL284C-A, YDL227C, YBR237W, YOR217W, YDR386W, YLR276C, YGR162W, YDR449C, YNL082W, YOL090W, YMR128W, YOL041C, YKR038C, YLR022C, YBL003C, YML105C, YPR010C, YIL009C-A, YOL021C, YOL144W, YLR398C, YMR284W, YGL120C, YGR271W, YIL079C, YLR105C, YAR008…
iron ion binding	YPR048W, YJR025C, Q0055, YJR137C, YEL039C, YCR053W, YGR060W, YOR226C, YMR272C, YLR056W, YPL135W, YMR015C, YHR007C
protein tyrosine phosphatase activity	YFR028C, YPR073C, YIR026C, YJR110W, YBR276C, YLR243W, YMR036C
guanyl-nucleotide exchange factor activity	YKR068C, YAL041W, YBL060W, YEL022W, YAL024C, YDR170C, YKR026C
oxidoreductase activity, acting on the aldehyde or oxo group of donors	YMR169C, YBR115C, YPL061W, YER069W, YHR037W, YMR110C, YDR158W, YHR039C, YJR009C, YER073W
histone acetyltransferase activity	YPL001W, YGR252W, YPL086C
endodeoxyribonuclease activity	YIR027C, YKL113C, YHR164C
S-methyltransferase activity	YPL273W, YMR321C, YER091C
7S RNA binding	YML105C, YPL210C, YKL122C
phosphofructokinase activity	YMR205C, YLR345W, YOL136C
nucleotide transmembrane transporter activity	YER039C, YER039C-A, YEL004W
tubulin binding	YEL003W, YML094W, YNL153C
malate dehydrogenase activity	YFL045C, YKL029C, YOL126C
phosphotransferase activity, carboxyl group as acceptor	YHR033W, YER069W, YDR300C
endodeoxyribonuclease activity, producing 5'-phosphomonoesters	YIR027C, YKL113C, YHR164C
cyclohydrolase activity	YCL030C, YBL033C, YMR120C
heat shock protein binding	YNL077W, YLR090W, YMR214W
telomeric DNA binding	YMR284W, YIL009C-A, YMR106C
DNA polymerase activity	YNL262W, YDL102W, YPR175W, YNL102W, Q0055, YJR006W, YCR014C, YLR318W
DNA binding	YPL008W, YBL023C, YML027W, YOL028C, YIL101C, YDR224C, YLR274W, YOR028C, YLR318W, YBR245C, YBR114W, YKL089W, YBR154C, YLR014C, YCR065W, YJR006W, YNL218W, YDL227C, YHR143W-A, YOR217W, YDR386W, YIR017C, YFL052W, YMR106C, YBR202W, YNL082W, YEL032W, YGL062W, YOL090W, YOL094C, YGL049C, YPR175W, YKR038C, YOR338W, YML060W, YKL113C, YER088C, YBL003C, YPR010C, YNL113W, YIL009C-A, YPR110C, YBR060C, YMR284W,…
metalloendopeptidase activity	YHR024C, YJR117W, YPR122W, YCL057W, YLR389C, YNR020C
hydrolase activity, acting on glycosyl bonds	YJR153W, YNR067C, YEL011W, YLR144C, YGR279C, YLR300W, YGR189C, YML060W, YIL162W, YDR371W, YDR261C, YMR305C, YGL027C
diphosphotransferase activity	YNL256W, YBL068W, YOR143C, YOL061W
glucosyltransferase activity	YLR258W, YGR032W, YFR015C, YBR126C
6-phosphofructo-2-kinase activity	YLR345W, YOL136C
asparagine synthase (glutamine-hydrolyzing) activity	YML096W, YPR145W
fatty acid synthase activity	YPL231W, YCR034W
tetrahydrofolylpolyglutamate synthase activity	YMR113W, YKL132C
glycogen (starch) synthase activity	YLR258W, YFR015C
glutathione peroxidase activity	YBR244W, YKL026C
holo-[acyl-carrier-protein] synthase activity	YPL231W, YPL148C
homocysteine S-methyltransferase activity	YPL273W, YMR321C
lysine N-methyltransferase activity	YHR109W, YDR440W
protein-lysine N-methyltransferase activity	YHR109W, YDR440W
carboxyl- or carbamoyltransferase activity	YJL088W, YJL130C
carbon-oxygen lyase activity, acting on phosphates	YDR127W, YCR053W
cyclo-ligase activity	YNR057C, YGL234W
ligase activity, forming phosphoric ester bonds	YDL164C, YJL087C
endoribonuclease activity, producing 3'-phosphomonoesters	YLR105C, YAR008W
endonuclease activity, active with either ribo- or deoxyribonucleic acids and producing 3'-phosphomonoesters	YLR105C, YAR008W
snRNA binding	YIR009W, YDL209C
carbohydrate phosphatase activity	YLR377C, YLR345W
snoRNA binding	YDR449C, YHR089C
histone binding	YPL001W, YGR252W
S-methyl-5-thioribose-1-phosphate isomerase activity	YPR118W, YKR026C
sugar-phosphatase activity	YLR377C, YLR345W
ion binding	YOL121C, YDL225W, YBL023C, YDR226W, YML064C, YLR274W, YDR127W, YML107C, YBR245C, YGL067W, YOL098C, YHR005C, YGL236C, YOR205C, YFR055W, YBR164C, YGR204W, YBR237W, YKL029C, YFR005C, YOL090W, YGR185C, YKR038C, YCR053W, YEL038W, YPR010C, YLR243W, YLR398C, YDR020C, YML061C, YGR271W, YMR109W, YLR446W, YGR173W, YOR133W, YKL194C, YNL163C, YBR240C, YBR252W, YPL230W, YGR019W, YOR046C, YFL008W, YMR301C, YGL…
nucleobase-containing compound transmembrane transporter activity	YER039C, YAL022C, YLR237W, YER039C-A, YIR028W, YEL004W, YER060W
hydrolase activity, hydrolyzing O-glycosyl compounds	YNR067C, YEL011W, YLR144C, YGR279C, YLR300W, YGR189C, YIL162W, YDR371W, YDR261C, YMR305C, YGL027C
binding	YOL121C, YDL225W, YDR226W, YML064C, YML107C, YGR109W-B, YBR245C, YGL067W, YOR003W, YOL098C, YOR205C, YFR055W, YBR164C, YGR162W, YOL090W, YGR185C, YJL200C, YBL003C, YKR080W, YIL009C-A, YDR376W, YMR284W, YML061C, YGR271W, YMR109W, YGR173W, YBR252W, YFL008W, YPL272C, YMR301C, YGL085W, YCR066W, YLR373C, YDR213W, YOR226C, YGR278W, YPR145W, YMR015C, YKL078W, YEL052W, YGL006W, YNL247W, YKL132C, YDL055C,…
ATP-dependent DNA helicase activity	YMR284W, YMR106C, YPL008W, YPL235W, YOL095C
endonuclease activity, active with either ribo- or deoxyribonucleic acids and producing 5'-phosphomonoesters	YIR027C, YKL113C, YMR239C, YNL221C, YHR164C
transferase activity, transferring acyl groups, acyl groups converted into alkyl on transfer	YIR031C, YDL131W, YNR001C, YCR005C, YML126C
4 iron, 4 sulfur cluster binding	YDR234W, YGL009C, YNL262W, YKR071C, YJL200C
phosphoric ester hydrolase activity	YGR123C, YOR360C, YIL002C, YLR377C, YKL212W, YLR345W, YJR110W, YPL179W, YFR025C, YNL106C, YMR036C, YNL010W, YDL236W, YFR028C, YLL010C, YIR026C, YNL325C, YBR276C, YLR243W, YOR090C, YLR433C, YDL024C, YGR208W, YNL222W, YPL103C, YBR092C, YPR073C
ATPase activity	YMR301C, YPL008W, YDR040C, YAL026C, YHR164C, YNR011C, YOR011W, YNL035C, YKL209C, YKL078W, YHR065C, YOR204W, YGL006W, YPL058C, YGR020C, YGL078C, YBR114W, YEL051W, YFL002C, YKR059W, YJR121W, YBR237W, YLR276C, YOR217W, YMR106C, YBR295W, YKR024C, YDR091C, YLR188W, YMR128W, YGL064C, YDR021W, YPR010C, YPL235W, YNR038W, YLR398C, YGL120C, YMR284W, YGR271W, YKL197C, YOL095C, YLL008W, YJL034W, YPL270W, YFL…
phosphatase activity	YGR123C, YLR377C, YLR345W, YJR110W, YPL179W, YFR025C, YMR036C, YNL010W, YDL236W, YFR028C, YLL010C, YIR026C, YNL325C, YBR276C, YLR243W, YOR090C, YDL024C, YLR433C, YGR208W, YNL222W, YBR092C, YPR073C
aminoacyl-tRNA editing activity	YHR020W, YBL076C, YPL160W
DNA replication origin binding	YPL153C, YLR274W, YBL023C
histone deacetylase activity	YGL194C, YDL042C, YPR179C
deoxyribonuclease activity	YIR027C, YKL113C, YHR164C
acetylglucosaminyltransferase activity	YBR038W, YPL076W, YNL038W
oxo-acid-lyase activity	YBR248C, YKL211C, YER090W
carbon-sulfur lyase activity	YFR055W, YAL012W, YAL039C
deacetylase activity	YGL194C, YDL042C, YPR179C
protein deacetylase activity	YGL194C, YDL042C, YPR179C
ribonuclease activity	YMR239C, YNL221C, YAL033W, YLR105C, YAR008W, YOL021C, YHR062C
chromatin binding	YBR245C, YBL023C, YNL216W, YKR038C, YDR026C, YER088C, YBL008W, YLR274W
pyridoxal phosphate binding	YLR058C, YER086W, YCL064C, YAL012W, YJL060W, YLR089C, YDR232W, YIL116W, YNR058W, YCR053W, YFR055W, YMR189W, YGL202W, YKL106W, YGR019W
vitamin binding	YLR134W, YLR044C, YBR115C, YGR087C
oxidoreductase activity, acting on the CH-OH group of donors, NAD or NADP as acceptor	YIL094C, YDL178W, YDR127W, YHR183W, YEL070W, YDL144C, YCL030C, YLR355C, YPL032C, YOL126C, YGL001C, YER081W, YLR174W, YFL045C, YPL231W, YNR073C, YKL029C, YDL022W, YHR063C
protein binding	YAL058W, YDL127W, YBR234C, YGR078C, YNL153C, YNL077W, YOR265W, YDR224C, YEL003W, YML094W, YMR236W, YCR045C, YOR003W, YLR200W, YML015C, YBR227C, YHR005C, YHR107C, YLR186W, YLR210W, YMR214W, YDL143W, YDR129C, YGR108W, YLR090W, YAL029C, YER177W, YOR093C, YPR119W, YML098W, YPL001W, YGR252W, YDL178W, YER069W, YMR183C, YBL003C, YBR278W, YDR158W, YDR181C, YER009W, YPR110C, YNL138W, YOR239W, YMR109W, YCR…
kinase activity	YDR248C, YOL121C, YHR025W, YKL161C, YLR345W, YPL209C, YDR226W, YGL179C, YDL214C, YDR127W, YGR188C, YCR036W, YCR091W, YDR507C, YPL026C, YKL048C, YDL079C, YOR233W, YER069W, YBL068W, YGR052W, YDR247W, YMR205C, YAR018C, YDL101C, YDR020C, YEL022W, YLR446W, YDR300C, YBR160W, YPR121W, YMR001C, YGR092W, YNL298W, YLR096W, YNR012W, YCR073C, YEL029C, YOL113W, YCR008W, YNR027W, YKL116C, YHR033W, YDR315C, YFR…
cofactor binding	YIL094C, YCL064C, YPL017C, YAL012W, YDR232W, YNR058W, YLR134W, YDL042C, YHR183W, YEL070W, YDL144C, YCL030C, YGR037C, YOR236W, YJL060W, YGL236C, YLR174W, YFR055W, YLR044C, YDR191W, YKL029C, YBR052C, YJR009C, YLR456W, YHR063C, YER086W, YPL179W, YDL178W, YER069W, YIL116W, YJR137C, YCR053W, YDR158W, YGL202W, YGR087C, YKL106W, YPR048W, YLR058C, YLR355C, YPL032C, YLR089C, YER081W, YMR145C, YNR071C, YMR…
magnesium ion binding	YAL038W, YIL094C, YLR060W, YMR267W, YAL026C, YKL113C, YLR134W, YPL148C, YBL068W, YGR087C, YHR174W, YPR047W, YKL127W, YLR174W, YPL231W, YNR057C, YLR044C, YMR323W, YOL061W
oxidoreductase activity, acting on CH-OH group of donors	YIL094C, YDL178W, YDR127W, YHR183W, YEL070W, YDL144C, YCL030C, YLR355C, YPL032C, YOL126C, YGL001C, YER081W, YLR174W, YFL045C, YPL231W, YNR073C, YKL029C, YDL022W, YHR063C
coenzyme binding	YIL094C, YPL017C, YLR134W, YDL042C, YHR183W, YEL070W, YDL144C, YCL030C, YGR037C, YOR236W, YGL236C, YLR174W, YLR044C, YDR191W, YKL029C, YBR052C, YJR009C, YLR456W, YHR063C, YDL178W, YER069W, YJR137C, YDR158W, YGR087C, YPR048W, YLR355C, YPL032C, YMR145C, YNR071C, YER081W, YGL157W, YNR073C, YGR175C, YDL022W, YOR025W
phosphotransferase activity, alcohol group as acceptor	YDR248C, YOL121C, YHR025W, YKL161C, YLR096W, YLR345W, YNR012W, YPL209C, YGL179C, YDL214C, YDR127W, YCR073C, YGR188C, YEL029C, YCR036W, YNR027W, YCR008W, YOL113W, YCR091W, YDR507C, YPL026C, YKL048C, YKL116C, YFR014C, YDR315C, YDL079C, YAL038W, YOR233W, YLR305C, YGR040W, YNL129W, YMR208W, YDR236C, YGR052W, YCL040W, YDR531W, YKL203C, YDR247W, YMR205C, YOL016C, YDL101C, YAR018C, YKL101W, YEL022W, YLR…
hexokinase activity	YCL040W, YFR053C
dolichyl-diphosphooligosaccharide-protein glycotransferase activity	YEL002C, YOR103C
1-phosphatidylinositol binding	YCR002C, YHR107C
ubiquinol-cytochrome-c reductase activity	YJL166W, YFR033C
oxidoreductase activity, acting on diphenols and related substances as donors	YJL166W, YFR033C
oxidoreductase activity, acting on diphenols and related substances as donors, cytochrome as acceptor	YJL166W, YFR033C
phosphatidylinositol N-acetylglucosaminyltransferase activity	YPL076W, YNL038W
L-malate dehydrogenase activity	YFL045C, YOL126C
actin filament binding	YOR239W, YAL029C
tRNA binding	YPR047W, YGL105W, YFL022C
acid phosphatase activity	YBR092C, YPR073C, YDL024C
protein methyltransferase activity	YDR410C, YHR109W, YDR440W
thiamine pyrophosphate binding	YLR134W, YLR044C, YGR087C
protein homodimerization activity	YDL022W, YLR186W, YDR283C
sulfur compound binding	YLR134W, YLR044C, YGR087C
GTPase activity	YML124C, YLR212C, YHR005C, YNL098C, YCR002C, YOR076C, YHR107C, YOR133W, YNL163C, YPL051W, YFL037W, YPR080W, YKR084C, YGR152C, YOR187W
serine-type endopeptidase activity	YCR045C, YOR003W, YPL246C, YNL015W
endoribonuclease activity	YMR239C, YNL221C, YLR105C, YAR008W
nuclease activity	YIR027C, YGL085W, YHR164C, YKL113C, YNL221C, YAL033W, YOL021C, YLR059C, YMR224C, YAR008W, YLR105C, Q0055, YAL015C, YGR092W, YDL227C, YER041W, YMR239C, YDR386W, YOL080C, YNL250W, YHR062C
translation elongation factor activity	YJR047C, YOR133W, YKL081W, YOR187W, YPR080W
exonuclease activity	YKL113C, YGR092W, YMR224C, YOL080C, YLR059C
DNA-dependent ATPase activity	YMR284W, YOR217W, YMR106C, YPL008W, YPL235W, YOL095C, YHR164C
NADP binding	YDL144C, YDR158W, YPL032C, YOR236W, YJR009C, YHR183W, YHR063C
structure-specific DNA binding	YNL082W, YOL090W, YCR028C-A, YLR274W, YHR120W, YDL154W, YBL023C, YKR038C
phosphoprotein phosphatase activity	YOR090C, YGR123C, YLR433C, YJR110W, YPL179W, YMR036C, YNL222W, YFR028C, YPR073C, YIR026C, YBR276C, YLR243W
methyltransferase activity	YPL273W, YOL093W, YPL030W, YBR236C, YBR061C, YER091C, YBR261C, YHR007C, YOR239W, YMR321C, YDR410C, YHR109W, YLR186W, YML014W, YCL055W, YOR074C, YCL054W, YNL061W, YBL024W, YDR440W, YFR033C, YHR209W
endonuclease activity	YIR027C, YGL085W, YMR224C, YLR105C, YAR008W, Q0055, YHR164C, YKL113C, YAL015C, YDL227C, YMR239C, YNL221C
RNA polymerase II transcription factor binding transcription factor activity	YGL151W, YMR112C, YPR070W, YHR041C, YGR104C, YBR253W
RNA polymerase II transcription cofactor activity	YGL151W, YMR112C, YPR070W, YHR041C, YGR104C, YBR253W
oxidoreductase activity, acting on paired donors, with incorporation or reduction of molecular oxygen	YML028W, YLR205C, YMR015C, YGR175C, YHR007C
damaged DNA binding	YMR284W, YMR106C, YCR066W, YML060W
phosphotransferase activity, for other substituted phosphate groups	YPL231W, YPL148C, YNL130C, YHR123W
hydrolase activity, acting on carbon-nitrogen (but not peptide) bonds, in cyclic amidines	YCL030C, YBL033C, YMR120C, YGL243W
mismatched DNA binding	YNL082W, YOL090W, YHR120W, YDL154W
single-stranded DNA binding	YCR028C-A, YLR274W, YBL023C
prenyltransferase activity	YPL069C, YNR041C, YJL167W
racemase and epimerase activity	YIR030C, YNL200C, YNR071C
intramolecular transferase activity, phosphotransferases	YOL056W, YFL045C, YKL127W
nucleobase-containing compound kinase activity	YJR105W, YNR012W, YDR226W
succinate dehydrogenase activity	YEL047C, YOL071W
oligosaccharyl transferase activity	YEL002C, YOR103C
phospholipase activity	YPL103C, YNL012W
phosphopyruvate hydratase activity	YMR323W, YHR174W
5'-3' exonuclease activity	YKL113C, YGR092W
inorganic anion transmembrane transporter activity	YGR125W, YJR040W
NAD-dependent histone deacetylase activity	YGL194C, YDL042C
NAD-dependent protein deacetylase activity	YGL194C, YDL042C
RNA binding	YLR060W, YGL243W, YKL122C, YKR060W, YBR236C, YDL087C, YHR148W, YNL292W, YLL013C, YLR318W, YHR065C, YPR102C, YGL078C, YLR186W, YNL284C-A, YLR276C, YDL209C, YLR175W, YDR449C, YKR024C, YGL049C, YOL066C, YLR022C, YML105C, YPL081W, YOL021C, YDR210C-C, YPR047W, YDL051W, YOR133W, YDR300C, YJR047C, YGL178W, YGL105W, YBL024W, YNL061W, YOR046C, YNL062C, YDR170W-A, YKL130C, YBR233W, YGR278W, YNL035C, YFL022…
substrate-specific transporter activity	YDR342C, YBR132C, YDR508C, YER039C-A, YER039C, YOR271C, YPL265W, YOL130W, YNR072W, YNL142W, YEL063C, YCR021C, YDR345C, YPL094C, YEL004W, YCR053W, YER060W, YMR011W, YJR040W, YMR241W, YJR001W, YOR334W, YMR177W, YHR094C, YNL301C, YLR237W, YGR217W, YDR033W, YJL024C, YBR054W, YGR125W, YDR040C, YAL026C, YBR298C, YAL022C, YBR068C, YOR348C, YFL022C, YJR135W-A, YGL006W, YGR020C, YGR037C, Q0055, YDR343C, Y…
substrate-specific transmembrane transporter activity	YGR125W, YDR040C, YDR342C, YBR298C, YAL026C, YBR132C, YAL022C, YBR068C, YDR508C, YOR348C, YER039C-A, YFL022C, YGL006W, YGR020C, YER039C, YOR271C, YPL265W, YOL130W, YNR072W, Q0055, YDR343C, YPL274W, YJR121W, YNL142W, YGL191W, YEL063C, YCR098C, YFR033C, YCR021C, YDR345C, YBR295W, YJL166W, YGL104C, YIR028W, YEL004W, YEL069C, YER060W, YDR046C, YMR011W, YOR079C, YJR040W, YMR241W, YJR001W, YKL080W, YOR…
antioxidant activity	YBR244W, YML028W, YIL010W, YKL086W, YJR104C, YKL026C
nucleic acid binding transcription factor activity	YHR084W, YGL162W, YOR337W, YJL110C, YHR124W, YDR213W, YML027W, YOL028C, YIL101C, YOR028C, YKR034W, YDR421W, YCR106W, YKR064W, YCL055W, YLR014C, YCR065W, YBR240C, YER111C, YFL021W, YPR009W, YKL043W, YIR017C, YFL052W, YBR297W, YLR278C, YIR013C
sequence-specific DNA binding transcription factor activity	YHR084W, YGL162W, YOR337W, YJL110C, YHR124W, YDR213W, YML027W, YOL028C, YIL101C, YOR028C, YKR034W, YDR421W, YCR106W, YKR064W, YCL055W, YLR014C, YCR065W, YBR240C, YER111C, YFL021W, YPR009W, YKL043W, YIR017C, YFL052W, YBR297W, YLR278C, YIR013C
monooxygenase activity	YMR015C, YGR175C, YHR007C
amino acid binding	YBR115C, YJL088W, YJL130C
S-adenosylmethionine-dependent methyltransferase activity	YPL273W, YOR239W, YMR321C, YDR410C, YHR109W, YBR236C, YBL024W, YNL061W, YDR440W
metallopeptidase activity	YHR024C, YJR117W, YKL103C, YPR122W, YCL057W, YIL108W, YLR389C, YNR020C
heme binding	YNL111C, Q0055, YJR137C, YEL039C, YCR053W, YMR272C, YMR015C, YHR007C
tetrapyrrole binding	YNL111C, Q0055, YJR137C, YEL039C, YCR053W, YMR272C, YMR015C, YHR007C
hydrolase activity, acting on ester bonds	YIR027C, YGL085W, YBL076C, YGR248W, YLR345W, YJR110W, YFR025C, YDL219W, YNL106C, YHR164C, YHR163W, YPL160W, YDL236W, YFR028C, YLL010C, YIR026C, YLR059C, YMR224C, Q0055, YBL057C, YJR099W, YDL227C, YDR386W, YFR005C, YNR034W, YHR020W, YFR010W, YGR123C, YOR360C, YIL002C, YLR377C, YPL179W, YKL212W, YMR036C, YKL113C, YNL010W, YNL221C, YAL033W, YOL021C, YNL325C, YBR276C, YLR243W, YNL012W, YPL095C, YOR09…
transferase activity, transferring alkyl or aryl (other than methyl) groups	YDL205C, YPL069C, YBR249C, YNR041C, YMR101C, YJL167W, YDR127W
mRNA binding	YOR094W, YDL087C
ribose phosphate diphosphokinase activity	YBL068W, YOL061W
Ras guanyl-nucleotide exchange factor activity	YKR068C, YAL041W
endoribonuclease activity, producing 5'-phosphomonoesters	YMR239C, YNL221C
manganese ion binding	YMR224C, YHR201C
amide binding	YBL040C, YBR115C
divalent inorganic cation transmembrane transporter activity	YOR334W, YGL255W
sequence-specific DNA binding RNA polymerase II transcription factor activity	YDR421W, YGL162W, YOR337W, YCR106W, YKR064W, YLR014C, YBR240C, YDR213W, YPR009W, YFL052W, YBR297W, YLR278C
serine-type peptidase activity	YCR045C, YOR003W, YIR022W, YPL246C, YNL015W
transaminase activity	YHR208W, YKL106W, YIL116W, YNR058W, YGR019W
transferase activity, transferring nitrogenous groups	YHR208W, YKL106W, YIL116W, YNR058W, YGR019W
serine hydrolase activity	YCR045C, YOR003W, YIR022W, YPL246C, YNL015W
transmembrane transporter activity	YDR342C, YBR132C, YOR011W, YDR508C, YER039C-A, YER039C, YOR271C, YPL265W, YOL130W, YNR072W, YEL051W, YNL142W, YEL063C, YCR021C, YDR345C, YEL004W, YER060W, YMR011W, YJR040W, YMR241W, YJR001W, YOR334W, YMR177W, YBR008C, YHR094C, YNL301C, YLR237W, YGR217W, YDR033W, YPL270W, YBR054W, YMR301C, YGR125W, YDR040C, YAL026C, YBR298C, YBR068C, YAL022C, YKL209C, YOR348C, YFL022C, YGL006W, YPL058C, YGR020C, Q…
enzyme binding	YPR119W, YDL127W, YLR210W, YNL289W, YGR108W, YDR181C, YER009W, YDL179W
N-methyltransferase activity	YBR236C, YHR109W, YDR440W
nucleobase transmembrane transporter activity	YLR237W, YIR028W, YER060W
carboxylic acid binding	YBR115C, YJL088W, YJL130C
kinase binding	YNL289W, YPR119W, YDL127W, YGR108W, YDL179W, YLR210W
protein kinase binding	YNL289W, YPR119W, YDL127W, YGR108W, YDL179W, YLR210W
peroxidase activity	YBR244W, YKL026C
receptor binding	YHR005C, YGL089C
lipase activity	YPL103C, YNL012W
oxidoreductase activity, acting on peroxide as acceptor	YBR244W, YKL026C
transferase activity, transferring aldehyde or ketonic groups	YPR074C, YGR043C
double-stranded DNA binding	YNL082W, YOL090W, YHR120W, YDL154W
aspartic-type endopeptidase activity	YGL259W, YIL015W, YGR105W, YIR039C
aspartic-type peptidase activity	YGL259W, YIL015W, YGR105W, YIR039C
transporter activity	YDR342C, YBR132C, YOR222W, YOR011W, YDR508C, YER039C-A, YER039C, YOR271C, YPL265W, YOL130W, YNR072W, YEL051W, YNL142W, YEL063C, YCR021C, YDR345C, YOL122C, YPL094C, YEL004W, YCR053W, YER060W, YMR011W, YNR013C, YJR040W, YMR241W, YJR001W, YOR334W, YMR177W, YBR008C, YHR094C, YNL301C, YLR237W, YGR217W, YDR033W, YJL024C, YPL270W, YBR054W, YMR301C, YGR125W, YDR040C, YAL026C, YBR298C, YMR079W, YAL022C, Y…
small GTPase regulator activity	YKR068C, YEL022W, YDL226C, YDL234C, YBL060W, YAL041W, YDL135C, YDR170C
protein transporter activity	YPL094C, YGL238W, YBL037W, YNL301C, YER110C, YHR005C-A, YJL024C, YJR135W-A
GTPase regulator activity	YKR068C, YEL022W, YDL226C, YDL234C, YBL060W, YAL041W, YAL024C, YDL135C, YDR170C, YKR026C
RNA-directed DNA polymerase activity	YLR318W, Q0055
lipid transporter activity	YGR037C, YAL026C
tRNA methyltransferase activity	YOR239W, YBL024W
translation factor activity, nucleic acid binding	YOR133W, YGL143C, YPR080W, YMR309C, YJR047C, YKR059W, YKL081W, YNL062C, YMR260C, YOR187W
protein dimerization activity	YML015C, YML098W, YER069W, YLR186W, YDR283C, YBR278W, YBL003C, YOR344C, YDR158W, YDR224C, YDL022W, YMR236W, YPR110C
ion transmembrane transporter activity	YGR125W, YDR040C, YAL026C, YBR132C, YBR068C, YDR508C, YOR348C, YFL022C, YGL006W, YGR020C, YOR271C, YPL265W, YOL130W, Q0055, YPL274W, YNL142W, YJR121W, YGL191W, YEL063C, YCR098C, YFR033C, YCR021C, YBR295W, YJL166W, YDR046C, YJR040W, YOR079C, YMR241W, YJR001W, YKL080W, YOR334W, YGL255W, YNR039C, YMR177W, YDL210W, YKR039W, YNL268W, YNL270C, YDR033W, YGR217W, YBR054W
protein binding transcription factor activity	YGL151W, YMR112C, YPR070W, YHR041C, YGR104C, YBR253W
transcription factor binding transcription factor activity	YGL151W, YMR112C, YPR070W, YHR041C, YGR104C, YBR253W
transcription cofactor activity	YGL151W, YMR112C, YPR070W, YHR041C, YGR104C, YBR253W
protein heterodimerization activity	YBR278W, YBL003C, YML015C, YML098W, YDR224C, YMR236W
sequence-specific DNA binding	YKR034W, YMR284W, YBL023C, YJL110C, YCR065W, YML027W, YPL153C, YFL021W, YOL028C, YIL009C-A, YLR274W, YIR017C, YMR106C, YOR028C, YIR013C, YKL028W
protein serine/threonine phosphatase activity	YOR090C, YPL179W
oxidoreductase activity, acting on the CH-NH2 group of donors	YMR189W, YLR456W
oxidoreductase activity, acting on NAD(P)H	YPL017C, YPL252C
phosphotransferase activity, phosphate group as acceptor	YPR121W, YDR226W
RNA methyltransferase activity	YOR239W, YBR236C, YBL024W
oxidoreductase activity, acting on the CH-CH group of donors	YER141W, YKL216W, YEL047C, YIL049W, YNL280C, YOL071W
nucleoside-triphosphatase regulator activity	YKR068C, YEL022W, YDL226C, YDL234C, YBL060W, YAL041W, YAL024C, YDL135C, YDR170C, YKR026C
endopeptidase activity	YHR024C, YCR045C, YGL259W, YJR117W, YOR003W, YPL246C, YGR105W, YIR039C, YLR389C, YNR020C, YIL015W, YNL015W, YCL057W, YPR122W, YOL038W
signal transducer activity	YGR040W, YHR005C, YFL026W, YDL235C
molecular transducer activity	YGR040W, YHR005C, YFL026W, YDL235C
acid-amino acid ligase activity	YDR054C, YCL008C, YKL132C, YOL049W, YMR113W, YAR015W, YBR094W, YLR306W, YLR129W
electron carrier activity	YDR091C, YGR207C, YPL252C, YLR364W, Q0055, YEL039C, YMR015C, YLR043C, YDR098C, YHR007C
phosphoric diester hydrolase activity	YPL103C, YOR360C
translation initiation factor activity	YMR309C, YKR059W, YMR260C, YNL062C
FMN binding	YPR048W, YBR052C, YLR456W, YJR137C
rRNA binding	YPR102C, YPL081W, YOL077C, YHR148W
protein serine/threonine kinase activity	YOL121C, YKL161C, YLR096W, YOR233W, YPL209C, YGL179C, YDL214C, YGR040W, YGR188C, YGR052W, YDR247W, YCR008W, YOL113W, YAR018C, YDL101C, YOL016C, YKL101W, YEL022W, YCR091W, YDR283C, YKL048C, YPL026C, YBR160W, YMR001C, YGR092W, YJL095W, YPL153C, YNL298W, YKL116C, YFR014C
lipid binding	YJR092W, YGR037C, YCR002C, YHR107C, YHR193C, YHR073W, YBL060W, YAL041W, YNL298W, YNL257C, YOL113W
ATPase activity, coupled to transmembrane movement of substances	YPL058C, YBR295W, YGR020C, YMR301C, YLR188W, YDR040C, YAL026C, YEL051W, YOR011W, YJR121W, YKL209C, YPL270W, YGL006W
ATPase activity, coupled to movement of substances	YPL058C, YBR295W, YGR020C, YMR301C, YLR188W, YDR040C, YAL026C, YEL051W, YOR011W, YJR121W, YKL209C, YPL270W, YGL006W
peptidyl-prolyl cis-trans isomerase activity	YDR519W, YJR032W, YLR216C
exopeptidase activity	YKL103C, YFR044C, YOL057W
protein disulfide oxidoreductase activity	YLR364W, YLR043C, YDR098C
secondary active transmembrane transporter activity	YBR296C, YFL022C, YMR241W
cis-trans isomerase activity	YDR519W, YJR032W, YLR216C
O-acyltransferase activity	YPL272C, YNR019W
carbohydrate binding	YGL047W, YNR071C
protein kinase activity	YOL121C, YKL161C, YLR096W, YPL209C, YGL179C, YDL214C, YCR073C, YGR188C, YCR008W, YOL113W, YCR091W, YDR507C, YKL048C, YPL026C, YKL116C, YFR014C, YDL079C, YOR233W, YGR040W, YGR052W, YDR247W, YOL016C, YDL101C, YAR018C, YKL101W, YEL022W, YDR283C, YBR160W, YMR001C, YPL153C, YJL095W, YGR092W, YNL298W
disulfide oxidoreductase activity	YLR364W, YLR043C, YDR098C
metal ion binding	YJR024C, YGL162W, YDR127W, YML107C, YGL067W, YOL098C, YLR044C, YKL029C, YFR005C, YKR038C, YCR053W, YEL038W, YPR010C, YNL326C, YIL079C, YPR074C, YBR240C, YBR252W, YNL250W, YIR013C, YPL230W, YDR043C, YGL085W, YIL094C, YAL058W, YPR186C, YCR066W, YAL026C, YDR213W, YOR226C, YOR077W, YDR146C, YMR015C, YJR135W-A, YHR174W, YHR007C, YDR421W, YGR067C, YDL043C, YMR214W, YLR174W, YLR148W, YOR091W, YLR090W, Y…
primary active transmembrane transporter activity	YPL058C, YBR295W, YGR020C, YMR301C, YLR188W, YDR040C, YAL026C, YEL051W, YNL301C, YOR011W, YJR121W, YKL209C, YPL270W, YGL006W
P-P-bond-hydrolysis-driven transmembrane transporter activity	YPL058C, YBR295W, YGR020C, YMR301C, YLR188W, YDR040C, YAL026C, YEL051W, YNL301C, YOR011W, YJR121W, YKL209C, YPL270W, YGL006W
cation binding	YJR024C, YGL162W, YDR127W, YML107C, YGL067W, YOL098C, YLR044C, YKL029C, YFR005C, YKR038C, YCR053W, YEL038W, YPR010C, YNL326C, YIL079C, YPR074C, YBR240C, YBR252W, YNL250W, YIR013C, YPL230W, YDR043C, YGL085W, YIL094C, YAL058W, YPR186C, YCR066W, YAL026C, YDR213W, YOR226C, YOR077W, YDR146C, YMR015C, YJR135W-A, YHR174W, YHR007C, YDR421W, YGR067C, YDL043C, YMR214W, YLR174W, YLR148W, YOR091W, YLR090W, Y…
phospholipid binding	YJR092W, YCR002C, YHR107C, YHR193C, YHR073W, YBL060W, YAL041W, YNL298W, YNL257C, YOL113W
hydrolase activity, acting on acid anhydrides, catalyzing transmembrane movement of substances	YPL058C, YBR295W, YGR020C, YMR301C, YLR188W, YDR040C, YAL026C, YEL051W, YOR011W, YJR121W, YKL209C, YPL270W, YGL006W
calcium ion binding	YDR129C, YAL058W, YPR188C, YGL106W
ubiquitin thiolesterase activity	YJR099W, YFR010W, YFR005C
oxidoreductase activity	YCL026C-B, YMR152W, YIL049W, YNR050C, YNL202W, YJR104C, YDL042C, YDR127W, YOL071W, YHR039C, YCL030C, YPL061W, YFL045C, YGR204W, YLR056W, YKL029C, YOL152W, YJR009C, YLR456W, YHR063C, YDL178W, YER069W, YIR034C, YGR060W, YPR010C, YKR080W, YDR376W, YPR048W, YMR169C, YER141W, YER023W, YBR115C, YPL032C, YMR110C, YMR145C, YDL022W, YML028W, YIL094C, YKL216W, YEL047C, YPL017C, YHR037W, YLR205C, YMR015C, Y…
cation-transporting ATPase activity	YBR295W, YGR020C, YJR121W, YDR040C, YAL026C, YGL006W
flavin adenine dinucleotide binding	YPL017C, YDL178W, YGL236C, YGR175C, YMR145C
metal ion transmembrane transporter activity	YOR334W, YGL255W, YOR079C, YOL130W
active transmembrane transporter activity	YBR295W, YMR301C, YLR188W, YDR040C, YAL026C, YOR011W, YBR296C, YKL209C, YFL022C, YGL006W, YMR241W, YPL058C, YGR020C, YNL301C, YEL051W, YJR121W, YPL270W
ATPase activity, coupled to transmembrane movement of ions	YBR295W, YGR020C, YJR121W, YDR040C, YAL026C, YGL006W
enzyme regulator activity	YKR068C, YPR119W, YEL022W, YDL226C, YBR088C, YDL234C, YBL060W, YAL041W, YAL024C, YGL191W, YDL135C, YDR170C, YKR026C
ATPase activity, coupled to transmembrane movement of ions, rotational mechanism	YGR020C, YJR121W
oxidoreductase activity, acting on a sulfur group of donors	YPL017C, YKL086W, YLR364W, YLR043C, YDR098C
GTPase activator activity	YDL234C, YDL226C
thiolester hydrolase activity	YJR099W, YFR010W, YFR005C
peptidase activity	YFR010W, YBR074W, YIR022W, YPL246C, YGR105W, YOL057W, YNR020C, YFR018C, YPR122W, YOL038W, YHR024C, YOR003W, YJR117W, YGL259W, YCR045C, YKL103C, YIR039C, YFR044C, YLR389C, YIL015W, YML055W, YNL015W, YCL057W, YIL108W, YLR066W
peptidase activity, acting on L-amino acid peptides	YFR010W, YIR022W, YPL246C, YGR105W, YOL057W, YNR020C, YPR122W, YOL038W, YOR003W, YJR117W, YGL259W, YCR045C, YHR024C, YKL103C, YIR039C, YFR044C, YLR389C, YIL015W, YNL015W, YCL057W, YIL108W
transition metal ion binding	YMR152W, YPR015C, YGL162W, YMR231W, YPL135W, YDL042C, YML107C, YER091C, YCL030C, YBR114W, YKR023W, YLR014C, YDL167C, YHR144C, YLR056W, YDL209C, YFL052W, YFR005C, YJL157C, YCR087C-A, YOL066C, YCR053W, YGR060W, YPR048W, YNL326C, YIL079C, YCR106W, YBR240C, YPL103C, YPR009W, YNL250W, YPR013C, YIR013C, YKL062W, YPL230W, YDR043C, YIR027C, YPR186C, YCR066W, YDL226C, YDL240W, YBR066C, YEL039C, YDR213W, Y…
cytochrome-c oxidase activity	YGL191W, Q0055
heme-copper terminal oxidase activity	YGL191W, Q0055
oxidoreductase activity, acting on a heme group of donors	YGL191W, Q0055
oxidoreductase activity, acting on a heme group of donors, oxygen as acceptor	YGL191W, Q0055
phosphatidylinositol binding	YCR002C, YHR107C
zinc ion binding	YMR152W, YPR015C, YGL162W, YMR231W, YDL042C, YML107C, YER091C, YCL030C, YBR114W, YKR023W, YLR014C, YDL167C, YHR144C, YDL209C, YFL052W, YFR005C, YJL157C, YCR087C-A, YOL066C, YNL326C, YIL079C, YCR106W, YBR240C, YPL103C, YPR009W, YNL250W, YPR013C, YKL062W, YPL230W, YIR013C, YDR043C, YIR027C, YPR186C, YCR066W, YDL240W, YDL226C, YBR066C, YDR213W, YJL110C, YDR045C, YOR077W, YDR146C, YDR421W, YGR067C, Y…
cation transmembrane transporter activity	YBR295W, YJL166W, YDR040C, YAL026C, YOR079C, YFL022C, YGL006W, YJR001W, YKL080W, YGR020C, YOR334W, YGL255W, YNR039C, YOR271C, YMR177W, YOL130W, Q0055, YJR121W, YNL142W, YGL191W, YFR033C
hydrogen ion transmembrane transporter activity	YKL080W, YGR020C, YJR121W, YGL191W, YJL166W, YFL022C, YFR033C, Q0055
enzyme activator activity	YDL234C, YDL226C
inorganic cation transmembrane transporter activity	YKL080W, YGR020C, YOR334W, YGL255W, YJL166W, Q0055, YNL142W, YJR121W, YGL191W, YFL022C, YFR033C
monovalent inorganic cation transmembrane transporter activity	YKL080W, YGR020C, YJR121W, YGL191W, YJL166W, YFL022C, YFR033C, Q0055
structural molecule activity	YFL034C-A, YOL121C, YER131W, YER056C-A, YJL158C, YDR471W, YKR060W, YHR172W, YMR121C, YLR367W, YLL013C, YGL206C, YKL013C, YPR102C, YKR057W, YHR107C, YOR167C, YDL145C, YFL037W, YBL079W, YKL006W, YGL137W, YNL162W, YOL122C, YML124C, YJL190C, YNL010W, YPL081W, YEL054C, YLR388W, YAR018C, YOR369C, YCR002C, YIL069C, YNL069C, YHR129C, YDL082W, YLR264W, YNL301C
structural constituent of ribosome	YFL034C-A, YOL121C, YJL190C, YER131W, YER056C-A, YNL010W, YDR471W, YKR060W, YMR121C, YPL081W, YLR367W, YLR388W, YEL054C, YAR018C, YPR102C, YOR369C, YKR057W, YIL069C, YOR167C, YNL069C, YDL082W, YLR264W, YNL301C, YKL006W, YNL162W, YOL122C

## Sheet: CEP-vs-NEP_P
Terms from the Process Ontology with p-value as good or better than 1
Gene Ontology term	Cluster frequency	Genome frequency of use	Corrected P-value
nitrogen compound metabolic process (view genes)	346 out of 979 genes, 35.3%	859 out of 2968 genes, 28.9%	5.33e-05
carboxylic acid metabolic process (view genes)	109 out of 979 genes, 11.1%	224 out of 2968 genes, 7.5%	0.00029
organic acid metabolic process (view genes)	109 out of 979 genes, 11.1%	225 out of 2968 genes, 7.6%	0.00038
oxoacid metabolic process (view genes)	109 out of 979 genes, 11.1%	225 out of 2968 genes, 7.6%	0.00038
cellular amino acid metabolic process (view genes)	90 out of 979 genes, 9.2%	180 out of 2968 genes, 6.1%	0.00077
organic cyclic compound metabolic process (view genes)	304 out of 979 genes, 31.1%	760 out of 2968 genes, 25.6%	0.00135
small molecule biosynthetic process (view genes)	76 out of 979 genes, 7.8%	149 out of 2968 genes, 5.0%	0.00221
single-organism biosynthetic process (view genes)	76 out of 979 genes, 7.8%	149 out of 2968 genes, 5.0%	0.00221
organic acid biosynthetic process (view genes)	61 out of 979 genes, 6.2%	114 out of 2968 genes, 3.8%	0.00309
carboxylic acid biosynthetic process (view genes)	61 out of 979 genes, 6.2%	114 out of 2968 genes, 3.8%	0.00309
cellular nitrogen compound metabolic process (view genes)	301 out of 979 genes, 30.7%	760 out of 2968 genes, 25.6%	0.00475
heterocycle metabolic process (view genes)	293 out of 979 genes, 29.9%	741 out of 2968 genes, 25.0%	0.00815
organonitrogen compound metabolic process (view genes)	172 out of 979 genes, 17.6%	404 out of 2968 genes, 13.6%	0.00865
cellular amino acid biosynthetic process (view genes)	51 out of 979 genes, 5.2%	94 out of 2968 genes, 3.2%	0.01211
cellular aromatic compound metabolic process (view genes)	286 out of 979 genes, 29.2%	726 out of 2968 genes, 24.5%	0.01619
alpha-amino acid biosynthetic process (view genes)	42 out of 979 genes, 4.3%	74 out of 2968 genes, 2.5%	0.01666
ncRNA metabolic process (view genes)	74 out of 979 genes, 7.6%	156 out of 2968 genes, 5.3%	0.07882
alpha-amino acid metabolic process (view genes)	51 out of 979 genes, 5.2%	100 out of 2968 genes, 3.4%	0.10866
organonitrogen compound biosynthetic process (view genes)	90 out of 979 genes, 9.2%	199 out of 2968 genes, 6.7%	0.12518
small molecule metabolic process (view genes)	188 out of 979 genes, 19.2%	465 out of 2968 genes, 15.7%	0.13925
tRNA metabolic process (view genes)	45 out of 979 genes, 4.6%	87 out of 2968 genes, 2.9%	0.18
nucleic acid metabolic process (view genes)	193 out of 979 genes, 19.7%	484 out of 2968 genes, 16.3%	0.28223
amino acid activation (view genes)	25 out of 979 genes, 2.6%	42 out of 2968 genes, 1.4%	0.32001
tRNA aminoacylation (view genes)	25 out of 979 genes, 2.6%	42 out of 2968 genes, 1.4%	0.32001
DNA replication (view genes)	32 out of 979 genes, 3.3%	58 out of 2968 genes, 2.0%	0.34364
tRNA aminoacylation for protein translation (view genes)	24 out of 979 genes, 2.5%	40 out of 2968 genes, 1.3%	0.35591
nucleobase-containing compound metabolic process (view genes)	258 out of 979 genes, 26.4%	675 out of 2968 genes, 22.7%	0.60338
nucleobase biosynthetic process (view genes)	9 out of 979 genes, 0.9%	11 out of 2968 genes, 0.4%	1
pyrimidine nucleoside monophosphate metabolic process (view genes)	6 out of 979 genes, 0.6%	6 out of 2968 genes, 0.2%	1
pyrimidine nucleoside monophosphate biosynthetic process (view genes)	6 out of 979 genes, 0.6%	6 out of 2968 genes, 0.2%	1
organic cyclic compound biosynthetic process (view genes)	102 out of 979 genes, 10.4%	244 out of 2968 genes, 8.2%	1
nucleoside monophosphate metabolic process (view genes)	19 out of 979 genes, 1.9%	32 out of 2968 genes, 1.1%	1
nucleoside monophosphate biosynthetic process (view genes)	19 out of 979 genes, 1.9%	32 out of 2968 genes, 1.1%	1
'de novo' IMP biosynthetic process (view genes)	7 out of 979 genes, 0.7%	8 out of 2968 genes, 0.3%	1
RNA metabolic process (view genes)	128 out of 979 genes, 13.1%	320 out of 2968 genes, 10.8%	1
pyrimidine-containing compound biosynthetic process (view genes)	13 out of 979 genes, 1.3%	20 out of 2968 genes, 0.7%	1
cell cycle phase (view genes)	18 out of 979 genes, 1.8%	31 out of 2968 genes, 1.0%	1
M phase of mitotic cell cycle (view genes)	9 out of 979 genes, 0.9%	12 out of 2968 genes, 0.4%	1
pyrimidine nucleotide metabolic process (view genes)	9 out of 979 genes, 0.9%	12 out of 2968 genes, 0.4%	1
pyrimidine nucleotide biosynthetic process (view genes)	9 out of 979 genes, 0.9%	12 out of 2968 genes, 0.4%	1
nucleobase metabolic process (view genes)	10 out of 979 genes, 1.0%	14 out of 2968 genes, 0.5%	1
mitotic cell cycle (view genes)	17 out of 979 genes, 1.7%	29 out of 2968 genes, 1.0%	1
biosynthetic process (view genes)	287 out of 979 genes, 29.3%	782 out of 2968 genes, 26.3%	1
pyrimidine-containing compound metabolic process (view genes)	13 out of 979 genes, 1.3%	21 out of 2968 genes, 0.7%	1
ribonucleoside monophosphate biosynthetic process (view genes)	17 out of 979 genes, 1.7%	30 out of 2968 genes, 1.0%	1
ribonucleoside monophosphate metabolic process (view genes)	17 out of 979 genes, 1.7%	30 out of 2968 genes, 1.0%	1
protein O-linked glycosylation (view genes)	6 out of 979 genes, 0.6%	7 out of 2968 genes, 0.2%	1
cell cycle (view genes)	37 out of 979 genes, 3.8%	79 out of 2968 genes, 2.7%	1
M phase (view genes)	16 out of 979 genes, 1.6%	28 out of 2968 genes, 0.9%	1
DNA-dependent DNA replication (view genes)	11 out of 979 genes, 1.1%	17 out of 2968 genes, 0.6%	1
glutamine family amino acid biosynthetic process (view genes)	9 out of 979 genes, 0.9%	13 out of 2968 genes, 0.4%	1
organic substance biosynthetic process (view genes)	275 out of 979 genes, 28.1%	751 out of 2968 genes, 25.3%	1
aromatic compound biosynthetic process (view genes)	87 out of 979 genes, 8.9%	214 out of 2968 genes, 7.2%	1
cell cycle process (view genes)	29 out of 979 genes, 3.0%	60 out of 2968 genes, 2.0%	1
cellular amide metabolic process (view genes)	14 out of 979 genes, 1.4%	24 out of 2968 genes, 0.8%	1
organic acid transport (view genes)	16 out of 979 genes, 1.6%	29 out of 2968 genes, 1.0%	1
carboxylic acid transport (view genes)	16 out of 979 genes, 1.6%	29 out of 2968 genes, 1.0%	1
ncRNA processing (view genes)	48 out of 979 genes, 4.9%	110 out of 2968 genes, 3.7%	1
heterocycle biosynthetic process (view genes)	91 out of 979 genes, 9.3%	227 out of 2968 genes, 7.6%	1
nitrogen compound transport (view genes)	31 out of 979 genes, 3.2%	66 out of 2968 genes, 2.2%	1
RNA splicing, via endonucleolytic cleavage and ligation (view genes)	4 out of 979 genes, 0.4%	4 out of 2968 genes, 0.1%	1
UMP biosynthetic process (view genes)	4 out of 979 genes, 0.4%	4 out of 2968 genes, 0.1%	1
tRNA splicing, via endonucleolytic cleavage and ligation (view genes)	4 out of 979 genes, 0.4%	4 out of 2968 genes, 0.1%	1
arginine biosynthetic process (view genes)	4 out of 979 genes, 0.4%	4 out of 2968 genes, 0.1%	1
intra-Golgi vesicle-mediated transport (view genes)	4 out of 979 genes, 0.4%	4 out of 2968 genes, 0.1%	1
pyrimidine ribonucleoside monophosphate metabolic process (view genes)	4 out of 979 genes, 0.4%	4 out of 2968 genes, 0.1%	1
pyrimidine ribonucleoside monophosphate biosynthetic process (view genes)	4 out of 979 genes, 0.4%	4 out of 2968 genes, 0.1%	1
chromosome condensation (view genes)	4 out of 979 genes, 0.4%	4 out of 2968 genes, 0.1%	1
UMP metabolic process (view genes)	4 out of 979 genes, 0.4%	4 out of 2968 genes, 0.1%	1
telomere maintenance (view genes)	5 out of 979 genes, 0.5%	6 out of 2968 genes, 0.2%	1
pyrimidine nucleobase metabolic process (view genes)	5 out of 979 genes, 0.5%	6 out of 2968 genes, 0.2%	1
'de novo' pyrimidine nucleobase biosynthetic process (view genes)	5 out of 979 genes, 0.5%	6 out of 2968 genes, 0.2%	1
proline metabolic process (view genes)	5 out of 979 genes, 0.5%	6 out of 2968 genes, 0.2%	1
pyrimidine nucleobase biosynthetic process (view genes)	5 out of 979 genes, 0.5%	6 out of 2968 genes, 0.2%	1
telomere organization (view genes)	5 out of 979 genes, 0.5%	6 out of 2968 genes, 0.2%	1
anatomical structure homeostasis (view genes)	5 out of 979 genes, 0.5%	6 out of 2968 genes, 0.2%	1
cellular biosynthetic process (view genes)	268 out of 979 genes, 27.4%	740 out of 2968 genes, 24.9%	1
IMP biosynthetic process (view genes)	7 out of 979 genes, 0.7%	10 out of 2968 genes, 0.3%	1
steroid biosynthetic process (view genes)	7 out of 979 genes, 0.7%	10 out of 2968 genes, 0.3%	1
mitosis (view genes)	7 out of 979 genes, 0.7%	10 out of 2968 genes, 0.3%	1
DNA geometric change (view genes)	7 out of 979 genes, 0.7%	10 out of 2968 genes, 0.3%	1
DNA duplex unwinding (view genes)	7 out of 979 genes, 0.7%	10 out of 2968 genes, 0.3%	1
pteridine-containing compound biosynthetic process (view genes)	7 out of 979 genes, 0.7%	10 out of 2968 genes, 0.3%	1
IMP metabolic process (view genes)	7 out of 979 genes, 0.7%	10 out of 2968 genes, 0.3%	1
monosaccharide metabolic process (view genes)	26 out of 979 genes, 2.7%	55 out of 2968 genes, 1.9%	1
recombinational repair (view genes)	6 out of 979 genes, 0.6%	8 out of 2968 genes, 0.3%	1
ergosterol biosynthetic process (view genes)	6 out of 979 genes, 0.6%	8 out of 2968 genes, 0.3%	1
ergosterol metabolic process (view genes)	6 out of 979 genes, 0.6%	8 out of 2968 genes, 0.3%	1
phytosteroid metabolic process (view genes)	6 out of 979 genes, 0.6%	8 out of 2968 genes, 0.3%	1
phytosteroid biosynthetic process (view genes)	6 out of 979 genes, 0.6%	8 out of 2968 genes, 0.3%	1
cellular alcohol metabolic process (view genes)	6 out of 979 genes, 0.6%	8 out of 2968 genes, 0.3%	1
cellular alcohol biosynthetic process (view genes)	6 out of 979 genes, 0.6%	8 out of 2968 genes, 0.3%	1
cellular nitrogen compound biosynthetic process (view genes)	92 out of 979 genes, 9.4%	234 out of 2968 genes, 7.9%	1
organic anion transport (view genes)	17 out of 979 genes, 1.7%	33 out of 2968 genes, 1.1%	1
ribonucleoprotein complex biogenesis (view genes)	46 out of 979 genes, 4.7%	108 out of 2968 genes, 3.6%	1
glucose metabolic process (view genes)	21 out of 979 genes, 2.1%	43 out of 2968 genes, 1.4%	1
amino acid transport (view genes)	14 out of 979 genes, 1.4%	26 out of 2968 genes, 0.9%	1
glutamine family amino acid metabolic process (view genes)	13 out of 979 genes, 1.3%	24 out of 2968 genes, 0.8%	1
Golgi vesicle transport (view genes)	13 out of 979 genes, 1.3%	24 out of 2968 genes, 0.8%	1
ribosome biogenesis (view genes)	44 out of 979 genes, 4.5%	104 out of 2968 genes, 3.5%	1
hexose metabolic process (view genes)	25 out of 979 genes, 2.6%	54 out of 2968 genes, 1.8%	1
anion transport (view genes)	21 out of 979 genes, 2.1%	44 out of 2968 genes, 1.5%	1
DNA metabolic process (view genes)	69 out of 979 genes, 7.0%	173 out of 2968 genes, 5.8%	1
amino acid transmembrane transport (view genes)	12 out of 979 genes, 1.2%	22 out of 2968 genes, 0.7%	1
aspartate family amino acid biosynthetic process (view genes)	12 out of 979 genes, 1.2%	22 out of 2968 genes, 0.7%	1
carbohydrate metabolic process (view genes)	65 out of 979 genes, 6.6%	162 out of 2968 genes, 5.5%	1
aromatic amino acid family metabolic process (view genes)	8 out of 979 genes, 0.8%	13 out of 2968 genes, 0.4%	1
ribosomal large subunit biogenesis (view genes)	8 out of 979 genes, 0.8%	13 out of 2968 genes, 0.4%	1
cellular metabolic compound salvage (view genes)	8 out of 979 genes, 0.8%	13 out of 2968 genes, 0.4%	1
aspartate family amino acid metabolic process (view genes)	14 out of 979 genes, 1.4%	27 out of 2968 genes, 0.9%	1
allantoin metabolic process (view genes)	3 out of 979 genes, 0.3%	3 out of 2968 genes, 0.1%	1
allantoin catabolic process (view genes)	3 out of 979 genes, 0.3%	3 out of 2968 genes, 0.1%	1
regulation of DNA replication (view genes)	3 out of 979 genes, 0.3%	3 out of 2968 genes, 0.1%	1
phenylalanyl-tRNA aminoacylation (view genes)	3 out of 979 genes, 0.3%	3 out of 2968 genes, 0.1%	1
mitotic chromosome condensation (view genes)	3 out of 979 genes, 0.3%	3 out of 2968 genes, 0.1%	1
deoxyribonucleoside triphosphate metabolic process (view genes)	3 out of 979 genes, 0.3%	3 out of 2968 genes, 0.1%	1
septin ring organization (view genes)	3 out of 979 genes, 0.3%	3 out of 2968 genes, 0.1%	1
septin cytoskeleton organization (view genes)	3 out of 979 genes, 0.3%	3 out of 2968 genes, 0.1%	1
cellular amide catabolic process (view genes)	3 out of 979 genes, 0.3%	3 out of 2968 genes, 0.1%	1
regulation of DNA metabolic process (view genes)	3 out of 979 genes, 0.3%	3 out of 2968 genes, 0.1%	1
nuclear division (view genes)	7 out of 979 genes, 0.7%	11 out of 2968 genes, 0.4%	1
double-strand break repair (view genes)	7 out of 979 genes, 0.7%	11 out of 2968 genes, 0.4%	1
aromatic amino acid family biosynthetic process (view genes)	7 out of 979 genes, 0.7%	11 out of 2968 genes, 0.4%	1
tRNA processing (view genes)	21 out of 979 genes, 2.1%	45 out of 2968 genes, 1.5%	1
DNA replication initiation (view genes)	6 out of 979 genes, 0.6%	9 out of 2968 genes, 0.3%	1
folic acid-containing compound biosynthetic process (view genes)	6 out of 979 genes, 0.6%	9 out of 2968 genes, 0.3%	1
sterol biosynthetic process (view genes)	6 out of 979 genes, 0.6%	9 out of 2968 genes, 0.3%	1
hexose biosynthetic process (view genes)	6 out of 979 genes, 0.6%	9 out of 2968 genes, 0.3%	1
monosaccharide biosynthetic process (view genes)	6 out of 979 genes, 0.6%	9 out of 2968 genes, 0.3%	1
histidine biosynthetic process (view genes)	5 out of 979 genes, 0.5%	7 out of 2968 genes, 0.2%	1
RNA export from nucleus (view genes)	5 out of 979 genes, 0.5%	7 out of 2968 genes, 0.2%	1
arginine metabolic process (view genes)	5 out of 979 genes, 0.5%	7 out of 2968 genes, 0.2%	1
histidine metabolic process (view genes)	5 out of 979 genes, 0.5%	7 out of 2968 genes, 0.2%	1
lysine metabolic process (view genes)	5 out of 979 genes, 0.5%	7 out of 2968 genes, 0.2%	1
carbohydrate transport (view genes)	5 out of 979 genes, 0.5%	7 out of 2968 genes, 0.2%	1
histidine family amino acid metabolic process (view genes)	5 out of 979 genes, 0.5%	7 out of 2968 genes, 0.2%	1
histidine family amino acid biosynthetic process (view genes)	5 out of 979 genes, 0.5%	7 out of 2968 genes, 0.2%	1
lysine biosynthetic process (view genes)	5 out of 979 genes, 0.5%	7 out of 2968 genes, 0.2%	1
imidazole-containing compound metabolic process (view genes)	5 out of 979 genes, 0.5%	7 out of 2968 genes, 0.2%	1
proline biosynthetic process (view genes)	4 out of 979 genes, 0.4%	5 out of 2968 genes, 0.2%	1
purine nucleobase biosynthetic process (view genes)	4 out of 979 genes, 0.4%	5 out of 2968 genes, 0.2%	1
pyrimidine ribonucleotide metabolic process (view genes)	4 out of 979 genes, 0.4%	5 out of 2968 genes, 0.2%	1
pyrimidine ribonucleotide biosynthetic process (view genes)	4 out of 979 genes, 0.4%	5 out of 2968 genes, 0.2%	1
pyrimidine ribonucleoside biosynthetic process (view genes)	4 out of 979 genes, 0.4%	5 out of 2968 genes, 0.2%	1
pyrimidine nucleoside biosynthetic process (view genes)	4 out of 979 genes, 0.4%	5 out of 2968 genes, 0.2%	1
protein polymerization (view genes)	4 out of 979 genes, 0.4%	5 out of 2968 genes, 0.2%	1
single-organism carbohydrate metabolic process (view genes)	43 out of 979 genes, 4.4%	105 out of 2968 genes, 3.5%	1
pteridine-containing compound metabolic process (view genes)	8 out of 979 genes, 0.8%	14 out of 2968 genes, 0.5%	1
purine nucleoside monophosphate metabolic process (view genes)	10 out of 979 genes, 1.0%	19 out of 2968 genes, 0.6%	1
purine nucleoside monophosphate biosynthetic process (view genes)	10 out of 979 genes, 1.0%	19 out of 2968 genes, 0.6%	1
purine ribonucleoside monophosphate metabolic process (view genes)	10 out of 979 genes, 1.0%	19 out of 2968 genes, 0.6%	1
purine ribonucleoside monophosphate biosynthetic process (view genes)	10 out of 979 genes, 1.0%	19 out of 2968 genes, 0.6%	1
maturation of 5.8S rRNA (view genes)	7 out of 979 genes, 0.7%	12 out of 2968 genes, 0.4%	1
maturation of 5.8S rRNA from tricistronic rRNA transcript (SSU-rRNA, 5.8S rRNA, LSU-rRNA) (view genes)	7 out of 979 genes, 0.7%	12 out of 2968 genes, 0.4%	1
steroid metabolic process (view genes)	7 out of 979 genes, 0.7%	12 out of 2968 genes, 0.4%	1
alcohol biosynthetic process (view genes)	7 out of 979 genes, 0.7%	12 out of 2968 genes, 0.4%	1
organic hydroxy compound biosynthetic process (view genes)	7 out of 979 genes, 0.7%	12 out of 2968 genes, 0.4%	1
single-organism metabolic process (view genes)	275 out of 979 genes, 28.1%	781 out of 2968 genes, 26.3%	1
cytoskeleton organization (view genes)	17 out of 979 genes, 1.7%	37 out of 2968 genes, 1.2%	1
lipid biosynthetic process (view genes)	32 out of 979 genes, 3.3%	77 out of 2968 genes, 2.6%	1
rRNA metabolic process (view genes)	29 out of 979 genes, 3.0%	69 out of 2968 genes, 2.3%	1
microtubule-based process (view genes)	13 out of 979 genes, 1.3%	27 out of 2968 genes, 0.9%	1
sterol metabolic process (view genes)	6 out of 979 genes, 0.6%	10 out of 2968 genes, 0.3%	1
glucose catabolic process (view genes)	16 out of 979 genes, 1.6%	35 out of 2968 genes, 1.2%	1
hexose catabolic process (view genes)	16 out of 979 genes, 1.6%	35 out of 2968 genes, 1.2%	1
monocarboxylic acid metabolic process (view genes)	16 out of 979 genes, 1.6%	35 out of 2968 genes, 1.2%	1
monosaccharide catabolic process (view genes)	16 out of 979 genes, 1.6%	35 out of 2968 genes, 1.2%	1
rRNA processing (view genes)	28 out of 979 genes, 2.9%	67 out of 2968 genes, 2.3%	1
cellular process (view genes)	746 out of 979 genes, 76.2%	2213 out of 2968 genes, 74.6%	1
organophosphate biosynthetic process (view genes)	50 out of 979 genes, 5.1%	128 out of 2968 genes, 4.3%	1
pigment metabolic process (view genes)	8 out of 979 genes, 0.8%	15 out of 2968 genes, 0.5%	1
gluconeogenesis (view genes)	5 out of 979 genes, 0.5%	8 out of 2968 genes, 0.3%	1
purine nucleobase metabolic process (view genes)	5 out of 979 genes, 0.5%	8 out of 2968 genes, 0.3%	1
nucleus organization (view genes)	5 out of 979 genes, 0.5%	8 out of 2968 genes, 0.3%	1
protein localization to endoplasmic reticulum (view genes)	5 out of 979 genes, 0.5%	8 out of 2968 genes, 0.3%	1
nucleobase-containing compound transport (view genes)	12 out of 979 genes, 1.2%	25 out of 2968 genes, 0.8%	1
monocarboxylic acid biosynthetic process (view genes)	10 out of 979 genes, 1.0%	20 out of 2968 genes, 0.7%	1
nucleoside phosphate biosynthetic process (view genes)	30 out of 979 genes, 3.1%	73 out of 2968 genes, 2.5%	1
endonucleolytic cleavage to generate mature 5'-end of SSU-rRNA from (SSU-rRNA, 5.8S rRNA, LSU-rRNA) (view genes)	4 out of 979 genes, 0.4%	6 out of 2968 genes, 0.2%	1
endonucleolytic cleavage in 5'-ETS of tricistronic rRNA transcript (SSU-rRNA, 5.8S rRNA, LSU-rRNA) (view genes)	4 out of 979 genes, 0.4%	6 out of 2968 genes, 0.2%	1
double-strand break repair via homologous recombination (view genes)	4 out of 979 genes, 0.4%	6 out of 2968 genes, 0.2%	1
RNA 5'-end processing (view genes)	4 out of 979 genes, 0.4%	6 out of 2968 genes, 0.2%	1
rRNA 5'-end processing (view genes)	4 out of 979 genes, 0.4%	6 out of 2968 genes, 0.2%	1
pyrimidine nucleoside metabolic process (view genes)	4 out of 979 genes, 0.4%	6 out of 2968 genes, 0.2%	1
tryptophan metabolic process (view genes)	4 out of 979 genes, 0.4%	6 out of 2968 genes, 0.2%	1
indolalkylamine metabolic process (view genes)	4 out of 979 genes, 0.4%	6 out of 2968 genes, 0.2%	1
ncRNA 5'-end processing (view genes)	4 out of 979 genes, 0.4%	6 out of 2968 genes, 0.2%	1
indole-containing compound metabolic process (view genes)	4 out of 979 genes, 0.4%	6 out of 2968 genes, 0.2%	1
pyrimidine ribonucleoside metabolic process (view genes)	4 out of 979 genes, 0.4%	6 out of 2968 genes, 0.2%	1
folic acid-containing compound metabolic process (view genes)	7 out of 979 genes, 0.7%	13 out of 2968 genes, 0.4%	1
amide biosynthetic process (view genes)	7 out of 979 genes, 0.7%	13 out of 2968 genes, 0.4%	1
nucleotide biosynthetic process (view genes)	29 out of 979 genes, 3.0%	71 out of 2968 genes, 2.4%	1
RNA processing (view genes)	66 out of 979 genes, 6.7%	175 out of 2968 genes, 5.9%	1
tryptophan biosynthetic process (view genes)	3 out of 979 genes, 0.3%	4 out of 2968 genes, 0.1%	1
DNA strand elongation involved in DNA replication (view genes)	3 out of 979 genes, 0.3%	4 out of 2968 genes, 0.1%	1
signal peptide processing (view genes)	3 out of 979 genes, 0.3%	4 out of 2968 genes, 0.1%	1
asparagine metabolic process (view genes)	3 out of 979 genes, 0.3%	4 out of 2968 genes, 0.1%	1
sphingolipid metabolic process (view genes)	3 out of 979 genes, 0.3%	4 out of 2968 genes, 0.1%	1
post-Golgi vesicle-mediated transport (view genes)	3 out of 979 genes, 0.3%	4 out of 2968 genes, 0.1%	1
pyrimidine nucleoside triphosphate metabolic process (view genes)	3 out of 979 genes, 0.3%	4 out of 2968 genes, 0.1%	1
nucleotide-sugar transport (view genes)	3 out of 979 genes, 0.3%	4 out of 2968 genes, 0.1%	1
DNA strand elongation (view genes)	3 out of 979 genes, 0.3%	4 out of 2968 genes, 0.1%	1
indole-containing compound biosynthetic process (view genes)	3 out of 979 genes, 0.3%	4 out of 2968 genes, 0.1%	1
indolalkylamine biosynthetic process (view genes)	3 out of 979 genes, 0.3%	4 out of 2968 genes, 0.1%	1
interphase (view genes)	3 out of 979 genes, 0.3%	4 out of 2968 genes, 0.1%	1
interphase of mitotic cell cycle (view genes)	3 out of 979 genes, 0.3%	4 out of 2968 genes, 0.1%	1
maturation of LSU-rRNA from tricistronic rRNA transcript (SSU-rRNA, 5.8S rRNA, LSU-rRNA) (view genes)	2 out of 979 genes, 0.2%	2 out of 2968 genes, 0.1%	1
maturation of LSU-rRNA (view genes)	2 out of 979 genes, 0.2%	2 out of 2968 genes, 0.1%	1
non-recombinational repair (view genes)	2 out of 979 genes, 0.2%	2 out of 2968 genes, 0.1%	1
septin ring assembly (view genes)	2 out of 979 genes, 0.2%	2 out of 2968 genes, 0.1%	1
lagging strand elongation (view genes)	2 out of 979 genes, 0.2%	2 out of 2968 genes, 0.1%	1
double-strand break repair via nonhomologous end joining (view genes)	2 out of 979 genes, 0.2%	2 out of 2968 genes, 0.1%	1
rRNA export from nucleus (view genes)	2 out of 979 genes, 0.2%	2 out of 2968 genes, 0.1%	1
methionyl-tRNA aminoacylation (view genes)	2 out of 979 genes, 0.2%	2 out of 2968 genes, 0.1%	1
prolyl-tRNA aminoacylation (view genes)	2 out of 979 genes, 0.2%	2 out of 2968 genes, 0.1%	1
threonyl-tRNA aminoacylation (view genes)	2 out of 979 genes, 0.2%	2 out of 2968 genes, 0.1%	1
tryptophanyl-tRNA aminoacylation (view genes)	2 out of 979 genes, 0.2%	2 out of 2968 genes, 0.1%	1
terpenoid metabolic process (view genes)	2 out of 979 genes, 0.2%	2 out of 2968 genes, 0.1%	1
heme a biosynthetic process (view genes)	2 out of 979 genes, 0.2%	2 out of 2968 genes, 0.1%	1
Golgi to plasma membrane transport (view genes)	2 out of 979 genes, 0.2%	2 out of 2968 genes, 0.1%	1
tubulin complex assembly (view genes)	2 out of 979 genes, 0.2%	2 out of 2968 genes, 0.1%	1
deoxyribonucleoside monophosphate biosynthetic process (view genes)	2 out of 979 genes, 0.2%	2 out of 2968 genes, 0.1%	1
deoxyribonucleoside monophosphate metabolic process (view genes)	2 out of 979 genes, 0.2%	2 out of 2968 genes, 0.1%	1
pyrimidine deoxyribonucleoside monophosphate metabolic process (view genes)	2 out of 979 genes, 0.2%	2 out of 2968 genes, 0.1%	1
pyrimidine deoxyribonucleoside monophosphate biosynthetic process (view genes)	2 out of 979 genes, 0.2%	2 out of 2968 genes, 0.1%	1
deoxyribonucleoside triphosphate biosynthetic process (view genes)	2 out of 979 genes, 0.2%	2 out of 2968 genes, 0.1%	1
pyrimidine deoxyribonucleoside triphosphate metabolic process (view genes)	2 out of 979 genes, 0.2%	2 out of 2968 genes, 0.1%	1
nucleotide-sugar biosynthetic process (view genes)	2 out of 979 genes, 0.2%	2 out of 2968 genes, 0.1%	1
GDP-mannose biosynthetic process (view genes)	2 out of 979 genes, 0.2%	2 out of 2968 genes, 0.1%	1
pathogenesis (view genes)	2 out of 979 genes, 0.2%	2 out of 2968 genes, 0.1%	1
pyridoxal 5'-phosphate salvage (view genes)	2 out of 979 genes, 0.2%	2 out of 2968 genes, 0.1%	1
terpenoid biosynthetic process (view genes)	2 out of 979 genes, 0.2%	2 out of 2968 genes, 0.1%	1
cell wall macromolecule catabolic process (view genes)	2 out of 979 genes, 0.2%	2 out of 2968 genes, 0.1%	1
pentose metabolic process (view genes)	2 out of 979 genes, 0.2%	2 out of 2968 genes, 0.1%	1
GDP-mannose metabolic process (view genes)	2 out of 979 genes, 0.2%	2 out of 2968 genes, 0.1%	1
charged-tRNA amino acid modification (view genes)	2 out of 979 genes, 0.2%	2 out of 2968 genes, 0.1%	1
protein complex localization (view genes)	2 out of 979 genes, 0.2%	2 out of 2968 genes, 0.1%	1
DNA replication, Okazaki fragment processing (view genes)	2 out of 979 genes, 0.2%	2 out of 2968 genes, 0.1%	1
Golgi to plasma membrane protein transport (view genes)	2 out of 979 genes, 0.2%	2 out of 2968 genes, 0.1%	1
'de novo' UMP biosynthetic process (view genes)	2 out of 979 genes, 0.2%	2 out of 2968 genes, 0.1%	1
heme a metabolic process (view genes)	2 out of 979 genes, 0.2%	2 out of 2968 genes, 0.1%	1
actin filament bundle assembly (view genes)	2 out of 979 genes, 0.2%	2 out of 2968 genes, 0.1%	1
rRNA transport (view genes)	2 out of 979 genes, 0.2%	2 out of 2968 genes, 0.1%	1
conversion of methionyl-tRNA to N-formyl-methionyl-tRNA (view genes)	2 out of 979 genes, 0.2%	2 out of 2968 genes, 0.1%	1
tubulin complex biogenesis (view genes)	2 out of 979 genes, 0.2%	2 out of 2968 genes, 0.1%	1
regulation of DNA-dependent DNA replication (view genes)	2 out of 979 genes, 0.2%	2 out of 2968 genes, 0.1%	1
chromosome segregation (view genes)	6 out of 979 genes, 0.6%	11 out of 2968 genes, 0.4%	1
fatty acid metabolic process (view genes)	10 out of 979 genes, 1.0%	21 out of 2968 genes, 0.7%	1
cellular modified amino acid biosynthetic process (view genes)	10 out of 979 genes, 1.0%	21 out of 2968 genes, 0.7%	1
dephosphorylation (view genes)	16 out of 979 genes, 1.6%	37 out of 2968 genes, 1.2%	1
single-organism carbohydrate catabolic process (view genes)	16 out of 979 genes, 1.6%	37 out of 2968 genes, 1.2%	1
organic substance metabolic process (view genes)	570 out of 979 genes, 58.2%	1684 out of 2968 genes, 56.7%	1
cellular component biogenesis (view genes)	69 out of 979 genes, 7.0%	187 out of 2968 genes, 6.3%	1
vitamin metabolic process (view genes)	9 out of 979 genes, 0.9%	19 out of 2968 genes, 0.6%	1
water-soluble vitamin metabolic process (view genes)	9 out of 979 genes, 0.9%	19 out of 2968 genes, 0.6%	1
vitamin biosynthetic process (view genes)	9 out of 979 genes, 0.9%	19 out of 2968 genes, 0.6%	1
water-soluble vitamin biosynthetic process (view genes)	9 out of 979 genes, 0.9%	19 out of 2968 genes, 0.6%	1
nucleic acid transport (view genes)	9 out of 979 genes, 0.9%	19 out of 2968 genes, 0.6%	1
RNA transport (view genes)	9 out of 979 genes, 0.9%	19 out of 2968 genes, 0.6%	1
establishment of RNA localization (view genes)	9 out of 979 genes, 0.9%	19 out of 2968 genes, 0.6%	1
endonucleolytic cleavage in ITS1 to separate SSU-rRNA from 5.8S rRNA and LSU-rRNA from tricistronic rRNA transcript (SSU-rRNA, 5.8S rRNA, LSU-rRNA) (view genes)	5 out of 979 genes, 0.5%	9 out of 2968 genes, 0.3%	1
isoprenoid metabolic process (view genes)	5 out of 979 genes, 0.5%	9 out of 2968 genes, 0.3%	1
isoprenoid biosynthetic process (view genes)	5 out of 979 genes, 0.5%	9 out of 2968 genes, 0.3%	1
pigment biosynthetic process (view genes)	7 out of 979 genes, 0.7%	14 out of 2968 genes, 0.5%	1
organelle fission (view genes)	7 out of 979 genes, 0.7%	14 out of 2968 genes, 0.5%	1
cellular metabolic process (view genes)	551 out of 979 genes, 56.3%	1628 out of 2968 genes, 54.9%	1
alcohol metabolic process (view genes)	10 out of 979 genes, 1.0%	22 out of 2968 genes, 0.7%	1
organic hydroxy compound metabolic process (view genes)	10 out of 979 genes, 1.0%	22 out of 2968 genes, 0.7%	1
DNA conformation change (view genes)	13 out of 979 genes, 1.3%	30 out of 2968 genes, 1.0%	1
cofactor metabolic process (view genes)	36 out of 979 genes, 3.7%	94 out of 2968 genes, 3.2%	1
coenzyme metabolic process (view genes)	31 out of 979 genes, 3.2%	80 out of 2968 genes, 2.7%	1
fatty acid biosynthetic process (view genes)	8 out of 979 genes, 0.8%	17 out of 2968 genes, 0.6%	1
cotranslational protein targeting to membrane (view genes)	4 out of 979 genes, 0.4%	7 out of 2968 genes, 0.2%	1
SRP-dependent cotranslational protein targeting to membrane (view genes)	4 out of 979 genes, 0.4%	7 out of 2968 genes, 0.2%	1
cell cycle cytokinesis (view genes)	4 out of 979 genes, 0.4%	7 out of 2968 genes, 0.2%	1
protein targeting to ER (view genes)	4 out of 979 genes, 0.4%	7 out of 2968 genes, 0.2%	1
establishment of protein localization to endoplasmic reticulum (view genes)	4 out of 979 genes, 0.4%	7 out of 2968 genes, 0.2%	1
carbohydrate derivative transport (view genes)	4 out of 979 genes, 0.4%	7 out of 2968 genes, 0.2%	1
cytokinesis (view genes)	6 out of 979 genes, 0.6%	12 out of 2968 genes, 0.4%	1
pseudouridine synthesis (view genes)	6 out of 979 genes, 0.6%	12 out of 2968 genes, 0.4%	1
pentose-phosphate shunt (view genes)	6 out of 979 genes, 0.6%	12 out of 2968 genes, 0.4%	1
NADPH regeneration (view genes)	6 out of 979 genes, 0.6%	12 out of 2968 genes, 0.4%	1
carbohydrate biosynthetic process (view genes)	12 out of 979 genes, 1.2%	28 out of 2968 genes, 0.9%	1
cellular protein complex assembly (view genes)	12 out of 979 genes, 1.2%	28 out of 2968 genes, 0.9%	1
cellular lipid metabolic process (view genes)	37 out of 979 genes, 3.8%	98 out of 2968 genes, 3.3%	1
RNA localization (view genes)	9 out of 979 genes, 0.9%	20 out of 2968 genes, 0.7%	1
dicarboxylic acid metabolic process (view genes)	9 out of 979 genes, 0.9%	20 out of 2968 genes, 0.7%	1
primary metabolic process (view genes)	544 out of 979 genes, 55.6%	1613 out of 2968 genes, 54.3%	1
ribonucleotide biosynthetic process (view genes)	17 out of 979 genes, 1.7%	42 out of 2968 genes, 1.4%	1
ribose phosphate biosynthetic process (view genes)	17 out of 979 genes, 1.7%	42 out of 2968 genes, 1.4%	1
cellular modified amino acid metabolic process (view genes)	13 out of 979 genes, 1.3%	31 out of 2968 genes, 1.0%	1
coenzyme biosynthetic process (view genes)	22 out of 979 genes, 2.2%	56 out of 2968 genes, 1.9%	1
peptidyl-tyrosine dephosphorylation (view genes)	7 out of 979 genes, 0.7%	15 out of 2968 genes, 0.5%	1
mitotic sister chromatid segregation (view genes)	3 out of 979 genes, 0.3%	5 out of 2968 genes, 0.2%	1
sister chromatid segregation (view genes)	3 out of 979 genes, 0.3%	5 out of 2968 genes, 0.2%	1
malate metabolic process (view genes)	3 out of 979 genes, 0.3%	5 out of 2968 genes, 0.2%	1
mitochondrial electron transport, ubiquinol to cytochrome c (view genes)	3 out of 979 genes, 0.3%	5 out of 2968 genes, 0.2%	1
mRNA export from nucleus (view genes)	3 out of 979 genes, 0.3%	5 out of 2968 genes, 0.2%	1
regulation of translational initiation (view genes)	3 out of 979 genes, 0.3%	5 out of 2968 genes, 0.2%	1
protein N-linked glycosylation (view genes)	3 out of 979 genes, 0.3%	5 out of 2968 genes, 0.2%	1
threonine metabolic process (view genes)	3 out of 979 genes, 0.3%	5 out of 2968 genes, 0.2%	1
snRNA metabolic process (view genes)	3 out of 979 genes, 0.3%	5 out of 2968 genes, 0.2%	1
protein-cofactor linkage (view genes)	3 out of 979 genes, 0.3%	5 out of 2968 genes, 0.2%	1
L-methionine salvage from methylthioadenosine (view genes)	3 out of 979 genes, 0.3%	5 out of 2968 genes, 0.2%	1
amino acid salvage (view genes)	3 out of 979 genes, 0.3%	5 out of 2968 genes, 0.2%	1
chorismate metabolic process (view genes)	3 out of 979 genes, 0.3%	5 out of 2968 genes, 0.2%	1
L-methionine salvage (view genes)	3 out of 979 genes, 0.3%	5 out of 2968 genes, 0.2%	1
spindle organization (view genes)	5 out of 979 genes, 0.5%	10 out of 2968 genes, 0.3%	1
mitotic spindle organization (view genes)	5 out of 979 genes, 0.5%	10 out of 2968 genes, 0.3%	1
peptidyl-lysine modification (view genes)	5 out of 979 genes, 0.5%	10 out of 2968 genes, 0.3%	1
mitotic spindle organization in nucleus (view genes)	5 out of 979 genes, 0.5%	10 out of 2968 genes, 0.3%	1
cellular component organization or biogenesis (view genes)	123 out of 979 genes, 12.6%	351 out of 2968 genes, 11.8%	1
microtubule cytoskeleton organization (view genes)	8 out of 979 genes, 0.8%	18 out of 2968 genes, 0.6%	1
amine biosynthetic process (view genes)	8 out of 979 genes, 0.8%	18 out of 2968 genes, 0.6%	1
carbohydrate catabolic process (view genes)	16 out of 979 genes, 1.6%	40 out of 2968 genes, 1.3%	1
cell division (view genes)	12 out of 979 genes, 1.2%	29 out of 2968 genes, 1.0%	1
nucleobase-containing compound biosynthetic process (view genes)	60 out of 979 genes, 6.1%	167 out of 2968 genes, 5.6%	1
endonucleolytic cleavage involved in rRNA processing (view genes)	6 out of 979 genes, 0.6%	13 out of 2968 genes, 0.4%	1
endonucleolytic cleavage of tricistronic rRNA transcript (SSU-rRNA, 5.8S rRNA, LSU-rRNA) (view genes)	6 out of 979 genes, 0.6%	13 out of 2968 genes, 0.4%	1
RNA phosphodiester bond hydrolysis, endonucleolytic (view genes)	6 out of 979 genes, 0.6%	13 out of 2968 genes, 0.4%	1
DNA repair (view genes)	33 out of 979 genes, 3.4%	89 out of 2968 genes, 3.0%	1
DNA recombination (view genes)	14 out of 979 genes, 1.4%	35 out of 2968 genes, 1.2%	1
nucleic acid phosphodiester bond hydrolysis (view genes)	14 out of 979 genes, 1.4%	35 out of 2968 genes, 1.2%	1
response to DNA damage stimulus (view genes)	35 out of 979 genes, 3.6%	95 out of 2968 genes, 3.2%	1
organophosphate metabolic process (view genes)	94 out of 979 genes, 9.6%	268 out of 2968 genes, 9.0%	1
protein targeting to membrane (view genes)	4 out of 979 genes, 0.4%	8 out of 2968 genes, 0.3%	1
iron-sulfur cluster assembly (view genes)	4 out of 979 genes, 0.4%	8 out of 2968 genes, 0.3%	1
metallo-sulfur cluster assembly (view genes)	4 out of 979 genes, 0.4%	8 out of 2968 genes, 0.3%	1
protein acylation (view genes)	4 out of 979 genes, 0.4%	8 out of 2968 genes, 0.3%	1
dicarboxylic acid biosynthetic process (view genes)	4 out of 979 genes, 0.4%	8 out of 2968 genes, 0.3%	1
ribosomal large subunit assembly (view genes)	2 out of 979 genes, 0.2%	3 out of 2968 genes, 0.1%	1
S phase of mitotic cell cycle (view genes)	2 out of 979 genes, 0.2%	3 out of 2968 genes, 0.1%	1
double-strand break repair via break-induced replication (view genes)	2 out of 979 genes, 0.2%	3 out of 2968 genes, 0.1%	1
karyogamy (view genes)	2 out of 979 genes, 0.2%	3 out of 2968 genes, 0.1%	1
karyogamy involved in conjugation with cellular fusion (view genes)	2 out of 979 genes, 0.2%	3 out of 2968 genes, 0.1%	1
fructose metabolic process (view genes)	2 out of 979 genes, 0.2%	3 out of 2968 genes, 0.1%	1
fructose 2,6-bisphosphate metabolic process (view genes)	2 out of 979 genes, 0.2%	3 out of 2968 genes, 0.1%	1
mannose metabolic process (view genes)	2 out of 979 genes, 0.2%	3 out of 2968 genes, 0.1%	1
purine ribonucleoside salvage (view genes)	2 out of 979 genes, 0.2%	3 out of 2968 genes, 0.1%	1
AMP biosynthetic process (view genes)	2 out of 979 genes, 0.2%	3 out of 2968 genes, 0.1%	1
asparagine biosynthetic process (view genes)	2 out of 979 genes, 0.2%	3 out of 2968 genes, 0.1%	1
ornithine metabolic process (view genes)	2 out of 979 genes, 0.2%	3 out of 2968 genes, 0.1%	1
biotin metabolic process (view genes)	2 out of 979 genes, 0.2%	3 out of 2968 genes, 0.1%	1
sister chromatid cohesion (view genes)	2 out of 979 genes, 0.2%	3 out of 2968 genes, 0.1%	1
cell adhesion (view genes)	2 out of 979 genes, 0.2%	3 out of 2968 genes, 0.1%	1
biotin biosynthetic process (view genes)	2 out of 979 genes, 0.2%	3 out of 2968 genes, 0.1%	1
pyrimidine nucleoside triphosphate biosynthetic process (view genes)	2 out of 979 genes, 0.2%	3 out of 2968 genes, 0.1%	1
pyrimidine deoxyribonucleotide metabolic process (view genes)	2 out of 979 genes, 0.2%	3 out of 2968 genes, 0.1%	1
pyrimidine deoxyribonucleotide biosynthetic process (view genes)	2 out of 979 genes, 0.2%	3 out of 2968 genes, 0.1%	1
nucleotide-sugar metabolic process (view genes)	2 out of 979 genes, 0.2%	3 out of 2968 genes, 0.1%	1
deoxyribonucleotide metabolic process (view genes)	2 out of 979 genes, 0.2%	3 out of 2968 genes, 0.1%	1
deoxyribonucleotide biosynthetic process (view genes)	2 out of 979 genes, 0.2%	3 out of 2968 genes, 0.1%	1
2'-deoxyribonucleotide biosynthetic process (view genes)	2 out of 979 genes, 0.2%	3 out of 2968 genes, 0.1%	1
2'-deoxyribonucleotide metabolic process (view genes)	2 out of 979 genes, 0.2%	3 out of 2968 genes, 0.1%	1
pantothenate metabolic process (view genes)	2 out of 979 genes, 0.2%	3 out of 2968 genes, 0.1%	1
pantothenate biosynthetic process (view genes)	2 out of 979 genes, 0.2%	3 out of 2968 genes, 0.1%	1
deoxyribose phosphate metabolic process (view genes)	2 out of 979 genes, 0.2%	3 out of 2968 genes, 0.1%	1
lysine biosynthetic process via aminoadipic acid (view genes)	2 out of 979 genes, 0.2%	3 out of 2968 genes, 0.1%	1
biological adhesion (view genes)	2 out of 979 genes, 0.2%	3 out of 2968 genes, 0.1%	1
establishment of cell polarity (view genes)	2 out of 979 genes, 0.2%	3 out of 2968 genes, 0.1%	1
snRNA pseudouridine synthesis (view genes)	2 out of 979 genes, 0.2%	3 out of 2968 genes, 0.1%	1
mitochondrial respiratory chain complex IV assembly (view genes)	2 out of 979 genes, 0.2%	3 out of 2968 genes, 0.1%	1
snRNA modification (view genes)	2 out of 979 genes, 0.2%	3 out of 2968 genes, 0.1%	1
nucleotide salvage (view genes)	2 out of 979 genes, 0.2%	3 out of 2968 genes, 0.1%	1
nucleoside salvage (view genes)	2 out of 979 genes, 0.2%	3 out of 2968 genes, 0.1%	1
protein import into mitochondrial inner membrane (view genes)	2 out of 979 genes, 0.2%	3 out of 2968 genes, 0.1%	1
mRNA cis splicing, via spliceosome (view genes)	2 out of 979 genes, 0.2%	3 out of 2968 genes, 0.1%	1
AMP metabolic process (view genes)	2 out of 979 genes, 0.2%	3 out of 2968 genes, 0.1%	1
deoxyribose phosphate biosynthetic process (view genes)	2 out of 979 genes, 0.2%	3 out of 2968 genes, 0.1%	1
tetrahydrofolylpolyglutamate metabolic process (view genes)	2 out of 979 genes, 0.2%	3 out of 2968 genes, 0.1%	1
tetrahydrofolylpolyglutamate biosynthetic process (view genes)	2 out of 979 genes, 0.2%	3 out of 2968 genes, 0.1%	1
S phase (view genes)	2 out of 979 genes, 0.2%	3 out of 2968 genes, 0.1%	1
mitochondrial respiratory chain complex IV biogenesis (view genes)	2 out of 979 genes, 0.2%	3 out of 2968 genes, 0.1%	1
phosphate-containing compound metabolic process (view genes)	158 out of 979 genes, 16.1%	460 out of 2968 genes, 15.5%	1
vesicle-mediated transport (view genes)	31 out of 979 genes, 3.2%	85 out of 2968 genes, 2.9%	1
ribonucleoprotein complex assembly (view genes)	5 out of 979 genes, 0.5%	11 out of 2968 genes, 0.4%	1
multi-organism process (view genes)	5 out of 979 genes, 0.5%	11 out of 2968 genes, 0.4%	1
ribonucleoprotein complex subunit organization (view genes)	5 out of 979 genes, 0.5%	11 out of 2968 genes, 0.4%	1
glycolysis (view genes)	9 out of 979 genes, 0.9%	22 out of 2968 genes, 0.7%	1
protein dephosphorylation (view genes)	9 out of 979 genes, 0.9%	22 out of 2968 genes, 0.7%	1
organic substance transport (view genes)	79 out of 979 genes, 8.1%	227 out of 2968 genes, 7.6%	1
single-organism transport (view genes)	128 out of 979 genes, 13.1%	373 out of 2968 genes, 12.6%	1
cleavage involved in rRNA processing (view genes)	6 out of 979 genes, 0.6%	14 out of 2968 genes, 0.5%	1
NADP metabolic process (view genes)	6 out of 979 genes, 0.6%	14 out of 2968 genes, 0.5%	1
lipid modification (view genes)	6 out of 979 genes, 0.6%	14 out of 2968 genes, 0.5%	1
tetrapyrrole metabolic process (view genes)	6 out of 979 genes, 0.6%	14 out of 2968 genes, 0.5%	1
RNA phosphodiester bond hydrolysis (view genes)	6 out of 979 genes, 0.6%	14 out of 2968 genes, 0.5%	1
metabolic process (view genes)	679 out of 979 genes, 69.4%	2039 out of 2968 genes, 68.7%	1
tRNA wobble base modification (view genes)	3 out of 979 genes, 0.3%	6 out of 2968 genes, 0.2%	1
tRNA wobble uridine modification (view genes)	3 out of 979 genes, 0.3%	6 out of 2968 genes, 0.2%	1
glycogen biosynthetic process (view genes)	3 out of 979 genes, 0.3%	6 out of 2968 genes, 0.2%	1
base-excision repair (view genes)	3 out of 979 genes, 0.3%	6 out of 2968 genes, 0.2%	1
internal protein amino acid acetylation (view genes)	3 out of 979 genes, 0.3%	6 out of 2968 genes, 0.2%	1
nucleotide transport (view genes)	3 out of 979 genes, 0.3%	6 out of 2968 genes, 0.2%	1
mitochondrial membrane organization (view genes)	3 out of 979 genes, 0.3%	6 out of 2968 genes, 0.2%	1
establishment or maintenance of cell polarity (view genes)	3 out of 979 genes, 0.3%	6 out of 2968 genes, 0.2%	1
glutamine family amino acid catabolic process (view genes)	3 out of 979 genes, 0.3%	6 out of 2968 genes, 0.2%	1
histone acetylation (view genes)	3 out of 979 genes, 0.3%	6 out of 2968 genes, 0.2%	1
internal peptidyl-lysine acetylation (view genes)	3 out of 979 genes, 0.3%	6 out of 2968 genes, 0.2%	1
peptidyl-lysine acetylation (view genes)	3 out of 979 genes, 0.3%	6 out of 2968 genes, 0.2%	1
cellular biogenic amine biosynthetic process (view genes)	3 out of 979 genes, 0.3%	6 out of 2968 genes, 0.2%	1
response to drug (view genes)	3 out of 979 genes, 0.3%	6 out of 2968 genes, 0.2%	1
organic acid catabolic process (view genes)	7 out of 979 genes, 0.7%	17 out of 2968 genes, 0.6%	1
sexual reproduction (view genes)	7 out of 979 genes, 0.7%	17 out of 2968 genes, 0.6%	1
carboxylic acid catabolic process (view genes)	7 out of 979 genes, 0.7%	17 out of 2968 genes, 0.6%	1
mRNA transport (view genes)	7 out of 979 genes, 0.7%	17 out of 2968 genes, 0.6%	1
phosphorus metabolic process (view genes)	159 out of 979 genes, 16.2%	467 out of 2968 genes, 15.7%	1
cofactor biosynthetic process (view genes)	24 out of 979 genes, 2.5%	66 out of 2968 genes, 2.2%	1
negative regulation of biosynthetic process (view genes)	8 out of 979 genes, 0.8%	20 out of 2968 genes, 0.7%	1
negative regulation of cellular biosynthetic process (view genes)	8 out of 979 genes, 0.8%	20 out of 2968 genes, 0.7%	1
lipid metabolic process (view genes)	44 out of 979 genes, 4.5%	125 out of 2968 genes, 4.2%	1
methylation (view genes)	19 out of 979 genes, 1.9%	52 out of 2968 genes, 1.8%	1
chromatin silencing (view genes)	4 out of 979 genes, 0.4%	9 out of 2968 genes, 0.3%	1
actin filament organization (view genes)	4 out of 979 genes, 0.4%	9 out of 2968 genes, 0.3%	1
glucan biosynthetic process (view genes)	4 out of 979 genes, 0.4%	9 out of 2968 genes, 0.3%	1
gene silencing (view genes)	4 out of 979 genes, 0.4%	9 out of 2968 genes, 0.3%	1
regulation of ARF protein signal transduction (view genes)	4 out of 979 genes, 0.4%	9 out of 2968 genes, 0.3%	1
regulation of gene expression, epigenetic (view genes)	4 out of 979 genes, 0.4%	9 out of 2968 genes, 0.3%	1
negative regulation of catalytic activity (view genes)	4 out of 979 genes, 0.4%	9 out of 2968 genes, 0.3%	1
negative regulation of molecular function (view genes)	4 out of 979 genes, 0.4%	9 out of 2968 genes, 0.3%	1
negative regulation of gene expression, epigenetic (view genes)	4 out of 979 genes, 0.4%	9 out of 2968 genes, 0.3%	1
positive regulation of transcription from RNA polymerase II promoter (view genes)	4 out of 979 genes, 0.4%	9 out of 2968 genes, 0.3%	1
cellular macromolecular complex assembly (view genes)	21 out of 979 genes, 2.1%	58 out of 2968 genes, 2.0%	1
chromosome organization (view genes)	25 out of 979 genes, 2.6%	70 out of 2968 genes, 2.4%	1
ER to Golgi vesicle-mediated transport (view genes)	5 out of 979 genes, 0.5%	12 out of 2968 genes, 0.4%	1
methionine biosynthetic process (view genes)	5 out of 979 genes, 0.5%	12 out of 2968 genes, 0.4%	1
organophosphate ester transport (view genes)	5 out of 979 genes, 0.5%	12 out of 2968 genes, 0.4%	1
protein processing (view genes)	5 out of 979 genes, 0.5%	12 out of 2968 genes, 0.4%	1
protein maturation (view genes)	5 out of 979 genes, 0.5%	12 out of 2968 genes, 0.4%	1
alpha-amino acid catabolic process (view genes)	5 out of 979 genes, 0.5%	12 out of 2968 genes, 0.4%	1
carbohydrate derivative metabolic process (view genes)	73 out of 979 genes, 7.5%	213 out of 2968 genes, 7.2%	1
RNA modification (view genes)	15 out of 979 genes, 1.5%	41 out of 2968 genes, 1.4%	1
carbohydrate derivative biosynthetic process (view genes)	36 out of 979 genes, 3.7%	103 out of 2968 genes, 3.5%	1
sulfur amino acid biosynthetic process (view genes)	6 out of 979 genes, 0.6%	15 out of 2968 genes, 0.5%	1
maturation of SSU-rRNA from tricistronic rRNA transcript (SSU-rRNA, 5.8S rRNA, LSU-rRNA) (view genes)	6 out of 979 genes, 0.6%	15 out of 2968 genes, 0.5%	1
regulation of translational elongation (view genes)	6 out of 979 genes, 0.6%	15 out of 2968 genes, 0.5%	1
meiosis (view genes)	6 out of 979 genes, 0.6%	15 out of 2968 genes, 0.5%	1
cellular amino acid catabolic process (view genes)	6 out of 979 genes, 0.6%	15 out of 2968 genes, 0.5%	1
maturation of SSU-rRNA (view genes)	6 out of 979 genes, 0.6%	15 out of 2968 genes, 0.5%	1
meiotic cell cycle (view genes)	6 out of 979 genes, 0.6%	15 out of 2968 genes, 0.5%	1
M phase of meiotic cell cycle (view genes)	6 out of 979 genes, 0.6%	15 out of 2968 genes, 0.5%	1
small molecule catabolic process (view genes)	7 out of 979 genes, 0.7%	18 out of 2968 genes, 0.6%	1
single-organism catabolic process (view genes)	7 out of 979 genes, 0.7%	18 out of 2968 genes, 0.6%	1
nucleocytoplasmic transport (view genes)	10 out of 979 genes, 1.0%	27 out of 2968 genes, 0.9%	1
amine metabolic process (view genes)	10 out of 979 genes, 1.0%	27 out of 2968 genes, 0.9%	1
nuclear transport (view genes)	10 out of 979 genes, 1.0%	27 out of 2968 genes, 0.9%	1
glycosylation (view genes)	10 out of 979 genes, 1.0%	27 out of 2968 genes, 0.9%	1
glycerol-3-phosphate metabolic process (view genes)	2 out of 979 genes, 0.2%	4 out of 2968 genes, 0.1%	1
cellular aldehyde metabolic process (view genes)	2 out of 979 genes, 0.2%	4 out of 2968 genes, 0.1%	1
pre-replicative complex assembly (view genes)	2 out of 979 genes, 0.2%	4 out of 2968 genes, 0.1%	1
inner mitochondrial membrane organization (view genes)	2 out of 979 genes, 0.2%	4 out of 2968 genes, 0.1%	1
regulation of G-protein coupled receptor protein signaling pathway (view genes)	2 out of 979 genes, 0.2%	4 out of 2968 genes, 0.1%	1
threonine biosynthetic process (view genes)	2 out of 979 genes, 0.2%	4 out of 2968 genes, 0.1%	1
chorismate biosynthetic process (view genes)	2 out of 979 genes, 0.2%	4 out of 2968 genes, 0.1%	1
negative regulation of signal transduction (view genes)	2 out of 979 genes, 0.2%	4 out of 2968 genes, 0.1%	1
negative regulation of cell communication (view genes)	2 out of 979 genes, 0.2%	4 out of 2968 genes, 0.1%	1
snoRNA metabolic process (view genes)	2 out of 979 genes, 0.2%	4 out of 2968 genes, 0.1%	1
polyol metabolic process (view genes)	2 out of 979 genes, 0.2%	4 out of 2968 genes, 0.1%	1
termination of signal transduction (view genes)	2 out of 979 genes, 0.2%	4 out of 2968 genes, 0.1%	1
negative regulation of signaling (view genes)	2 out of 979 genes, 0.2%	4 out of 2968 genes, 0.1%	1
negative regulation of cellular protein metabolic process (view genes)	2 out of 979 genes, 0.2%	4 out of 2968 genes, 0.1%	1
termination of G-protein coupled receptor signaling pathway (view genes)	2 out of 979 genes, 0.2%	4 out of 2968 genes, 0.1%	1
snoRNA processing (view genes)	2 out of 979 genes, 0.2%	4 out of 2968 genes, 0.1%	1
negative regulation of G-protein coupled receptor protein signaling pathway (view genes)	2 out of 979 genes, 0.2%	4 out of 2968 genes, 0.1%	1
positive regulation of translational elongation (view genes)	2 out of 979 genes, 0.2%	4 out of 2968 genes, 0.1%	1
negative regulation of response to stimulus (view genes)	2 out of 979 genes, 0.2%	4 out of 2968 genes, 0.1%	1
negative regulation of protein metabolic process (view genes)	2 out of 979 genes, 0.2%	4 out of 2968 genes, 0.1%	1
localization within membrane (view genes)	2 out of 979 genes, 0.2%	4 out of 2968 genes, 0.1%	1
alditol phosphate metabolic process (view genes)	2 out of 979 genes, 0.2%	4 out of 2968 genes, 0.1%	1
cellular response to pheromone (view genes)	2 out of 979 genes, 0.2%	4 out of 2968 genes, 0.1%	1
monocarboxylic acid catabolic process (view genes)	2 out of 979 genes, 0.2%	4 out of 2968 genes, 0.1%	1
negative regulation of biological process (view genes)	12 out of 979 genes, 1.2%	33 out of 2968 genes, 1.1%	1
negative regulation of cellular process (view genes)	12 out of 979 genes, 1.2%	33 out of 2968 genes, 1.1%	1
nucleotide metabolic process (view genes)	61 out of 979 genes, 6.2%	179 out of 2968 genes, 6.0%	1
organelle organization (view genes)	67 out of 979 genes, 6.8%	197 out of 2968 genes, 6.6%	1
small GTPase mediated signal transduction (view genes)	13 out of 979 genes, 1.3%	36 out of 2968 genes, 1.2%	1
GTP catabolic process (view genes)	15 out of 979 genes, 1.5%	42 out of 2968 genes, 1.4%	1
phospholipid biosynthetic process (view genes)	15 out of 979 genes, 1.5%	42 out of 2968 genes, 1.4%	1
guanosine-containing compound catabolic process (view genes)	15 out of 979 genes, 1.5%	42 out of 2968 genes, 1.4%	1
aerobic respiration (view genes)	16 out of 979 genes, 1.6%	45 out of 2968 genes, 1.5%	1
establishment of localization (view genes)	195 out of 979 genes, 19.9%	583 out of 2968 genes, 19.6%	1
cytoplasmic transport (view genes)	26 out of 979 genes, 2.7%	75 out of 2968 genes, 2.5%	1
conjugation (view genes)	3 out of 979 genes, 0.3%	7 out of 2968 genes, 0.2%	1
conjugation with cellular fusion (view genes)	3 out of 979 genes, 0.3%	7 out of 2968 genes, 0.2%	1
protein acetylation (view genes)	3 out of 979 genes, 0.3%	7 out of 2968 genes, 0.2%	1
protein deacetylation (view genes)	3 out of 979 genes, 0.3%	7 out of 2968 genes, 0.2%	1
glycine metabolic process (view genes)	3 out of 979 genes, 0.3%	7 out of 2968 genes, 0.2%	1
response to organic substance (view genes)	3 out of 979 genes, 0.3%	7 out of 2968 genes, 0.2%	1
protein deacylation (view genes)	3 out of 979 genes, 0.3%	7 out of 2968 genes, 0.2%	1
ribosome assembly (view genes)	3 out of 979 genes, 0.3%	7 out of 2968 genes, 0.2%	1
L-methionine biosynthetic process (view genes)	3 out of 979 genes, 0.3%	7 out of 2968 genes, 0.2%	1
cellular response to stimulus (view genes)	67 out of 979 genes, 6.8%	198 out of 2968 genes, 6.7%	1
nucleobase-containing small molecule metabolic process (view genes)	67 out of 979 genes, 6.8%	198 out of 2968 genes, 6.7%	1
nucleoside phosphate metabolic process (view genes)	62 out of 979 genes, 6.3%	183 out of 2968 genes, 6.2%	1
transport (view genes)	194 out of 979 genes, 19.8%	581 out of 2968 genes, 19.6%	1
cellular biogenic amine metabolic process (view genes)	4 out of 979 genes, 0.4%	10 out of 2968 genes, 0.3%	1
exocytosis (view genes)	4 out of 979 genes, 0.4%	10 out of 2968 genes, 0.3%	1
cell surface receptor signaling pathway (view genes)	4 out of 979 genes, 0.4%	10 out of 2968 genes, 0.3%	1
G-protein coupled receptor signaling pathway (view genes)	4 out of 979 genes, 0.4%	10 out of 2968 genes, 0.3%	1
ascospore formation (view genes)	4 out of 979 genes, 0.4%	10 out of 2968 genes, 0.3%	1
sexual sporulation (view genes)	4 out of 979 genes, 0.4%	10 out of 2968 genes, 0.3%	1
heme metabolic process (view genes)	4 out of 979 genes, 0.4%	10 out of 2968 genes, 0.3%	1
ATP synthesis coupled electron transport (view genes)	4 out of 979 genes, 0.4%	10 out of 2968 genes, 0.3%	1
mitochondrial ATP synthesis coupled electron transport (view genes)	4 out of 979 genes, 0.4%	10 out of 2968 genes, 0.3%	1
sexual sporulation resulting in formation of a cellular spore (view genes)	4 out of 979 genes, 0.4%	10 out of 2968 genes, 0.3%	1
cellular amine metabolic process (view genes)	4 out of 979 genes, 0.4%	10 out of 2968 genes, 0.3%	1
lipid phosphorylation (view genes)	4 out of 979 genes, 0.4%	10 out of 2968 genes, 0.3%	1
phosphatidylinositol phosphorylation (view genes)	4 out of 979 genes, 0.4%	10 out of 2968 genes, 0.3%	1
cell development (view genes)	4 out of 979 genes, 0.4%	10 out of 2968 genes, 0.3%	1
tetrapyrrole biosynthetic process (view genes)	5 out of 979 genes, 0.5%	13 out of 2968 genes, 0.4%	1
branched-chain amino acid biosynthetic process (view genes)	6 out of 979 genes, 0.6%	16 out of 2968 genes, 0.5%	1
actin filament-based process (view genes)	6 out of 979 genes, 0.6%	16 out of 2968 genes, 0.5%	1
negative regulation of macromolecule biosynthetic process (view genes)	7 out of 979 genes, 0.7%	19 out of 2968 genes, 0.6%	1
nuclear export (view genes)	7 out of 979 genes, 0.7%	19 out of 2968 genes, 0.6%	1
negative regulation of cellular macromolecule biosynthetic process (view genes)	7 out of 979 genes, 0.7%	19 out of 2968 genes, 0.6%	1
negative regulation of macromolecule metabolic process (view genes)	8 out of 979 genes, 0.8%	22 out of 2968 genes, 0.7%	1
tricarboxylic acid cycle (view genes)	9 out of 979 genes, 0.9%	25 out of 2968 genes, 0.8%	1
protein glycosylation (view genes)	9 out of 979 genes, 0.9%	25 out of 2968 genes, 0.8%	1
negative regulation of metabolic process (view genes)	9 out of 979 genes, 0.9%	25 out of 2968 genes, 0.8%	1
negative regulation of cellular metabolic process (view genes)	9 out of 979 genes, 0.9%	25 out of 2968 genes, 0.8%	1
macromolecule glycosylation (view genes)	9 out of 979 genes, 0.9%	25 out of 2968 genes, 0.8%	1
cellular process involved in reproduction (view genes)	11 out of 979 genes, 1.1%	31 out of 2968 genes, 1.0%	1
sulfur compound biosynthetic process (view genes)	12 out of 979 genes, 1.2%	34 out of 2968 genes, 1.1%	1
GTP metabolic process (view genes)	15 out of 979 genes, 1.5%	43 out of 2968 genes, 1.4%	1
RNA biosynthetic process (view genes)	30 out of 979 genes, 3.1%	88 out of 2968 genes, 3.0%	1
signal transduction (view genes)	29 out of 979 genes, 3.0%	85 out of 2968 genes, 2.9%	1
signaling (view genes)	29 out of 979 genes, 3.0%	85 out of 2968 genes, 2.9%	1
single organism signaling (view genes)	29 out of 979 genes, 3.0%	85 out of 2968 genes, 2.9%	1
intracellular signal transduction (view genes)	19 out of 979 genes, 1.9%	55 out of 2968 genes, 1.9%	1
organonitrogen compound catabolic process (view genes)	37 out of 979 genes, 3.8%	110 out of 2968 genes, 3.7%	1
single-organism cellular process (view genes)	289 out of 979 genes, 29.5%	873 out of 2968 genes, 29.4%	1
generation of precursor metabolites and energy (view genes)	29 out of 979 genes, 3.0%	86 out of 2968 genes, 2.9%	1
transcription, DNA-dependent (view genes)	29 out of 979 genes, 3.0%	86 out of 2968 genes, 2.9%	1
cellular component assembly (view genes)	29 out of 979 genes, 3.0%	86 out of 2968 genes, 2.9%	1
phospholipid metabolic process (view genes)	21 out of 979 genes, 2.1%	62 out of 2968 genes, 2.1%	1
protein localization to organelle (view genes)	14 out of 979 genes, 1.4%	41 out of 2968 genes, 1.4%	1
oxidoreduction coenzyme metabolic process (view genes)	13 out of 979 genes, 1.3%	38 out of 2968 genes, 1.3%	1
cellular carbohydrate metabolic process (view genes)	12 out of 979 genes, 1.2%	35 out of 2968 genes, 1.2%	1
reproduction (view genes)	11 out of 979 genes, 1.1%	32 out of 2968 genes, 1.1%	1
ribonucleotide metabolic process (view genes)	42 out of 979 genes, 4.3%	126 out of 2968 genes, 4.2%	1
ribose phosphate metabolic process (view genes)	42 out of 979 genes, 4.3%	126 out of 2968 genes, 4.2%	1
RNA splicing (view genes)	10 out of 979 genes, 1.0%	29 out of 2968 genes, 1.0%	1
membrane lipid metabolic process (view genes)	9 out of 979 genes, 0.9%	26 out of 2968 genes, 0.9%	1
glycoprotein metabolic process (view genes)	9 out of 979 genes, 0.9%	26 out of 2968 genes, 0.9%	1
glycoprotein biosynthetic process (view genes)	9 out of 979 genes, 0.9%	26 out of 2968 genes, 0.9%	1
pyridine nucleotide metabolic process (view genes)	9 out of 979 genes, 0.9%	26 out of 2968 genes, 0.9%	1
nicotinamide nucleotide metabolic process (view genes)	9 out of 979 genes, 0.9%	26 out of 2968 genes, 0.9%	1
phosphorylation (view genes)	62 out of 979 genes, 6.3%	187 out of 2968 genes, 6.3%	1
RNA splicing, via transesterification reactions (view genes)	6 out of 979 genes, 0.6%	17 out of 2968 genes, 0.6%	1
RNA splicing, via transesterification reactions with bulged adenosine as nucleophile (view genes)	6 out of 979 genes, 0.6%	17 out of 2968 genes, 0.6%	1
mRNA splicing, via spliceosome (view genes)	6 out of 979 genes, 0.6%	17 out of 2968 genes, 0.6%	1
DNA packaging (view genes)	6 out of 979 genes, 0.6%	17 out of 2968 genes, 0.6%	1
branched-chain amino acid metabolic process (view genes)	6 out of 979 genes, 0.6%	17 out of 2968 genes, 0.6%	1
cellular carbohydrate biosynthetic process (view genes)	6 out of 979 genes, 0.6%	17 out of 2968 genes, 0.6%	1
reproductive process (view genes)	5 out of 979 genes, 0.5%	14 out of 2968 genes, 0.5%	1
establishment of localization in cell (view genes)	54 out of 979 genes, 5.5%	163 out of 2968 genes, 5.5%	1
cellular glucan metabolic process (view genes)	4 out of 979 genes, 0.4%	11 out of 2968 genes, 0.4%	1
mismatch repair (view genes)	4 out of 979 genes, 0.4%	11 out of 2968 genes, 0.4%	1
peptide metabolic process (view genes)	4 out of 979 genes, 0.4%	11 out of 2968 genes, 0.4%	1
inorganic anion transport (view genes)	4 out of 979 genes, 0.4%	11 out of 2968 genes, 0.4%	1
reproductive process in single-celled organism (view genes)	4 out of 979 genes, 0.4%	11 out of 2968 genes, 0.4%	1
secretion by cell (view genes)	4 out of 979 genes, 0.4%	11 out of 2968 genes, 0.4%	1
glucan metabolic process (view genes)	4 out of 979 genes, 0.4%	11 out of 2968 genes, 0.4%	1
secretion (view genes)	4 out of 979 genes, 0.4%	11 out of 2968 genes, 0.4%	1
protein complex subunit organization (view genes)	22 out of 979 genes, 2.2%	66 out of 2968 genes, 2.2%	1
glycogen metabolic process (view genes)	3 out of 979 genes, 0.3%	8 out of 2968 genes, 0.3%	1
energy reserve metabolic process (view genes)	3 out of 979 genes, 0.3%	8 out of 2968 genes, 0.3%	1
pyridoxal phosphate metabolic process (view genes)	3 out of 979 genes, 0.3%	8 out of 2968 genes, 0.3%	1
pyridoxal phosphate biosynthetic process (view genes)	3 out of 979 genes, 0.3%	8 out of 2968 genes, 0.3%	1
localization (view genes)	196 out of 979 genes, 20.0%	595 out of 2968 genes, 20.0%	1
single-organism process (view genes)	307 out of 979 genes, 31.4%	932 out of 2968 genes, 31.4%	1
chronological cell aging (view genes)	2 out of 979 genes, 0.2%	5 out of 2968 genes, 0.2%	1
thiamine metabolic process (view genes)	2 out of 979 genes, 0.2%	5 out of 2968 genes, 0.2%	1
respiratory chain complex IV assembly (view genes)	2 out of 979 genes, 0.2%	5 out of 2968 genes, 0.2%	1
isoleucine biosynthetic process (view genes)	2 out of 979 genes, 0.2%	5 out of 2968 genes, 0.2%	1
thiamine biosynthetic process (view genes)	2 out of 979 genes, 0.2%	5 out of 2968 genes, 0.2%	1
response to abiotic stimulus (view genes)	2 out of 979 genes, 0.2%	5 out of 2968 genes, 0.2%	1
histone deacetylation (view genes)	2 out of 979 genes, 0.2%	5 out of 2968 genes, 0.2%	1
response to pheromone (view genes)	2 out of 979 genes, 0.2%	5 out of 2968 genes, 0.2%	1
positive regulation of actin filament polymerization (view genes)	2 out of 979 genes, 0.2%	5 out of 2968 genes, 0.2%	1
positive regulation of protein complex assembly (view genes)	2 out of 979 genes, 0.2%	5 out of 2968 genes, 0.2%	1
positive regulation of protein polymerization (view genes)	2 out of 979 genes, 0.2%	5 out of 2968 genes, 0.2%	1
mitochondrial translation (view genes)	2 out of 979 genes, 0.2%	5 out of 2968 genes, 0.2%	1
cellular component morphogenesis (view genes)	2 out of 979 genes, 0.2%	5 out of 2968 genes, 0.2%	1
thiamine-containing compound metabolic process (view genes)	2 out of 979 genes, 0.2%	5 out of 2968 genes, 0.2%	1
thiamine-containing compound biosynthetic process (view genes)	2 out of 979 genes, 0.2%	5 out of 2968 genes, 0.2%	1
ncRNA 3'-end processing (view genes)	2 out of 979 genes, 0.2%	5 out of 2968 genes, 0.2%	1
cell wall macromolecule metabolic process (view genes)	2 out of 979 genes, 0.2%	5 out of 2968 genes, 0.2%	1
actin nucleation (view genes)	2 out of 979 genes, 0.2%	5 out of 2968 genes, 0.2%	1
organelle fusion (view genes)	2 out of 979 genes, 0.2%	5 out of 2968 genes, 0.2%	1
positive regulation of cytoskeleton organization (view genes)	2 out of 979 genes, 0.2%	5 out of 2968 genes, 0.2%	1
cellular response to organic substance (view genes)	2 out of 979 genes, 0.2%	5 out of 2968 genes, 0.2%	1
protein folding (view genes)	16 out of 979 genes, 1.6%	48 out of 2968 genes, 1.6%	1
guanosine-containing compound metabolic process (view genes)	16 out of 979 genes, 1.6%	48 out of 2968 genes, 1.6%	1
phosphatidylinositol metabolic process (view genes)	12 out of 979 genes, 1.2%	36 out of 2968 genes, 1.2%	1
ion transport (view genes)	44 out of 979 genes, 4.5%	134 out of 2968 genes, 4.5%	1
pyridine-containing compound metabolic process (view genes)	9 out of 979 genes, 0.9%	27 out of 2968 genes, 0.9%	1
energy derivation by oxidation of organic compounds (view genes)	20 out of 979 genes, 2.0%	61 out of 2968 genes, 2.1%	1
single-organism developmental process (view genes)	8 out of 979 genes, 0.8%	24 out of 2968 genes, 0.8%	1
protein lipidation (view genes)	7 out of 979 genes, 0.7%	21 out of 2968 genes, 0.7%	1
lipoprotein metabolic process (view genes)	7 out of 979 genes, 0.7%	21 out of 2968 genes, 0.7%	1
lipoprotein biosynthetic process (view genes)	7 out of 979 genes, 0.7%	21 out of 2968 genes, 0.7%	1
membrane lipid biosynthetic process (view genes)	7 out of 979 genes, 0.7%	21 out of 2968 genes, 0.7%	1
covalent chromatin modification (view genes)	6 out of 979 genes, 0.6%	18 out of 2968 genes, 0.6%	1
histone modification (view genes)	6 out of 979 genes, 0.6%	18 out of 2968 genes, 0.6%	1
regulation of transcription from RNA polymerase II promoter (view genes)	24 out of 979 genes, 2.5%	74 out of 2968 genes, 2.5%	1
oxidative phosphorylation (view genes)	5 out of 979 genes, 0.5%	15 out of 2968 genes, 0.5%	1
methionine metabolic process (view genes)	5 out of 979 genes, 0.5%	15 out of 2968 genes, 0.5%	1
actin cytoskeleton organization (view genes)	5 out of 979 genes, 0.5%	15 out of 2968 genes, 0.5%	1
sporulation (view genes)	5 out of 979 genes, 0.5%	15 out of 2968 genes, 0.5%	1
protein complex assembly (view genes)	12 out of 979 genes, 1.2%	37 out of 2968 genes, 1.2%	1
purine ribonucleotide biosynthetic process (view genes)	12 out of 979 genes, 1.2%	37 out of 2968 genes, 1.2%	1
establishment of protein localization to organelle (view genes)	11 out of 979 genes, 1.1%	34 out of 2968 genes, 1.1%	1
polysaccharide biosynthetic process (view genes)	4 out of 979 genes, 0.4%	12 out of 2968 genes, 0.4%	1
developmental process involved in reproduction (view genes)	4 out of 979 genes, 0.4%	12 out of 2968 genes, 0.4%	1
ubiquinone metabolic process (view genes)	4 out of 979 genes, 0.4%	12 out of 2968 genes, 0.4%	1
ubiquinone biosynthetic process (view genes)	4 out of 979 genes, 0.4%	12 out of 2968 genes, 0.4%	1
porphyrin-containing compound metabolic process (view genes)	4 out of 979 genes, 0.4%	12 out of 2968 genes, 0.4%	1
cellular polysaccharide biosynthetic process (view genes)	4 out of 979 genes, 0.4%	12 out of 2968 genes, 0.4%	1
ketone biosynthetic process (view genes)	4 out of 979 genes, 0.4%	12 out of 2968 genes, 0.4%	1
quinone cofactor metabolic process (view genes)	4 out of 979 genes, 0.4%	12 out of 2968 genes, 0.4%	1
quinone cofactor biosynthetic process (view genes)	4 out of 979 genes, 0.4%	12 out of 2968 genes, 0.4%	1
quinone metabolic process (view genes)	4 out of 979 genes, 0.4%	12 out of 2968 genes, 0.4%	1
quinone biosynthetic process (view genes)	4 out of 979 genes, 0.4%	12 out of 2968 genes, 0.4%	1
cellular localization (view genes)	57 out of 979 genes, 5.8%	176 out of 2968 genes, 5.9%	1
RNA-dependent DNA replication (view genes)	3 out of 979 genes, 0.3%	9 out of 2968 genes, 0.3%	1
regulation of translational fidelity (view genes)	3 out of 979 genes, 0.3%	9 out of 2968 genes, 0.3%	1
protein methylation (view genes)	3 out of 979 genes, 0.3%	9 out of 2968 genes, 0.3%	1
heme biosynthetic process (view genes)	3 out of 979 genes, 0.3%	9 out of 2968 genes, 0.3%	1
protein alkylation (view genes)	3 out of 979 genes, 0.3%	9 out of 2968 genes, 0.3%	1
serine family amino acid biosynthetic process (view genes)	3 out of 979 genes, 0.3%	9 out of 2968 genes, 0.3%	1
multi-organism cellular process (view genes)	3 out of 979 genes, 0.3%	9 out of 2968 genes, 0.3%	1
regulation of cytoskeleton organization (view genes)	3 out of 979 genes, 0.3%	9 out of 2968 genes, 0.3%	1
organelle assembly (view genes)	3 out of 979 genes, 0.3%	9 out of 2968 genes, 0.3%	1
heterocycle catabolic process (view genes)	35 out of 979 genes, 3.6%	109 out of 2968 genes, 3.7%	1
organic cyclic compound catabolic process (view genes)	35 out of 979 genes, 3.6%	109 out of 2968 genes, 3.7%	1
positive regulation of nucleobase-containing compound metabolic process (view genes)	7 out of 979 genes, 0.7%	22 out of 2968 genes, 0.7%	1
positive regulation of nitrogen compound metabolic process (view genes)	7 out of 979 genes, 0.7%	22 out of 2968 genes, 0.7%	1
positive regulation of RNA metabolic process (view genes)	7 out of 979 genes, 0.7%	22 out of 2968 genes, 0.7%	1
purine nucleotide biosynthetic process (view genes)	12 out of 979 genes, 1.2%	38 out of 2968 genes, 1.3%	1
protein complex biogenesis (view genes)	12 out of 979 genes, 1.2%	38 out of 2968 genes, 1.3%	1
regulation of cyclin-dependent protein serine/threonine kinase activity (view genes)	6 out of 979 genes, 0.6%	19 out of 2968 genes, 0.6%	1
sulfur amino acid metabolic process (view genes)	6 out of 979 genes, 0.6%	19 out of 2968 genes, 0.6%	1
tRNA modification (view genes)	6 out of 979 genes, 0.6%	19 out of 2968 genes, 0.6%	1
cellular response to stress (view genes)	35 out of 979 genes, 3.6%	110 out of 2968 genes, 3.7%	1
regulation of response to stimulus (view genes)	11 out of 979 genes, 1.1%	35 out of 2968 genes, 1.2%	1
mitochondrial genome maintenance (view genes)	2 out of 979 genes, 0.2%	6 out of 2968 genes, 0.2%	1
aminoglycan metabolic process (view genes)	2 out of 979 genes, 0.2%	6 out of 2968 genes, 0.2%	1
chitin metabolic process (view genes)	2 out of 979 genes, 0.2%	6 out of 2968 genes, 0.2%	1
amino sugar metabolic process (view genes)	2 out of 979 genes, 0.2%	6 out of 2968 genes, 0.2%	1
glutamine metabolic process (view genes)	2 out of 979 genes, 0.2%	6 out of 2968 genes, 0.2%	1
isoleucine metabolic process (view genes)	2 out of 979 genes, 0.2%	6 out of 2968 genes, 0.2%	1
riboflavin metabolic process (view genes)	2 out of 979 genes, 0.2%	6 out of 2968 genes, 0.2%	1
cellular component movement (view genes)	2 out of 979 genes, 0.2%	6 out of 2968 genes, 0.2%	1
cell aging (view genes)	2 out of 979 genes, 0.2%	6 out of 2968 genes, 0.2%	1
riboflavin biosynthetic process (view genes)	2 out of 979 genes, 0.2%	6 out of 2968 genes, 0.2%	1
positive regulation of phosphorus metabolic process (view genes)	2 out of 979 genes, 0.2%	6 out of 2968 genes, 0.2%	1
cytokinetic process (view genes)	2 out of 979 genes, 0.2%	6 out of 2968 genes, 0.2%	1
flavin-containing compound metabolic process (view genes)	2 out of 979 genes, 0.2%	6 out of 2968 genes, 0.2%	1
flavin-containing compound biosynthetic process (view genes)	2 out of 979 genes, 0.2%	6 out of 2968 genes, 0.2%	1
purine-containing compound salvage (view genes)	2 out of 979 genes, 0.2%	6 out of 2968 genes, 0.2%	1
cellular lipid catabolic process (view genes)	2 out of 979 genes, 0.2%	6 out of 2968 genes, 0.2%	1
positive regulation of phosphate metabolic process (view genes)	2 out of 979 genes, 0.2%	6 out of 2968 genes, 0.2%	1
glucosamine-containing compound metabolic process (view genes)	2 out of 979 genes, 0.2%	6 out of 2968 genes, 0.2%	1
transmembrane transport (view genes)	77 out of 979 genes, 7.9%	240 out of 2968 genes, 8.1%	1
mitochondrial transport (view genes)	5 out of 979 genes, 0.5%	16 out of 2968 genes, 0.5%	1
serine family amino acid metabolic process (view genes)	5 out of 979 genes, 0.5%	16 out of 2968 genes, 0.5%	1
anatomical structure morphogenesis (view genes)	5 out of 979 genes, 0.5%	16 out of 2968 genes, 0.5%	1
positive regulation of gene expression (view genes)	5 out of 979 genes, 0.5%	16 out of 2968 genes, 0.5%	1
positive regulation of transcription, DNA-dependent (view genes)	5 out of 979 genes, 0.5%	16 out of 2968 genes, 0.5%	1
macromolecular complex subunit organization (view genes)	31 out of 979 genes, 3.2%	98 out of 2968 genes, 3.3%	1
cellular component organization (view genes)	81 out of 979 genes, 8.3%	253 out of 2968 genes, 8.5%	1
developmental process (view genes)	8 out of 979 genes, 0.8%	26 out of 2968 genes, 0.9%	1
regulation of kinase activity (view genes)	8 out of 979 genes, 0.8%	26 out of 2968 genes, 0.9%	1
regulation of protein kinase activity (view genes)	8 out of 979 genes, 0.8%	26 out of 2968 genes, 0.9%	1
regulation of small GTPase mediated signal transduction (view genes)	8 out of 979 genes, 0.8%	26 out of 2968 genes, 0.9%	1
regulation of transferase activity (view genes)	8 out of 979 genes, 0.8%	26 out of 2968 genes, 0.9%	1
cellular nitrogen compound catabolic process (view genes)	34 out of 979 genes, 3.5%	108 out of 2968 genes, 3.6%	1
cell cycle checkpoint (view genes)	4 out of 979 genes, 0.4%	13 out of 2968 genes, 0.4%	1
chromatin remodeling (view genes)	4 out of 979 genes, 0.4%	13 out of 2968 genes, 0.4%	1
RNA catabolic process (view genes)	4 out of 979 genes, 0.4%	13 out of 2968 genes, 0.4%	1
reproduction of a single-celled organism (view genes)	4 out of 979 genes, 0.4%	13 out of 2968 genes, 0.4%	1
cellular ketone metabolic process (view genes)	4 out of 979 genes, 0.4%	13 out of 2968 genes, 0.4%	1
cellular polysaccharide metabolic process (view genes)	4 out of 979 genes, 0.4%	13 out of 2968 genes, 0.4%	1
protein targeting (view genes)	12 out of 979 genes, 1.2%	39 out of 2968 genes, 1.3%	1
chromatin modification (view genes)	12 out of 979 genes, 1.2%	39 out of 2968 genes, 1.3%	1
phosphatidylinositol biosynthetic process (view genes)	7 out of 979 genes, 0.7%	23 out of 2968 genes, 0.8%	1
intracellular transport (view genes)	47 out of 979 genes, 4.8%	149 out of 2968 genes, 5.0%	1
cellular respiration (view genes)	16 out of 979 genes, 1.6%	52 out of 2968 genes, 1.8%	1
macromolecular complex assembly (view genes)	21 out of 979 genes, 2.1%	68 out of 2968 genes, 2.3%	1
peptidyl-amino acid modification (view genes)	10 out of 979 genes, 1.0%	33 out of 2968 genes, 1.1%	1
GPI anchor biosynthetic process (view genes)	6 out of 979 genes, 0.6%	20 out of 2968 genes, 0.7%	1
glycolipid biosynthetic process (view genes)	6 out of 979 genes, 0.6%	20 out of 2968 genes, 0.7%	1
negative regulation of nucleobase-containing compound metabolic process (view genes)	6 out of 979 genes, 0.6%	20 out of 2968 genes, 0.7%	1
negative regulation of nitrogen compound metabolic process (view genes)	6 out of 979 genes, 0.6%	20 out of 2968 genes, 0.7%	1
regulation of protein serine/threonine kinase activity (view genes)	6 out of 979 genes, 0.6%	20 out of 2968 genes, 0.7%	1
nucleobase transport (view genes)	3 out of 979 genes, 0.3%	10 out of 2968 genes, 0.3%	1
mitochondrial respiratory chain complex assembly (view genes)	3 out of 979 genes, 0.3%	10 out of 2968 genes, 0.3%	1
regulation of translation (view genes)	9 out of 979 genes, 0.9%	30 out of 2968 genes, 1.0%	1
positive regulation of biosynthetic process (view genes)	9 out of 979 genes, 0.9%	30 out of 2968 genes, 1.0%	1
positive regulation of cellular biosynthetic process (view genes)	9 out of 979 genes, 0.9%	30 out of 2968 genes, 1.0%	1
negative regulation of gene expression (view genes)	5 out of 979 genes, 0.5%	17 out of 2968 genes, 0.6%	1
negative regulation of transcription, DNA-dependent (view genes)	5 out of 979 genes, 0.5%	17 out of 2968 genes, 0.6%	1
negative regulation of RNA metabolic process (view genes)	5 out of 979 genes, 0.5%	17 out of 2968 genes, 0.6%	1
regulation of protein phosphorylation (view genes)	8 out of 979 genes, 0.8%	27 out of 2968 genes, 0.9%	1
carbohydrate derivative catabolic process (view genes)	28 out of 979 genes, 2.9%	91 out of 2968 genes, 3.1%	1
nucleoside triphosphate catabolic process (view genes)	26 out of 979 genes, 2.7%	85 out of 2968 genes, 2.9%	1
purine nucleoside triphosphate catabolic process (view genes)	26 out of 979 genes, 2.7%	85 out of 2968 genes, 2.9%	1
macromolecule methylation (view genes)	7 out of 979 genes, 0.7%	24 out of 2968 genes, 0.8%	1
oxidation-reduction process (view genes)	97 out of 979 genes, 9.9%	307 out of 2968 genes, 10.3%	1
polysaccharide metabolic process (view genes)	4 out of 979 genes, 0.4%	14 out of 2968 genes, 0.5%	1
sporulation resulting in formation of a cellular spore (view genes)	4 out of 979 genes, 0.4%	14 out of 2968 genes, 0.5%	1
anatomical structure formation involved in morphogenesis (view genes)	4 out of 979 genes, 0.4%	14 out of 2968 genes, 0.5%	1
DNA damage checkpoint (view genes)	2 out of 979 genes, 0.2%	7 out of 2968 genes, 0.2%	1
L-serine metabolic process (view genes)	2 out of 979 genes, 0.2%	7 out of 2968 genes, 0.2%	1
aging (view genes)	2 out of 979 genes, 0.2%	7 out of 2968 genes, 0.2%	1
7-methylguanosine RNA capping (view genes)	2 out of 979 genes, 0.2%	7 out of 2968 genes, 0.2%	1
proteasomal protein catabolic process (view genes)	2 out of 979 genes, 0.2%	7 out of 2968 genes, 0.2%	1
membrane docking (view genes)	2 out of 979 genes, 0.2%	7 out of 2968 genes, 0.2%	1
RNA 3'-end processing (view genes)	2 out of 979 genes, 0.2%	7 out of 2968 genes, 0.2%	1
DNA integrity checkpoint (view genes)	2 out of 979 genes, 0.2%	7 out of 2968 genes, 0.2%	1
RNA capping (view genes)	2 out of 979 genes, 0.2%	7 out of 2968 genes, 0.2%	1
proteasomal ubiquitin-dependent protein catabolic process (view genes)	2 out of 979 genes, 0.2%	7 out of 2968 genes, 0.2%	1
vesicle docking (view genes)	2 out of 979 genes, 0.2%	7 out of 2968 genes, 0.2%	1
positive regulation of biological process (view genes)	14 out of 979 genes, 1.4%	47 out of 2968 genes, 1.6%	1
positive regulation of cellular process (view genes)	14 out of 979 genes, 1.4%	47 out of 2968 genes, 1.6%	1
regulation of signal transduction (view genes)	10 out of 979 genes, 1.0%	34 out of 2968 genes, 1.1%	1
regulation of cell communication (view genes)	10 out of 979 genes, 1.0%	34 out of 2968 genes, 1.1%	1
regulation of signaling (view genes)	10 out of 979 genes, 1.0%	34 out of 2968 genes, 1.1%	1
macromolecule localization (view genes)	57 out of 979 genes, 5.8%	183 out of 2968 genes, 6.2%	1
macromolecule biosynthetic process (view genes)	150 out of 979 genes, 15.3%	471 out of 2968 genes, 15.9%	1
ribosomal small subunit biogenesis (view genes)	6 out of 979 genes, 0.6%	21 out of 2968 genes, 0.7%	1
posttranscriptional regulation of gene expression (view genes)	9 out of 979 genes, 0.9%	31 out of 2968 genes, 1.0%	1
purine nucleotide metabolic process (view genes)	38 out of 979 genes, 3.9%	124 out of 2968 genes, 4.2%	1
purine nucleotide catabolic process (view genes)	26 out of 979 genes, 2.7%	86 out of 2968 genes, 2.9%	1
purine ribonucleotide metabolic process (view genes)	37 out of 979 genes, 3.8%	121 out of 2968 genes, 4.1%	1
protein localization (view genes)	49 out of 979 genes, 5.0%	159 out of 2968 genes, 5.4%	1
regulation of phosphorylation (view genes)	8 out of 979 genes, 0.8%	28 out of 2968 genes, 0.9%	1
positive regulation of metabolic process (view genes)	11 out of 979 genes, 1.1%	38 out of 2968 genes, 1.3%	1
positive regulation of cellular metabolic process (view genes)	11 out of 979 genes, 1.1%	38 out of 2968 genes, 1.3%	1
porphyrin-containing compound biosynthetic process (view genes)	3 out of 979 genes, 0.3%	11 out of 2968 genes, 0.4%	1
oligosaccharide metabolic process (view genes)	3 out of 979 genes, 0.3%	11 out of 2968 genes, 0.4%	1
organophosphate catabolic process (view genes)	28 out of 979 genes, 2.9%	93 out of 2968 genes, 3.1%	1
anatomical structure development (view genes)	5 out of 979 genes, 0.5%	18 out of 2968 genes, 0.6%	1
cellular developmental process (view genes)	5 out of 979 genes, 0.5%	18 out of 2968 genes, 0.6%	1
positive regulation of macromolecule metabolic process (view genes)	10 out of 979 genes, 1.0%	35 out of 2968 genes, 1.2%	1
regulation of cell cycle (view genes)	10 out of 979 genes, 1.0%	35 out of 2968 genes, 1.2%	1
transcription from RNA polymerase II promoter (view genes)	7 out of 979 genes, 0.7%	25 out of 2968 genes, 0.8%	1
nucleotide catabolic process (view genes)	26 out of 979 genes, 2.7%	87 out of 2968 genes, 2.9%	1
nucleoside phosphate catabolic process (view genes)	26 out of 979 genes, 2.7%	87 out of 2968 genes, 2.9%	1
glycerophospholipid metabolic process (view genes)	13 out of 979 genes, 1.3%	45 out of 2968 genes, 1.5%	1
purine nucleoside catabolic process (view genes)	25 out of 979 genes, 2.6%	84 out of 2968 genes, 2.8%	1
ribonucleoside triphosphate catabolic process (view genes)	25 out of 979 genes, 2.6%	84 out of 2968 genes, 2.8%	1
purine ribonucleoside triphosphate catabolic process (view genes)	25 out of 979 genes, 2.6%	84 out of 2968 genes, 2.8%	1
purine ribonucleoside catabolic process (view genes)	25 out of 979 genes, 2.6%	84 out of 2968 genes, 2.8%	1
purine-containing compound metabolic process (view genes)	41 out of 979 genes, 4.2%	135 out of 2968 genes, 4.5%	1
nucleoside metabolic process (view genes)	40 out of 979 genes, 4.1%	132 out of 2968 genes, 4.4%	1
glycosyl compound metabolic process (view genes)	40 out of 979 genes, 4.1%	132 out of 2968 genes, 4.4%	1
cellular protein localization (view genes)	34 out of 979 genes, 3.5%	113 out of 2968 genes, 3.8%	1
sulfur compound metabolic process (view genes)	12 out of 979 genes, 1.2%	42 out of 2968 genes, 1.4%	1
RNA methylation (view genes)	4 out of 979 genes, 0.4%	15 out of 2968 genes, 0.5%	1
respiratory electron transport chain (view genes)	4 out of 979 genes, 0.4%	15 out of 2968 genes, 0.5%	1
establishment of organelle localization (view genes)	4 out of 979 genes, 0.4%	15 out of 2968 genes, 0.5%	1
protein localization to mitochondrion (view genes)	4 out of 979 genes, 0.4%	15 out of 2968 genes, 0.5%	1
establishment of protein localization to mitochondrion (view genes)	4 out of 979 genes, 0.4%	15 out of 2968 genes, 0.5%	1
GPI anchor metabolic process (view genes)	6 out of 979 genes, 0.6%	22 out of 2968 genes, 0.7%	1
glycolipid metabolic process (view genes)	6 out of 979 genes, 0.6%	22 out of 2968 genes, 0.7%	1
cell redox homeostasis (view genes)	6 out of 979 genes, 0.6%	22 out of 2968 genes, 0.7%	1
purine-containing compound catabolic process (view genes)	26 out of 979 genes, 2.7%	88 out of 2968 genes, 3.0%	1
positive regulation of macromolecule biosynthetic process (view genes)	8 out of 979 genes, 0.8%	29 out of 2968 genes, 1.0%	1
response to stimulus (view genes)	81 out of 979 genes, 8.3%	262 out of 2968 genes, 8.8%	1
cellular macromolecule biosynthetic process (view genes)	144 out of 979 genes, 14.7%	458 out of 2968 genes, 15.4%	1
nucleobase-containing compound catabolic process (view genes)	30 out of 979 genes, 3.1%	101 out of 2968 genes, 3.4%	1
purine ribonucleotide catabolic process (view genes)	25 out of 979 genes, 2.6%	85 out of 2968 genes, 2.9%	1
nucleoside catabolic process (view genes)	25 out of 979 genes, 2.6%	85 out of 2968 genes, 2.9%	1
ribonucleotide catabolic process (view genes)	25 out of 979 genes, 2.6%	85 out of 2968 genes, 2.9%	1
ribonucleoside catabolic process (view genes)	25 out of 979 genes, 2.6%	85 out of 2968 genes, 2.9%	1
glycosyl compound catabolic process (view genes)	25 out of 979 genes, 2.6%	85 out of 2968 genes, 2.9%	1
cellular macromolecule localization (view genes)	34 out of 979 genes, 3.5%	114 out of 2968 genes, 3.8%	1
glycerolipid metabolic process (view genes)	13 out of 979 genes, 1.3%	46 out of 2968 genes, 1.5%	1
purine-containing compound biosynthetic process (view genes)	13 out of 979 genes, 1.3%	46 out of 2968 genes, 1.5%	1
regulation of actin polymerization or depolymerization (view genes)	2 out of 979 genes, 0.2%	8 out of 2968 genes, 0.3%	1
regulation of actin filament length (view genes)	2 out of 979 genes, 0.2%	8 out of 2968 genes, 0.3%	1
regulation of actin filament polymerization (view genes)	2 out of 979 genes, 0.2%	8 out of 2968 genes, 0.3%	1
regulation of protein polymerization (view genes)	2 out of 979 genes, 0.2%	8 out of 2968 genes, 0.3%	1
regulation of actin cytoskeleton organization (view genes)	2 out of 979 genes, 0.2%	8 out of 2968 genes, 0.3%	1
regulation of actin filament-based process (view genes)	2 out of 979 genes, 0.2%	8 out of 2968 genes, 0.3%	1
external encapsulating structure organization (view genes)	2 out of 979 genes, 0.2%	8 out of 2968 genes, 0.3%	1
cell wall organization (view genes)	2 out of 979 genes, 0.2%	8 out of 2968 genes, 0.3%	1
translational initiation (view genes)	5 out of 979 genes, 0.5%	19 out of 2968 genes, 0.6%	1
aromatic compound catabolic process (view genes)	31 out of 979 genes, 3.2%	105 out of 2968 genes, 3.5%	1
establishment of protein localization (view genes)	46 out of 979 genes, 4.7%	153 out of 2968 genes, 5.2%	1
regulation of biological quality (view genes)	18 out of 979 genes, 1.8%	63 out of 2968 genes, 2.1%	1
peroxisome organization (view genes)	3 out of 979 genes, 0.3%	12 out of 2968 genes, 0.4%	1
regulation of cell cycle process (view genes)	3 out of 979 genes, 0.3%	12 out of 2968 genes, 0.4%	1
positive regulation of cellular component organization (view genes)	3 out of 979 genes, 0.3%	12 out of 2968 genes, 0.4%	1
regulation of cellular protein metabolic process (view genes)	17 out of 979 genes, 1.7%	60 out of 2968 genes, 2.0%	1
ribonucleoside metabolic process (view genes)	36 out of 979 genes, 3.7%	122 out of 2968 genes, 4.1%	1
glycerophospholipid biosynthetic process (view genes)	8 out of 979 genes, 0.8%	30 out of 2968 genes, 1.0%	1
cellular membrane organization (view genes)	4 out of 979 genes, 0.4%	16 out of 2968 genes, 0.5%	1
cell differentiation (view genes)	4 out of 979 genes, 0.4%	16 out of 2968 genes, 0.5%	1
membrane organization (view genes)	4 out of 979 genes, 0.4%	16 out of 2968 genes, 0.5%	1
intracellular protein transmembrane transport (view genes)	4 out of 979 genes, 0.4%	16 out of 2968 genes, 0.5%	1
cell wall organization or biogenesis (view genes)	4 out of 979 genes, 0.4%	16 out of 2968 genes, 0.5%	1
protein transmembrane transport (view genes)	4 out of 979 genes, 0.4%	16 out of 2968 genes, 0.5%	1
nucleoside triphosphate metabolic process (view genes)	30 out of 979 genes, 3.1%	103 out of 2968 genes, 3.5%	1
homeostatic process (view genes)	12 out of 979 genes, 1.2%	44 out of 2968 genes, 1.5%	1
protein transport (view genes)	45 out of 979 genes, 4.6%	152 out of 2968 genes, 5.1%	1
intracellular protein transport (view genes)	31 out of 979 genes, 3.2%	107 out of 2968 genes, 3.6%	1
cell communication (view genes)	29 out of 979 genes, 3.0%	101 out of 2968 genes, 3.4%	1
nuclear-transcribed mRNA catabolic process (view genes)	2 out of 979 genes, 0.2%	9 out of 2968 genes, 0.3%	1
mRNA catabolic process (view genes)	2 out of 979 genes, 0.2%	9 out of 2968 genes, 0.3%	1
one-carbon metabolic process (view genes)	2 out of 979 genes, 0.2%	9 out of 2968 genes, 0.3%	1
lipid transport (view genes)	2 out of 979 genes, 0.2%	9 out of 2968 genes, 0.3%	1
endocytosis (view genes)	2 out of 979 genes, 0.2%	9 out of 2968 genes, 0.3%	1
positive regulation of organelle organization (view genes)	2 out of 979 genes, 0.2%	9 out of 2968 genes, 0.3%	1
lipid catabolic process (view genes)	2 out of 979 genes, 0.2%	9 out of 2968 genes, 0.3%	1
regulation of cellular component size (view genes)	2 out of 979 genes, 0.2%	9 out of 2968 genes, 0.3%	1
regulation of protein complex assembly (view genes)	2 out of 979 genes, 0.2%	9 out of 2968 genes, 0.3%	1
regulation of cellular component biogenesis (view genes)	2 out of 979 genes, 0.2%	9 out of 2968 genes, 0.3%	1
positive regulation of translation (view genes)	2 out of 979 genes, 0.2%	9 out of 2968 genes, 0.3%	1
regulation of anatomical structure size (view genes)	2 out of 979 genes, 0.2%	9 out of 2968 genes, 0.3%	1
regulation of protein modification process (view genes)	8 out of 979 genes, 0.8%	31 out of 2968 genes, 1.0%	1
glycerolipid biosynthetic process (view genes)	8 out of 979 genes, 0.8%	31 out of 2968 genes, 1.0%	1
response to chemical stimulus (view genes)	6 out of 979 genes, 0.6%	24 out of 2968 genes, 0.8%	1
regulation of Ras protein signal transduction (view genes)	6 out of 979 genes, 0.6%	24 out of 2968 genes, 0.8%	1
ion transmembrane transport (view genes)	17 out of 979 genes, 1.7%	62 out of 2968 genes, 2.1%	1
cellular macromolecule metabolic process (view genes)	326 out of 979 genes, 33.3%	1027 out of 2968 genes, 34.6%	1
translational elongation (view genes)	5 out of 979 genes, 0.5%	21 out of 2968 genes, 0.7%	1
gene expression (view genes)	158 out of 979 genes, 16.1%	511 out of 2968 genes, 17.2%	1
regulation of protein metabolic process (view genes)	17 out of 979 genes, 1.7%	63 out of 2968 genes, 2.1%	1
nucleoside biosynthetic process (view genes)	9 out of 979 genes, 0.9%	36 out of 2968 genes, 1.2%	1
ribonucleoside biosynthetic process (view genes)	9 out of 979 genes, 0.9%	36 out of 2968 genes, 1.2%	1
glycosyl compound biosynthetic process (view genes)	9 out of 979 genes, 0.9%	36 out of 2968 genes, 1.2%	1
protein targeting to mitochondrion (view genes)	3 out of 979 genes, 0.3%	14 out of 2968 genes, 0.5%	1
energy coupled proton transmembrane transport, against electrochemical gradient (view genes)	3 out of 979 genes, 0.3%	14 out of 2968 genes, 0.5%	1
ATP hydrolysis coupled proton transport (view genes)	3 out of 979 genes, 0.3%	14 out of 2968 genes, 0.5%	1
transcription initiation from RNA polymerase II promoter (view genes)	2 out of 979 genes, 0.2%	10 out of 2968 genes, 0.3%	1
lipid localization (view genes)	2 out of 979 genes, 0.2%	10 out of 2968 genes, 0.3%	1
DNA-dependent transcription, initiation (view genes)	4 out of 979 genes, 0.4%	18 out of 2968 genes, 0.6%	1
chromatin organization (view genes)	14 out of 979 genes, 1.4%	54 out of 2968 genes, 1.8%	1
ATP catabolic process (view genes)	10 out of 979 genes, 1.0%	41 out of 2968 genes, 1.4%	1
protein peptidyl-prolyl isomerization (view genes)	3 out of 979 genes, 0.3%	15 out of 2968 genes, 0.5%	1
peptidyl-proline modification (view genes)	3 out of 979 genes, 0.3%	15 out of 2968 genes, 0.5%	1
positive regulation of cellular protein metabolic process (view genes)	3 out of 979 genes, 0.3%	15 out of 2968 genes, 0.5%	1
intracellular protein transmembrane import (view genes)	3 out of 979 genes, 0.3%	15 out of 2968 genes, 0.5%	1
positive regulation of protein metabolic process (view genes)	3 out of 979 genes, 0.3%	15 out of 2968 genes, 0.5%	1
metal ion transport (view genes)	8 out of 979 genes, 0.8%	34 out of 2968 genes, 1.1%	1
protein import (view genes)	4 out of 979 genes, 0.4%	19 out of 2968 genes, 0.6%	1
organelle localization (view genes)	4 out of 979 genes, 0.4%	19 out of 2968 genes, 0.6%	1
protein-DNA complex assembly (view genes)	4 out of 979 genes, 0.4%	19 out of 2968 genes, 0.6%	1
macromolecule modification (view genes)	88 out of 979 genes, 9.0%	298 out of 2968 genes, 10.0%	1
biological regulation (view genes)	136 out of 979 genes, 13.9%	450 out of 2968 genes, 15.2%	1
purine nucleoside triphosphate metabolic process (view genes)	27 out of 979 genes, 2.8%	100 out of 2968 genes, 3.4%	1
ribonucleoside triphosphate metabolic process (view genes)	27 out of 979 genes, 2.8%	100 out of 2968 genes, 3.4%	1
ribosomal subunit export from nucleus (view genes)	2 out of 979 genes, 0.2%	11 out of 2968 genes, 0.4%	1
vacuolar transport (view genes)	2 out of 979 genes, 0.2%	11 out of 2968 genes, 0.4%	1
regulation of mitotic cell cycle (view genes)	2 out of 979 genes, 0.2%	11 out of 2968 genes, 0.4%	1
nicotinamide nucleotide biosynthetic process (view genes)	2 out of 979 genes, 0.2%	11 out of 2968 genes, 0.4%	1
pyridine nucleotide biosynthetic process (view genes)	2 out of 979 genes, 0.2%	11 out of 2968 genes, 0.4%	1
NAD metabolic process (view genes)	2 out of 979 genes, 0.2%	11 out of 2968 genes, 0.4%	1
ribosome localization (view genes)	2 out of 979 genes, 0.2%	11 out of 2968 genes, 0.4%	1
establishment of ribosome localization (view genes)	2 out of 979 genes, 0.2%	11 out of 2968 genes, 0.4%	1
ribonucleoprotein complex localization (view genes)	2 out of 979 genes, 0.2%	11 out of 2968 genes, 0.4%	1
ribonucleoprotein complex export from nucleus (view genes)	2 out of 979 genes, 0.2%	11 out of 2968 genes, 0.4%	1
rRNA-containing ribonucleoprotein complex export from nucleus (view genes)	2 out of 979 genes, 0.2%	11 out of 2968 genes, 0.4%	1
reactive oxygen species metabolic process (view genes)	2 out of 979 genes, 0.2%	11 out of 2968 genes, 0.4%	1
purine nucleoside metabolic process (view genes)	32 out of 979 genes, 3.3%	117 out of 2968 genes, 3.9%	1
purine ribonucleoside metabolic process (view genes)	32 out of 979 genes, 3.3%	117 out of 2968 genes, 3.9%	1
regulation of biological process (view genes)	130 out of 979 genes, 13.3%	432 out of 2968 genes, 14.6%	1
mRNA processing (view genes)	10 out of 979 genes, 1.0%	42 out of 2968 genes, 1.4%	1
response to stress (view genes)	47 out of 979 genes, 4.8%	167 out of 2968 genes, 5.6%	1
regulation of cellular process (view genes)	125 out of 979 genes, 12.8%	417 out of 2968 genes, 14.0%	1
macromolecule metabolic process (view genes)	348 out of 979 genes, 35.5%	1110 out of 2968 genes, 37.4%	1
nucleoside triphosphate biosynthetic process (view genes)	4 out of 979 genes, 0.4%	20 out of 2968 genes, 0.7%	1
cellular response to chemical stimulus (view genes)	3 out of 979 genes, 0.3%	16 out of 2968 genes, 0.5%	1
cellular protein modification process (view genes)	76 out of 979 genes, 7.8%	263 out of 2968 genes, 8.9%	1
protein modification process (view genes)	76 out of 979 genes, 7.8%	263 out of 2968 genes, 8.9%	1
regulation of catalytic activity (view genes)	15 out of 979 genes, 1.5%	61 out of 2968 genes, 2.1%	1
purine ribonucleoside triphosphate metabolic process (view genes)	26 out of 979 genes, 2.7%	99 out of 2968 genes, 3.3%	1
pyridine-containing compound biosynthetic process (view genes)	2 out of 979 genes, 0.2%	12 out of 2968 genes, 0.4%	1
protein phosphorylation (view genes)	29 out of 979 genes, 3.0%	110 out of 2968 genes, 3.7%	1
electron transport chain (view genes)	5 out of 979 genes, 0.5%	25 out of 2968 genes, 0.8%	1
regulation of molecular function (view genes)	15 out of 979 genes, 1.5%	62 out of 2968 genes, 2.1%	1
regulation of organelle organization (view genes)	4 out of 979 genes, 0.4%	21 out of 2968 genes, 0.7%	1
protein-DNA complex subunit organization (view genes)	4 out of 979 genes, 0.4%	21 out of 2968 genes, 0.7%	1
regulation of biosynthetic process (view genes)	65 out of 979 genes, 6.6%	231 out of 2968 genes, 7.8%	1
regulation of cellular biosynthetic process (view genes)	65 out of 979 genes, 6.6%	231 out of 2968 genes, 7.8%	1
nucleosome assembly (view genes)	2 out of 979 genes, 0.2%	13 out of 2968 genes, 0.4%	1
chromatin assembly (view genes)	2 out of 979 genes, 0.2%	13 out of 2968 genes, 0.4%	1
mitochondrion organization (view genes)	11 out of 979 genes, 1.1%	49 out of 2968 genes, 1.7%	1
organic substance catabolic process (view genes)	66 out of 979 genes, 6.7%	236 out of 2968 genes, 8.0%	1
mRNA metabolic process (view genes)	12 out of 979 genes, 1.2%	53 out of 2968 genes, 1.8%	1
regulation of macromolecule metabolic process (view genes)	72 out of 979 genes, 7.4%	257 out of 2968 genes, 8.7%	1
regulation of macromolecule biosynthetic process (view genes)	63 out of 979 genes, 6.4%	228 out of 2968 genes, 7.7%	1
regulation of cellular macromolecule biosynthetic process (view genes)	63 out of 979 genes, 6.4%	228 out of 2968 genes, 7.7%	1
regulation of cellular component organization (view genes)	5 out of 979 genes, 0.5%	27 out of 2968 genes, 0.9%	1
regulation of gene expression (view genes)	62 out of 979 genes, 6.3%	228 out of 2968 genes, 7.7%	1
regulation of phosphate metabolic process (view genes)	11 out of 979 genes, 1.1%	52 out of 2968 genes, 1.8%	1
regulation of phosphorus metabolic process (view genes)	11 out of 979 genes, 1.1%	52 out of 2968 genes, 1.8%	1
chromatin assembly or disassembly (view genes)	2 out of 979 genes, 0.2%	15 out of 2968 genes, 0.5%	1
regulation of RNA metabolic process (view genes)	53 out of 979 genes, 5.4%	199 out of 2968 genes, 6.7%	1
response to oxidative stress (view genes)	2 out of 979 genes, 0.2%	16 out of 2968 genes, 0.5%	1
nucleosome organization (view genes)	2 out of 979 genes, 0.2%	16 out of 2968 genes, 0.5%	1
regulation of transcription, DNA-dependent (view genes)	52 out of 979 genes, 5.3%	198 out of 2968 genes, 6.7%	1
regulation of RNA biosynthetic process (view genes)	52 out of 979 genes, 5.3%	198 out of 2968 genes, 6.7%	1
regulation of metabolic process (view genes)	81 out of 979 genes, 8.3%	295 out of 2968 genes, 9.9%	1
ATP metabolic process (view genes)	11 out of 979 genes, 1.1%	55 out of 2968 genes, 1.9%	1
cellular homeostasis (view genes)	6 out of 979 genes, 0.6%	35 out of 2968 genes, 1.2%	1
regulation of Ras GTPase activity (view genes)	2 out of 979 genes, 0.2%	17 out of 2968 genes, 0.6%	1
regulation of cellular metabolic process (view genes)	76 out of 979 genes, 7.8%	281 out of 2968 genes, 9.5%	1
regulation of primary metabolic process (view genes)	76 out of 979 genes, 7.8%	282 out of 2968 genes, 9.5%	1
catabolic process (view genes)	69 out of 979 genes, 7.0%	259 out of 2968 genes, 8.7%	1
purine nucleoside biosynthetic process (view genes)	5 out of 979 genes, 0.5%	32 out of 2968 genes, 1.1%	1
purine ribonucleoside biosynthetic process (view genes)	5 out of 979 genes, 0.5%	32 out of 2968 genes, 1.1%	1
cation transport (view genes)	19 out of 979 genes, 1.9%	87 out of 2968 genes, 2.9%	1
ribonucleoside triphosphate biosynthetic process (view genes)	2 out of 979 genes, 0.2%	18 out of 2968 genes, 0.6%	1
regulation of GTP catabolic process (view genes)	2 out of 979 genes, 0.2%	18 out of 2968 genes, 0.6%	1
positive regulation of catalytic activity (view genes)	2 out of 979 genes, 0.2%	18 out of 2968 genes, 0.6%	1
regulation of GTPase activity (view genes)	2 out of 979 genes, 0.2%	18 out of 2968 genes, 0.6%	1
positive regulation of molecular function (view genes)	2 out of 979 genes, 0.2%	18 out of 2968 genes, 0.6%	1
cellular catabolic process (view genes)	51 out of 979 genes, 5.2%	200 out of 2968 genes, 6.7%	1
ubiquitin-dependent protein catabolic process (view genes)	7 out of 979 genes, 0.7%	41 out of 2968 genes, 1.4%	1
modification-dependent protein catabolic process (view genes)	7 out of 979 genes, 0.7%	41 out of 2968 genes, 1.4%	1
modification-dependent macromolecule catabolic process (view genes)	7 out of 979 genes, 0.7%	42 out of 2968 genes, 1.4%	1
regulation of nucleobase-containing compound metabolic process (view genes)	57 out of 979 genes, 5.8%	223 out of 2968 genes, 7.5%	1
regulation of nitrogen compound metabolic process (view genes)	57 out of 979 genes, 5.8%	223 out of 2968 genes, 7.5%	1
hydrogen transport (view genes)	4 out of 979 genes, 0.4%	30 out of 2968 genes, 1.0%	1
proton transport (view genes)	4 out of 979 genes, 0.4%	30 out of 2968 genes, 1.0%	1
regulation of nucleoside metabolic process (view genes)	2 out of 979 genes, 0.2%	20 out of 2968 genes, 0.7%	1
regulation of nucleotide catabolic process (view genes)	2 out of 979 genes, 0.2%	20 out of 2968 genes, 0.7%	1
regulation of purine nucleotide catabolic process (view genes)	2 out of 979 genes, 0.2%	20 out of 2968 genes, 0.7%	1
regulation of purine nucleotide metabolic process (view genes)	2 out of 979 genes, 0.2%	20 out of 2968 genes, 0.7%	1
regulation of cellular catabolic process (view genes)	2 out of 979 genes, 0.2%	21 out of 2968 genes, 0.7%	1
regulation of hydrolase activity (view genes)	2 out of 979 genes, 0.2%	21 out of 2968 genes, 0.7%	1
cellular macromolecule catabolic process (view genes)	11 out of 979 genes, 1.1%	62 out of 2968 genes, 2.1%	1
translation (view genes)	65 out of 979 genes, 6.6%	258 out of 2968 genes, 8.7%	1
regulation of nucleotide metabolic process (view genes)	2 out of 979 genes, 0.2%	22 out of 2968 genes, 0.7%	1
monovalent inorganic cation transport (view genes)	6 out of 979 genes, 0.6%	42 out of 2968 genes, 1.4%	1
proteolysis (view genes)	24 out of 979 genes, 2.5%	115 out of 2968 genes, 3.9%	1
regulation of catabolic process (view genes)	2 out of 979 genes, 0.2%	24 out of 2968 genes, 0.8%	1
cellular protein catabolic process (view genes)	7 out of 979 genes, 0.7%	49 out of 2968 genes, 1.7%	1
proteolysis involved in cellular protein catabolic process (view genes)	7 out of 979 genes, 0.7%	49 out of 2968 genes, 1.7%	1
macromolecule catabolic process (view genes)	12 out of 979 genes, 1.2%	74 out of 2968 genes, 2.5%	1
cellular protein metabolic process (view genes)	160 out of 979 genes, 16.3%	603 out of 2968 genes, 20.3%	1
protein catabolic process (view genes)	7 out of 979 genes, 0.7%	59 out of 2968 genes, 2.0%	1
protein metabolic process (view genes)	176 out of 979 genes, 18.0%	670 out of 2968 genes, 22.6%	1
Gene Ontology term	Genes annotated to the term
nitrogen compound metabolic process	YLR420W, YKL211C, YIR029W, YBL023C, YNL261W, YHR163W, YIL164C, YDR226W, YLR274W, YDR127W, YGR109W-B, YER173W, YHR005C, YLR383W, YPL194W, YGL236C, YNL119W, YLR002C, YFR055W, YGR204W, YOL090W, YGR185C, YER069W, YKR038C, YCR053W, YLR022C, YBR249C, YBL003C, YJR016C, YPR010C, YGL009C, YKR080W, YIL009C-A, YDR267C, YLR209C, YIR030C, YMR284W, YER023W, YAL025C, YOR133W, YKL194C, YNL163C, YNL316C, YBR252W,…
carboxylic acid metabolic process	YHR025W, YGL026C, YCL064C, YJR024C, YAL012W, YKL211C, YGL245W, YLR060W, YFR025C, YDL219W, YML096W, YBR176W, YPL160W, YMR062C, YHR018C, YDR127W, YDR268W, YER091C, YCL030C, YDR321W, YJL088W, YFL045C, YFR055W, YLR153C, YGR204W, YLR056W, YKL029C, YDR354W, YJL130C, YHR063C, YDR023W, YNL256W, YGR185C, YER069W, YIL116W, YCR053W, YGR060W, YBR249C, YIR034C, YJR016C, YGL009C, YKR080W, YBL080C, YOL097C, YPR…
organic acid metabolic process	YHR025W, YGL026C, YCL064C, YJR024C, YAL012W, YKL211C, YGL245W, YLR060W, YFR025C, YDL219W, YML096W, YBR176W, YPL160W, YMR062C, YHR018C, YDR127W, YDR268W, YER091C, YCL030C, YDR321W, YJL088W, YFL045C, YFR055W, YLR153C, YGR204W, YLR056W, YKL029C, YDR354W, YJL130C, YHR063C, YDR023W, YNL256W, YGR185C, YER069W, YIL116W, YCR053W, YGR060W, YBR249C, YIR034C, YJR016C, YGL009C, YKR080W, YBL080C, YOL097C, YPR…
oxoacid metabolic process	YHR025W, YGL026C, YCL064C, YJR024C, YAL012W, YKL211C, YGL245W, YLR060W, YFR025C, YDL219W, YML096W, YBR176W, YPL160W, YMR062C, YHR018C, YDR127W, YDR268W, YER091C, YCL030C, YDR321W, YJL088W, YFL045C, YFR055W, YLR153C, YGR204W, YLR056W, YKL029C, YDR354W, YJL130C, YHR063C, YDR023W, YNL256W, YGR185C, YER069W, YIL116W, YCR053W, YGR060W, YBR249C, YIR034C, YJR016C, YGL009C, YKR080W, YBL080C, YOL097C, YPR…
cellular amino acid metabolic process	YHR025W, YGL026C, YCL064C, YJR024C, YAL012W, YKL211C, YGL245W, YLR060W, YFR025C, YDL219W, YML096W, YBR176W, YPL160W, YMR062C, YHR018C, YDR127W, YDR268W, YER091C, YCL030C, YDR321W, YJL088W, YFR055W, YGR204W, YDR354W, YJL130C, YHR063C, YDR023W, YNL256W, YGR185C, YER069W, YIL116W, YCR053W, YBR249C, YIR034C, YJR016C, YGL009C, YKR080W, YBL080C, YOL097C, YPR047W, YER023W, YBR115C, YKL194C, YDR300C, YNL…
organic cyclic compound metabolic process	YLR420W, YKL211C, YIR029W, YBL023C, YNL261W, YHR163W, YDR226W, YLR274W, YDR127W, YGR109W-B, YER173W, YHR005C, YLR383W, YPL194W, YGL236C, YNL119W, YLR002C, YGR204W, YOL090W, YGR185C, YKR038C, YLR022C, YBR249C, YBL003C, YPR010C, YKR080W, YIL009C-A, YDR267C, YLR209C, YMR284W, YER023W, YAL025C, YOR133W, YKL194C, YNL163C, YNL316C, YBR252W, YPR121W, YOR287C, YNL061W, YFL008W, YMR301C, YGL085W, YBL076C,…
small molecule biosynthetic process	YGL026C, YJR024C, YAL012W, YFR025C, YML096W, YBR176W, YMR062C, YHR018C, YDR127W, YER091C, YCL030C, YGR204W, YLR056W, YDR354W, YBL033C, YHR063C, YNL256W, YER069W, YIL116W, YCR053W, YBR249C, YIR034C, YGR060W, YJR016C, YGL009C, YKR080W, YER023W, YBR115C, YCR034W, YNR016C, YDR300C, YNL316C, YJR047C, YPR121W, YNR041C, YHR067W, YKR026C, YOL058W, YHR037W, YNR058W, YML126C, YGL119W, YHR208W, YMR202W, YPL…
single-organism biosynthetic process	YGL026C, YJR024C, YAL012W, YFR025C, YML096W, YBR176W, YMR062C, YHR018C, YDR127W, YER091C, YCL030C, YGR204W, YLR056W, YDR354W, YBL033C, YHR063C, YNL256W, YER069W, YIL116W, YCR053W, YBR249C, YIR034C, YGR060W, YJR016C, YGL009C, YKR080W, YER023W, YBR115C, YCR034W, YNR016C, YDR300C, YNL316C, YJR047C, YPR121W, YNR041C, YHR067W, YKR026C, YOL058W, YHR037W, YNR058W, YML126C, YGL119W, YHR208W, YMR202W, YPL…
organic acid biosynthetic process	YGL026C, YJR024C, YAL012W, YOL058W, YFR025C, YHR037W, YNR058W, YML096W, YBR176W, YHR208W, YPL148C, YMR062C, YPR145W, YHR018C, YDR127W, YER091C, YCL030C, YDR234W, YOR202W, YBR248C, YPR060C, YDL131W, YOR236W, YKL132C, YNR057C, YPL231W, YGR204W, YLR056W, YMR272C, YHR033W, YDR354W, YHR063C, YER086W, YNL256W, YPR118W, YER069W, YIL116W, YCR053W, YBR249C, YIR034C, YGR060W, YJR016C, YGL009C, YDR158W, YKR…
carboxylic acid biosynthetic process	YGL026C, YJR024C, YAL012W, YOL058W, YFR025C, YHR037W, YNR058W, YML096W, YBR176W, YHR208W, YPL148C, YMR062C, YPR145W, YHR018C, YDR127W, YER091C, YCL030C, YDR234W, YOR202W, YBR248C, YPR060C, YDL131W, YOR236W, YKL132C, YNR057C, YPL231W, YGR204W, YLR056W, YMR272C, YHR033W, YDR354W, YHR063C, YER086W, YNL256W, YPR118W, YER069W, YIL116W, YCR053W, YBR249C, YIR034C, YGR060W, YJR016C, YGL009C, YDR158W, YKR…
cellular nitrogen compound metabolic process	YLR420W, YKL211C, YIR029W, YBL023C, YNL261W, YHR163W, YDR226W, YLR274W, YGR109W-B, YER173W, YHR005C, YLR383W, YPL194W, YGL236C, YNL119W, YLR002C, YGR204W, YOL090W, YGR185C, YKR038C, YLR022C, YBL003C, YPR010C, YKR080W, YIL009C-A, YDR267C, YLR209C, YMR284W, YAL025C, YOR133W, YKL194C, YNL163C, YBR252W, YPR121W, YOR287C, YNL061W, YFL008W, YMR301C, YGL085W, YBL076C, YCR066W, YHR164C, YGR278W, YPR145W,…
heterocycle metabolic process	YLR420W, YKL211C, YIR029W, YBL023C, YNL261W, YHR163W, YDR226W, YLR274W, YGR109W-B, YER173W, YHR005C, YLR383W, YPL194W, YGL236C, YNL119W, YLR002C, YGR204W, YOL090W, YGR185C, YKR038C, YLR022C, YBL003C, YPR010C, YKR080W, YIL009C-A, YDR267C, YLR209C, YMR284W, YER023W, YAL025C, YOR133W, YKL194C, YNL163C, YBR252W, YPR121W, YOR287C, YNL061W, YFL008W, YMR301C, YGL085W, YBL076C, YCR066W, YHR037W, YHR164C,…
organonitrogen compound metabolic process	YLR420W, YHR025W, YJR024C, YKL211C, YGL245W, YIR029W, YFR025C, YHR163W, YML096W, YHR018C, YDR127W, YHR005C, YBL039C, YFR055W, YGR204W, YDR354W, YGR061C, YML124C, YGR185C, YER069W, YKR038C, YCR053W, YBR249C, YIR034C, YJR016C, YGL009C, YKR080W, YLR209C, YER023W, YOR133W, YKL194C, YBR183W, YNL163C, YMR145C, YNL316C, YBR252W, YDR300C, YPR121W, YJR047C, YJL034W, YGR019W, YLR066W, YIR022W, YMR301C, YBL…
cellular amino acid biosynthetic process	YGL026C, YJR024C, YAL012W, YOL058W, YFR025C, YHR037W, YML096W, YBR176W, YHR208W, YMR062C, YPR145W, YHR018C, YDR127W, YER091C, YCL030C, YDR234W, YOR202W, YBR248C, YPR060C, YDL131W, YOR236W, YKL132C, YGR204W, YHR033W, YDR354W, YHR063C, YER086W, YNL256W, YPR118W, YER069W, YIL116W, YCR053W, YIR034C, YBR249C, YJR016C, YGL009C, YDR158W, YKR080W, YBR084W, YLR355C, YER023W, YBR115C, YLR142W, YDR300C, YNL…
cellular aromatic compound metabolic process	YLR420W, YKL211C, YBL023C, YNL261W, YHR163W, YDR226W, YLR274W, YDR127W, YGR109W-B, YER173W, YHR005C, YLR383W, YPL194W, YGL236C, YNL119W, YLR002C, YGR204W, YOL090W, YGR185C, YKR038C, YLR022C, YBR249C, YBL003C, YPR010C, YKR080W, YIL009C-A, YDR267C, YLR209C, YMR284W, YAL025C, YOR133W, YKL194C, YNL163C, YNL316C, YBR252W, YPR121W, YOR287C, YNL061W, YFL008W, YMR301C, YGL085W, YBL076C, YCR066W, YHR164C,…
alpha-amino acid biosynthetic process	YGL026C, YJR024C, YAL012W, YOL058W, YFR025C, YHR037W, YML096W, YMR062C, YPR145W, YHR018C, YER091C, YCL030C, YDR234W, YOR202W, YBR248C, YDL131W, YOR236W, YKL132C, YGR204W, YHR033W, YDR354W, YER086W, YNL256W, YPR118W, YER069W, YIL116W, YCR053W, YIR034C, YGL009C, YDR158W, YKR080W, YBR084W, YBR115C, YER023W, YLR142W, YDR300C, YNL316C, YGR208W, YJR047C, YMR113W, YER090W, YKR026C
ncRNA metabolic process	YGL245W, YLR060W, YJL109C, YPL160W, YDR268W, YHR065C, YGL078C, YKR057W, YGL236C, YLR186W, YNL119W, YDR165W, YLR276C, YLR175W, YDR449C, YOL122C, YDR023W, YGR185C, YKR038C, YLR222C, YLR430W, YLR022C, YAL033W, YBL080C, YDR267C, YOL097C, YPR047W, YOR239W, YAL025C, YLR105C, YAR008W, YKL194C, YOR287C, YNL061W, YJL087C, YHR062C, YNL062C, YBL076C, YGR125W, YER126C, YIL078W, YBL013W, YPR033C, YMR049C, YFL…
alpha-amino acid metabolic process	YHR025W, YGL026C, YJR024C, YAL012W, YKL211C, YOL058W, YFR025C, YDL219W, YHR037W, YML096W, YMR062C, YPR145W, YHR018C, YER091C, YCL030C, YDR234W, YOR202W, YBR248C, YDL131W, YDR321W, YOR236W, YKL132C, YGR204W, YHR033W, YDR354W, YJL130C, YER086W, YNL256W, YPR118W, YER069W, YIL116W, YCR053W, YIR034C, YGL009C, YDR158W, YKR080W, YBR084W, YLR058C, YER023W, YBR115C, YLR142W, YDR300C, YNL316C, YJR047C, YGR…
organonitrogen compound biosynthetic process	YLR420W, YGL026C, YJR024C, YAL012W, YFR025C, YDR232W, YLR359W, YML096W, YBR176W, YMR062C, YHR018C, YDR127W, YER091C, YCL030C, YBL039C, YHL018W, YGR204W, YDR354W, YBL033C, YJL130C, YGR061C, YHR063C, YBR038W, YNL256W, YMR300C, YER069W, YIL116W, YCR053W, YBR249C, YIR034C, YJR016C, YGL009C, YKR080W, YER141W, YEL021W, YER023W, YBR115C, YCR034W, YDR300C, YNL316C, YBR252W, YJR047C, YPR121W, YKR026C, YML…
small molecule metabolic process	YLR420W, YHR025W, YJR024C, YKL211C, YGL245W, YFR025C, YHR163W, YDR226W, YML096W, YHR018C, YDR127W, YHR005C, YBL039C, YFL045C, YFR055W, YGR204W, YKL029C, YDR354W, YGR061C, YML124C, YGR185C, YER069W, YKR038C, YCR053W, YBR249C, YIR034C, YJR016C, YGL009C, YKR080W, YLR209C, YER023W, YOR133W, YKL194C, YNL163C, YMR145C, YNL316C, YBR252W, YDR300C, YPR121W, YJR047C, YJL034W, YGR019W, YHR067W, YPL272C, YMR…
tRNA metabolic process	YBL076C, YGR125W, YGL245W, YLR060W, YIL078W, YBL013W, YPL160W, YPR033C, YFL022C, YDR268W, YLR401C, YNL247W, YGL236C, YNL119W, YDR165W, YHR020W, YDR023W, YGR264C, YOL102C, YGR185C, YHR019C, YKR038C, YNL073W, YLR430W, YPL212C, YNL221C, YAL033W, YBL080C, YBR084W, YDR267C, YOL097C, YOR168W, YPR047W, YOR239W, YDR341C, YAR008W, YLR105C, YKL194C, YBR121C, YER087W, YPL086C, YJL087C, YGR171C, YHR062C, YNL…
nucleic acid metabolic process	YGL245W, YPL008W, YBL023C, YNL261W, YJL109C, YDR224C, YLR274W, YIL150C, YDR211W, YLR318W, YGR109W-B, YML015C, YER173W, YDL059C, YLR383W, YPL194W, YGL236C, YNL119W, YJR006W, YLR002C, YOR217W, YDR386W, YLR276C, YDR449C, YOL122C, YNL082W, YOL090W, YGR185C, YDR325W, YKR038C, YFR031C, YLR022C, YBL003C, YPR010C, YIL009C-A, YDR267C, YMR284W, YAL025C, YLR105C, YAR008W, YKL194C, YIR008C, YAL015C, YGR092W,…
amino acid activation	YDR023W, YHR020W, YBL076C, YGR264C, YGR185C, YGR125W, YGL245W, YLR060W, YHR019C, YIL078W, YNL073W, YPL160W, YPR033C, YBL080C, YFL022C, YDR268W, YOL097C, YPR047W, YOR168W, YNL247W, YDR341C, YKL194C, YBR121C, YER087W, YGR171C
tRNA aminoacylation	YDR023W, YHR020W, YBL076C, YGR264C, YGR185C, YGR125W, YGL245W, YLR060W, YHR019C, YIL078W, YNL073W, YPL160W, YPR033C, YBL080C, YFL022C, YDR268W, YOL097C, YPR047W, YOR168W, YNL247W, YDR341C, YKL194C, YBR121C, YER087W, YGR171C
DNA replication	YEL032W, YOL094C, YBL023C, YPR175W, YNL261W, YHR164C, YKL113C, YPL160W, YLR274W, YIL009C-A, YIL150C, YLR103C, YLR318W, YKL112W, YBR060C, YOR060C, YCR028C-A, YNL262W, YER070W, YDL102W, YDL164C, Q0055, YNL102W, YIR008C, YJR006W, YPL153C, YLL004W, YDR013W, YOR217W, YBR202W, YBR087W, YMR048W
tRNA aminoacylation for protein translation	YDR023W, YHR020W, YBL076C, YGR264C, YGR185C, YGR125W, YGL245W, YLR060W, YHR019C, YIL078W, YNL073W, YPL160W, YPR033C, YFL022C, YDR268W, YOL097C, YPR047W, YOR168W, YNL247W, YDR341C, YKL194C, YBR121C, YER087W, YGR171C
nucleobase-containing compound metabolic process	YLR420W, YBL023C, YNL261W, YHR163W, YDR226W, YLR274W, YGR109W-B, YER173W, YHR005C, YLR383W, YPL194W, YGL236C, YNL119W, YLR002C, YOL090W, YGR185C, YKR038C, YLR022C, YBL003C, YPR010C, YKR080W, YIL009C-A, YDR267C, YLR209C, YMR284W, YAL025C, YOR133W, YKL194C, YNL163C, YBR252W, YOR287C, YNL061W, YFL008W, YMR301C, YGL085W, YBL076C, YCR066W, YHR164C, YGR278W, YLR103C, YNL247W, YDL055C, YLR265C, YPR080W,…
nucleobase biosynthetic process	YML106W, YLR420W, YEL021W, YKL216W, YKR080W, YMR300C, YGL234W, YJL130C, YML022W
pyrimidine nucleoside monophosphate metabolic process	YML106W, YEL021W, YKL216W, YNR012W, YOR074C, YBR252W
pyrimidine nucleoside monophosphate biosynthetic process	YML106W, YEL021W, YKL216W, YNR012W, YOR074C, YBR252W
organic cyclic compound biosynthetic process	YLR420W, YGL026C, YFR025C, YDR232W, YLR359W, YMR019W, YBR236C, YDR127W, YMR236W, YJL011C, YCL030C, YML015C, YBL039C, YBR154C, YHL018W, YGR204W, YHR143W-A, YDR354W, YBL033C, YJL130C, YGR061C, YML098W, YNL256W, YMR300C, YIL116W, YLR430W, YBR249C, YPR010C, YNL113W, YKR080W, YBL068W, YPR110C, YER141W, YEL021W, YER023W, YNL316C, YBR252W, YDR300C, YIR008C, YPR121W, YML106W, YML062C, YNL248C, YKL216W, Y…
nucleoside monophosphate metabolic process	YML106W, YKL216W, YMR300C, YNR012W, YGL234W, YMR120C, YLR359W, YDR236C, YBL068W, YML022W, YEL021W, YOR128C, YBR252W, YOR074C, YJR105W, YAR015W, YMR217W, YGR061C, YOL061W
nucleoside monophosphate biosynthetic process	YML106W, YKL216W, YMR300C, YNR012W, YGL234W, YMR120C, YLR359W, YDR236C, YBL068W, YML022W, YEL021W, YOR128C, YBR252W, YOR074C, YJR105W, YAR015W, YMR217W, YGR061C, YOL061W
'de novo' IMP biosynthetic process	YOR128C, YMR300C, YAR015W, YGL234W, YMR120C, YLR359W, YGR061C
RNA metabolic process	YGL245W, YJL109C, YDR211W, YML015C, YGL236C, YNL119W, YLR276C, YDR449C, YOL122C, YGR185C, YKR038C, YLR022C, YPR010C, YDR267C, YAL025C, YLR105C, YAR008W, YKL194C, YIR008C, YGR092W, YOR287C, YNL061W, YJL087C, YML062C, YNL248C, YBL076C, YOR340C, YER126C, YLR068W, YIL078W, YGR278W, YPR033C, YNL247W, YMR093W, YMR280C, YKL144C, YPR187W, YOR224C, YOL102C, YMR125W, YIL091C, YDL208W, YNL221C, YBR084W, YPL…
pyrimidine-containing compound biosynthetic process	YGR144W, YML106W, YLR420W, YEL021W, YKL216W, YNR012W, YBL039C, YOR074C, YBR252W, YPR121W, YOR143C, YMR271C, YJL130C
cell cycle phase	YPR119W, YBL023C, YDR325W, YFR031C, YMR036C, YCR086W, YLR274W, YLR329W, YIR026C, YLR272C, YMR224C, YCR002C, YPL194W, YAL034W-A, YCL055W, YDR320C-A, YOR269W, YOL069W
M phase of mitotic cell cycle	YCR002C, YDR325W, YAL034W-A, YFR031C, YMR036C, YDR320C-A, YOR269W, YLR272C, YOL069W
pyrimidine nucleotide metabolic process	YML106W, YLR420W, YEL021W, YKL216W, YNR012W, YBL039C, YOR074C, YBR252W, YMR271C
pyrimidine nucleotide biosynthetic process	YML106W, YLR420W, YEL021W, YKL216W, YNR012W, YBL039C, YOR074C, YBR252W, YMR271C
nucleobase metabolic process	YML106W, YLR420W, YEL021W, YKL216W, YKR080W, YOR128C, YMR300C, YGL234W, YJL130C, YML022W
mitotic cell cycle	YPR119W, YCR002C, YBL023C, YDR325W, YAL034W-A, YHR129C, YFR031C, YCL055W, YMR036C, YGL061C, YGR113W, YDR320C-A, YOR269W, YLR274W, YDR201W, YLR272C, YOL069W
biosynthetic process	YOL121C, YLR420W, YBL023C, YNL261W, YDR471W, YLR274W, YDR127W, YFL045C, YGR204W, YNL169C, YGR185C, YJL196C, YER069W, YCR053W, YBR249C, YJR016C, YPR010C, YGL009C, YKR080W, YIL009C-A, YDR267C, YEL054C, YER023W, YAL023C, YKL194C, YNL316C, YBR252W, YPR121W, YBL076C, YHR037W, YHR164C, YOR226C, YGL119W, YJL091C, YPR145W, YMR015C, YLR103C, YBR101C, YNL247W, YBR248C, YKL132C, YDL055C, YGR199W, YPR080W, Y…
pyrimidine-containing compound metabolic process	YGR144W, YML106W, YLR420W, YEL021W, YKL216W, YNR012W, YBL039C, YOR074C, YBR252W, YPR121W, YOR143C, YMR271C, YJL130C
ribonucleoside monophosphate biosynthetic process	YML106W, YKL216W, YMR300C, YNR012W, YGL234W, YMR120C, YLR359W, YDR236C, YBL068W, YML022W, YEL021W, YOR128C, YJR105W, YAR015W, YGR061C, YMR217W, YOL061W
ribonucleoside monophosphate metabolic process	YML106W, YKL216W, YMR300C, YNR012W, YGL234W, YMR120C, YLR359W, YDR236C, YBL068W, YML022W, YEL021W, YOR128C, YJR105W, YAR015W, YGR061C, YMR217W, YOL061W
protein O-linked glycosylation	YPR183W, YOR321W, YAL023C, YJR143C, YGR199W, YDL093W
cell cycle	YFL008W, YDL225W, YBL023C, YLR314C, YCR086W, YLR274W, YLR329W, YIR026C, YLR272C, YGR188C, YER173W, YJL030W, YMR224C, YPL194W, YHR107C, YDL055C, YAL034W-A, YGL061C, YGR113W, YOR094W, YMR048W, YDR218C, YPR119W, YDR325W, YFR031C, YMR036C, YOR060C, YCR002C, YGL106W, YHR129C, YCL055W, YBR160W, YDR320C-A, YOR269W, YPL153C, YDR201W, YOL069W
M phase	YPR119W, YCR002C, YMR224C, YPL194W, YDR325W, YAL034W-A, YFR031C, YCL055W, YMR036C, YDR320C-A, YOR269W, YCR086W, YLR329W, YIR026C, YLR272C, YOL069W
DNA-dependent DNA replication	YEL032W, YBL023C, YHR164C, YIR008C, YKL113C, YPL153C, YPL160W, YLR274W, YLR103C, YBR202W, YMR048W
glutamine family amino acid biosynthetic process	YER023W, YLR142W, YER069W, YOL058W, YHR037W, YDR300C, YMR062C, YHR018C, YHR033W
organic substance biosynthetic process	YOL121C, YLR420W, YBL023C, YNL261W, YDR471W, YLR274W, YDR127W, YFL045C, YGR204W, YNL169C, YGR185C, YJL196C, YER069W, YCR053W, YBR249C, YJR016C, YPR010C, YGL009C, YKR080W, YIL009C-A, YEL054C, YER023W, YAL023C, YKL194C, YNL316C, YBR252W, YPR121W, YBL076C, YHR037W, YHR164C, YGL119W, YJL091C, YPR145W, YMR015C, YLR103C, YBR101C, YNL247W, YBR248C, YKL132C, YDL055C, YGR199W, YPR080W, YLL004W, YJR121W, Y…
aromatic compound biosynthetic process	YLR420W, YGL026C, YFR025C, YDR232W, YLR359W, YMR019W, YBR236C, YDR127W, YMR236W, YJL011C, YCL030C, YML015C, YBL039C, YBR154C, YHL018W, YGR204W, YHR143W-A, YDR354W, YGR061C, YML098W, YNL256W, YMR300C, YIL116W, YLR430W, YBR249C, YPR010C, YNL113W, YKR080W, YBL068W, YPR110C, YER141W, YEL021W, YNL316C, YBR252W, YIR008C, YPR121W, YML106W, YML062C, YNL248C, YKL216W, YOR340C, YNR012W, YDR045C, YPR060C, Y…
cell cycle process	YFL008W, YPR119W, YBL023C, YDR325W, YFR031C, YMR036C, YCR086W, YLR274W, YLR329W, YIR026C, YLR272C, YGR188C, YJL030W, YMR224C, YCR002C, YHR107C, YPL194W, YGL106W, YAL034W-A, YHR129C, YCL055W, YGL061C, YDR320C-A, YGR113W, YOR094W, YPL153C, YOR269W, YDR201W, YOL069W
cellular amide metabolic process	YIR027C, YIR022W, YIR029W, YDR321W, YNR058W, YML096W, YIR032C, YBR176W, YOL049W, YNR057C, YML055W, YPR145W, YLR066W, YHR063C
organic acid transport	YBR069C, YDR046C, YBR132C, YBR068C, YDR508C, YOR348C, YMR241W, YJR001W, YGR037C, YPL265W, YDL210W, YKR039W, YNL268W, YPL274W, YNL270C, YEL063C
carboxylic acid transport	YBR069C, YDR046C, YBR132C, YBR068C, YDR508C, YOR348C, YMR241W, YJR001W, YGR037C, YPL265W, YDL210W, YKR039W, YNL268W, YPL274W, YNL270C, YEL063C
ncRNA processing	YER126C, YJL109C, YBL013W, YMR049C, YHR065C, YLR401C, YGL078C, YKR057W, YGL236C, YLR409C, YLR186W, YNL119W, YDR165W, YLR276C, YJL010C, YMR093W, YLR175W, YDR449C, YOL122C, YOL102C, YDR087C, YKR038C, YLR222C, YLR022C, YLR430W, YCL059C, YIL091C, YPL212C, YNL221C, YDR339C, YAL033W, YBR084W, YDR267C, YPL235W, YHR089C, YPR047W, YOR239W, YAL025C, YAR008W, YLR105C, YML093W, YCL054W, YOR287C, YNL061W, YPL…
heterocycle biosynthetic process	YLR420W, YGL026C, YFR025C, YDR232W, YLR359W, YMR019W, YBR236C, YMR236W, YJL011C, YCL030C, YML015C, YBL039C, YBR154C, YHL018W, YGR204W, YHR143W-A, YDR354W, YBL033C, YJL130C, YGR061C, YML098W, YNL256W, YMR300C, YIL116W, YLR430W, YPR010C, YNL113W, YKR080W, YBL068W, YPR110C, YER141W, YEL021W, YER023W, YBR252W, YDR300C, YIR008C, YPR121W, YML106W, YML062C, YNL248C, YKL216W, YOR340C, YNR012W, YHR037W, Y…
nitrogen compound transport	YML062C, YKL130C, YHR036W, YIR028W, YBR069C, YEL004W, YDR046C, YER060W, YMR125W, YKL214C, YBR132C, YBR068C, YDR508C, YOR348C, YER039C-A, YJR001W, YER039C, YOR167C, YDL210W, YPL265W, YKR039W, YLR264W, YHL016C, YNL268W, YPL274W, YNL142W, YNL270C, YLR237W, YEL063C, YER107C, YOR046C
RNA splicing, via endonucleolytic cleavage and ligation	YOL102C, YLR105C, YAR008W, YJL087C
UMP biosynthetic process	YML106W, YEL021W, YKL216W, YNR012W
tRNA splicing, via endonucleolytic cleavage and ligation	YOL102C, YLR105C, YAR008W, YJL087C
arginine biosynthetic process	YMR062C, YHR018C, YER069W, YOL058W
intra-Golgi vesicle-mediated transport	YNL041C, YKR068C, YNL051W, YOR216C
pyrimidine ribonucleoside monophosphate metabolic process	YML106W, YEL021W, YKL216W, YNR012W
pyrimidine ribonucleoside monophosphate biosynthetic process	YML106W, YEL021W, YKL216W, YNR012W
chromosome condensation	YFL008W, YDR325W, YLR272C, YFR031C
UMP metabolic process	YML106W, YEL021W, YKL216W, YNR012W
telomere maintenance	YMR284W, YDL220C, YIL009C-A, YMR106C, YKR038C
pyrimidine nucleobase metabolic process	YML106W, YLR420W, YEL021W, YKL216W, YJL130C
'de novo' pyrimidine nucleobase biosynthetic process	YML106W, YLR420W, YEL021W, YKL216W, YJL130C
proline metabolic process	YER023W, YHR033W, YLR142W, YHR037W, YDR300C
pyrimidine nucleobase biosynthetic process	YML106W, YLR420W, YEL021W, YKL216W, YJL130C
telomere organization	YMR284W, YDL220C, YIL009C-A, YMR106C, YKR038C
anatomical structure homeostasis	YMR284W, YDL220C, YIL009C-A, YMR106C, YKR038C
cellular biosynthetic process	YOL121C, YLR420W, YBL023C, YNL261W, YDR471W, YLR274W, YDR127W, YGR204W, YNL169C, YGR185C, YJL196C, YER069W, YCR053W, YBR249C, YJR016C, YPR010C, YGL009C, YKR080W, YIL009C-A, YEL054C, YER023W, YAL023C, YKL194C, YNL316C, YBR252W, YPR121W, YBL076C, YHR037W, YHR164C, YGL119W, YJL091C, YPR145W, YMR015C, YLR103C, YBR101C, YNL247W, YBR248C, YKL132C, YDL055C, YGR199W, YPR080W, YLL004W, YJR121W, YKR059W, Y…
IMP biosynthetic process	YOR128C, YMR300C, YAR015W, YGL234W, YMR120C, YLR359W, YGR061C
steroid biosynthetic process	YMR202W, YMR015C, YNR043W, YNL280C, YGL001C, YML126C, YPL028W
mitosis	YDR320C-A, YOR269W, YDR325W, YLR272C, YAL034W-A, YOL069W, YFR031C
DNA geometric change	YEL032W, YLR274W, YIL009C-A, YPL008W, YBL023C, YBR202W, YPL235W
DNA duplex unwinding	YEL032W, YLR274W, YIL009C-A, YPL008W, YBL023C, YBR202W, YPL235W
pteridine-containing compound biosynthetic process	YGR204W, YNL256W, YKR080W, YMR113W, YBR084W, YKL132C, YHL018W
IMP metabolic process	YOR128C, YMR300C, YAR015W, YGL234W, YMR120C, YLR359W, YGR061C
monosaccharide metabolic process	YOL056W, YAL038W, YGL062W, YGR248W, YLR377C, YLR345W, YHR163W, YOR095C, YHR183W, YCL040W, YCR036W, YHR174W, YMR205C, YBR218C, YKR097W, YLR446W, YDR050C, YOL136C, YMR145C, YNR071C, YFR053C, YGR043C, YFL045C, YMR323W, YJR009C, YNR034W
recombinational repair	YOL034W, YLR383W, YLR274W, YJR144W, YPL194W, YBL023C
ergosterol biosynthetic process	YMR202W, YMR015C, YNL280C, YGL001C, YML126C, YPL028W
ergosterol metabolic process	YMR202W, YMR015C, YNL280C, YGL001C, YML126C, YPL028W
phytosteroid metabolic process	YMR202W, YMR015C, YNL280C, YGL001C, YML126C, YPL028W
phytosteroid biosynthetic process	YMR202W, YMR015C, YNL280C, YGL001C, YML126C, YPL028W
cellular alcohol metabolic process	YMR202W, YMR015C, YNL280C, YGL001C, YML126C, YPL028W
cellular alcohol biosynthetic process	YMR202W, YMR015C, YNL280C, YGL001C, YML126C, YPL028W
cellular nitrogen compound biosynthetic process	YLR420W, YGL026C, YJR024C, YDR232W, YLR359W, YMR019W, YML096W, YBR176W, YBR236C, YMR236W, YER091C, YJL011C, YML015C, YBL039C, YBR154C, YHL018W, YGR204W, YHR143W-A, YDR354W, YBL033C, YJL130C, YGR061C, YHR063C, YML098W, YNL256W, YMR300C, YLR430W, YPR010C, YNL113W, YKR080W, YBL068W, YPR110C, YER141W, YEL021W, YBR252W, YIR008C, YPR121W, YKR026C, YML106W, YML062C, YNL248C, YKL216W, YOR340C, YNR012W, Y…
organic anion transport	YBR069C, YDR046C, YBR132C, YBR068C, YDR508C, YOR348C, YMR241W, YJR001W, YGR037C, YPL265W, YDL210W, YKR039W, YNL268W, YPL274W, YNL270C, YEL063C, YCR098C
ribonucleoprotein complex biogenesis	YCR072C, YER126C, YJL109C, YDL087C, YIR026C, YMR049C, YHR065C, YDL148C, YGL078C, YJL122W, YKR057W, YOR167C, YLR409C, YLR186W, YLR276C, YJL010C, YMR093W, YDL209C, YHL033C, YLL045C, YLR175W, YDR449C, YPL211W, YOL122C, YDR087C, YOL041C, YLR222C, YLR022C, YLR430W, YCL059C, YIL091C, YDL208W, YDR339C, YOL077C, YDR267C, YPL235W, YHR089C, YAL025C, YDL060W, YFR001W, YML093W, YLR264W, YCL054W, YOR287C, YNL…
glucose metabolic process	YOL056W, YAL038W, YGL062W, YGR248W, YLR377C, YHR163W, YOR095C, YHR183W, YCL040W, YHR174W, YMR205C, YBR218C, YKR097W, YLR446W, YDR050C, YMR145C, YGR043C, YFR053C, YMR323W, YJR009C, YNR034W
amino acid transport	YJR001W, YDL210W, YBR069C, YPL265W, YDR046C, YBR132C, YKR039W, YNL268W, YPL274W, YNL270C, YBR068C, YDR508C, YEL063C, YOR348C
glutamine family amino acid metabolic process	YER023W, YDR321W, YLR142W, YER069W, YOL058W, YHR037W, YDR300C, YPL111W, YMR062C, YHR018C, YHR033W, YMR217W, YJL130C
Golgi vesicle transport	YFR051C, YKR068C, YBR254C, YNL049C, YPL051W, YDL058W, YIL109C, YNL041C, YBR164C, YEL048C, YJL024C, YOR216C, YNL051W
ribosome biogenesis	YCR072C, YER126C, YJL109C, YIR026C, YMR049C, YHR065C, YDL148C, YGL078C, YJL122W, YKR057W, YOR167C, YLR409C, YLR186W, YLR276C, YJL010C, YMR093W, YHL033C, YLL045C, YLR175W, YDR449C, YPL211W, YOL122C, YDR087C, YOL041C, YLR222C, YLR022C, YLR430W, YCL059C, YIL091C, YDL208W, YDR339C, YOL077C, YPL235W, YDR267C, YHR089C, YAL025C, YDL060W, YFR001W, YML093W, YLR264W, YCL054W, YOR287C, YNL061W, YDL202W
hexose metabolic process	YOL056W, YAL038W, YGL062W, YGR248W, YLR377C, YLR345W, YHR163W, YOR095C, YHR183W, YCL040W, YHR174W, YMR205C, YBR218C, YKR097W, YLR446W, YDR050C, YOL136C, YMR145C, YNR071C, YFR053C, YGR043C, YFL045C, YMR323W, YJR009C, YNR034W
anion transport	YGR125W, YBR069C, YDR046C, YBR132C, YBR068C, YDR508C, YOR348C, YJR040W, YBR296C, YMR241W, YJR001W, YGR037C, YDL210W, YPL265W, YKR039W, YNL268W, YPL274W, YNL142W, YNL270C, YEL063C, YCR098C
DNA metabolic process	YPL008W, YBL023C, YNL261W, YPL160W, YDR224C, YLR274W, YIL150C, YLR318W, YGR109W-B, YER173W, YDL059C, YLR383W, YPL194W, YJR006W, YNL218W, YOR217W, YDR386W, YMR106C, YBR202W, YNL082W, YEL032W, YOL090W, YOL094C, YDR325W, YPR175W, YKR038C, YFR031C, YML060W, YKL113C, YBL003C, YIL009C-A, YBR060C, YMR284W, YCR028C-A, YDL102W, YIR008C, YAL015C, YHR120W, YNL250W, YFL008W, YML062C, YCR066W, YHR164C, YLR272…
amino acid transmembrane transport	YDL210W, YPL265W, YDR046C, YBR132C, YKR039W, YNL268W, YPL274W, YNL270C, YDR508C, YBR068C, YEL063C, YOR348C
aspartate family amino acid biosynthetic process	YDR234W, YJR024C, YBR115C, YDL131W, YPR118W, YCR053W, YML096W, YIR034C, YDR158W, YPR145W, YER091C, YKR026C
carbohydrate metabolic process	YDR248C, YOL056W, YLR345W, YGR279C, YGR189C, YHR163W, YDL093W, YIL162W, YCR036W, YFL045C, YDR371W, YOL030W, YFR015C, YJR009C, YGL062W, YLR377C, YNR001C, YGL047W, YKR061W, YMR305C, YMR205C, YPR183W, YAL023C, YKR097W, YLR446W, YMR145C, YNR071C, YBR126C, YGR043C, YMR323W, YDL022W, YLR307W, YCR005C, YGL027C, YMR215W, YGR248W, YEL011W, YLR258W, YGR292W, YDR261C, YHR183W, YHR174W, YKL127W, YOL126C, YDR…
aromatic amino acid family metabolic process	YGL026C, YPR060C, YKL211C, YNL316C, YBR249C, YER090W, YDR127W, YDR354W
ribosomal large subunit biogenesis	YLR022C, YJL122W, YAL025C, YOL077C, YIR026C, YMR049C, YER126C, YPL211W
cellular metabolic compound salvage	YJR024C, YPR118W, YNR012W, YJR105W, YEL029C, YML022W, YNR027W, YKR026C
aspartate family amino acid metabolic process	YDR234W, YHR025W, YJR024C, YBR115C, YDL131W, YDR321W, YPR118W, YCR053W, YML096W, YIR034C, YDR158W, YPR145W, YER091C, YKR026C
allantoin metabolic process	YIR027C, YIR032C, YIR029W
allantoin catabolic process	YIR027C, YIR032C, YIR029W
regulation of DNA replication	YLR274W, YMR048W, YBR088C
phenylalanyl-tRNA aminoacylation	YPR047W, YLR060W, YFL022C
mitotic chromosome condensation	YDR325W, YLR272C, YFR031C
deoxyribonucleoside triphosphate metabolic process	YPL153C, YOR074C, YBR252W
septin ring organization	YLR314C, YCR002C, YHR107C
septin cytoskeleton organization	YLR314C, YCR002C, YHR107C
cellular amide catabolic process	YIR027C, YIR032C, YIR029W
regulation of DNA metabolic process	YLR274W, YMR048W, YBR088C
nuclear division	YDR320C-A, YOR269W, YDR325W, YLR272C, YAL034W-A, YOL069W, YFR031C
double-strand break repair	YMR284W, YOL034W, YLR383W, YLR274W, YMR224C, YMR106C, YBL023C
aromatic amino acid family biosynthetic process	YBR249C, YGL026C, YPR060C, YER090W, YDR354W, YDR127W, YNL316C
tRNA processing	YOL102C, YKR038C, YLR430W, YBL013W, YPL212C, YNL221C, YAL033W, YBR084W, YDR267C, YLR401C, YPR047W, YOR239W, YAR008W, YGL236C, YLR105C, YNL119W, YDR165W, YPL086C, YJL087C, YNL062C, YHR062C
DNA replication initiation	YEL032W, YPL153C, YPL160W, YBL023C, YBR202W, YLR103C
folic acid-containing compound biosynthetic process	YGR204W, YNL256W, YKR080W, YMR113W, YBR084W, YKL132C
sterol biosynthetic process	YMR202W, YMR015C, YNL280C, YGL001C, YML126C, YPL028W
hexose biosynthetic process	YFL045C, YGL062W, YBR218C, YLR377C, YKR097W, YDR050C
monosaccharide biosynthetic process	YFL045C, YGL062W, YBR218C, YLR377C, YKR097W, YDR050C
histidine biosynthetic process	YCL030C, YOR202W, YBR248C, YFR025C, YIL116W
RNA export from nucleus	YLR264W, YML062C, YOR167C, YHR036W, YER107C
arginine metabolic process	YPL111W, YMR062C, YHR018C, YER069W, YOL058W
histidine metabolic process	YCL030C, YOR202W, YBR248C, YFR025C, YIL116W
lysine metabolic process	YIR034C, YDR234W, YDR158W, YBR115C, YDL131W
carbohydrate transport	YER039C, YKL217W, YER039C-A, YCL040W, YEL004W
histidine family amino acid metabolic process	YCL030C, YOR202W, YBR248C, YFR025C, YIL116W
histidine family amino acid biosynthetic process	YCL030C, YOR202W, YBR248C, YFR025C, YIL116W
lysine biosynthetic process	YIR034C, YDR234W, YDR158W, YBR115C, YDL131W
imidazole-containing compound metabolic process	YCL030C, YOR202W, YBR248C, YFR025C, YIL116W
proline biosynthetic process	YER023W, YHR033W, YHR037W, YDR300C
purine nucleobase biosynthetic process	YKR080W, YMR300C, YGL234W, YML022W
pyrimidine ribonucleotide metabolic process	YML106W, YEL021W, YKL216W, YNR012W
pyrimidine ribonucleotide biosynthetic process	YML106W, YEL021W, YKL216W, YNR012W
pyrimidine ribonucleoside biosynthetic process	YML106W, YEL021W, YKL216W, YNR012W
pyrimidine nucleoside biosynthetic process	YML106W, YEL021W, YKL216W, YNR012W
protein polymerization	YML124C, YMR211W, YLR212C, YFL037W
single-organism carbohydrate metabolic process	YOL056W, YGR248W, YEL011W, YLR345W, YHR163W, YDL093W, YLR258W, YHR183W, YCR036W, YHR174W, YDR050C, YGR199W, YFL045C, YOR321W, YFR015C, YJR009C, YNR034W, YGL062W, YAL038W, YDR221W, YEL002C, YLR377C, YGL047W, YJR143C, YKR061W, YGR032W, YOR095C, YCL040W, YJL153C, YMR205C, YBR218C, YPR183W, YAL023C, YKR097W, YLR446W, YOL136C, YNR071C, YMR145C, YBR126C, YGR043C, YFR053C, YMR323W, YGL027C
pteridine-containing compound metabolic process	YLR058C, YGR204W, YNL256W, YKR080W, YMR113W, YBR084W, YKL132C, YHL018W
purine nucleoside monophosphate metabolic process	YOR128C, YMR300C, YGL234W, YMR120C, YLR359W, YJR105W, YAR015W, YMR217W, YGR061C, YML022W
purine nucleoside monophosphate biosynthetic process	YOR128C, YMR300C, YGL234W, YMR120C, YLR359W, YJR105W, YAR015W, YMR217W, YGR061C, YML022W
purine ribonucleoside monophosphate metabolic process	YOR128C, YMR300C, YGL234W, YMR120C, YLR359W, YJR105W, YAR015W, YMR217W, YGR061C, YML022W
purine ribonucleoside monophosphate biosynthetic process	YOR128C, YMR300C, YGL234W, YMR120C, YLR359W, YJR105W, YAR015W, YMR217W, YGR061C, YML022W
maturation of 5.8S rRNA	YAL025C, YDR339C, YJL010C, YKR057W, YLR186W, YER126C, YDR449C
maturation of 5.8S rRNA from tricistronic rRNA transcript (SSU-rRNA, 5.8S rRNA, LSU-rRNA)	YAL025C, YDR339C, YJL010C, YKR057W, YLR186W, YER126C, YDR449C
steroid metabolic process	YMR202W, YMR015C, YNR043W, YNL280C, YGL001C, YML126C, YPL028W
alcohol biosynthetic process	YJL153C, YMR202W, YMR015C, YNL280C, YGL001C, YML126C, YPL028W
organic hydroxy compound biosynthetic process	YJL153C, YMR202W, YMR015C, YNL280C, YGL001C, YML126C, YPL028W
single-organism metabolic process	YCL026C-B, YLR420W, YKL211C, YHR163W, YDR226W, YDR127W, YHR039C, YHR005C, YFL045C, YFR055W, YGR204W, YKL029C, YJR009C, YNL169C, YGR185C, YIL002C, YJL196C, YER069W, YKR038C, YCR053W, YJL200C, YBR249C, YJR016C, YPR010C, YGL009C, YKR080W, YDR376W, YLR209C, YER023W, YOR133W, YKL194C, YNL163C, YNL316C, YBR252W, YPR121W, YCR005C, YGR019W, YML028W, YPL272C, YMR301C, YBL076C, YHR037W, YGL119W, YJL091C, Y…
cytoskeleton organization	YPR119W, YBR234C, YLR314C, YHR172W, YKL013C, YNL138W, YOR239W, YNL126W, YCR002C, YHR107C, YGL106W, YHR129C, YGL061C, YDR320C-A, YGR113W, YOR094W, YDR201W
lipid biosynthetic process	YPL076W, YNL169C, YJL196C, YML126C, YGR060W, YMR202W, YGR170W, YJL091C, YMR208W, YPL148C, YMR015C, YNL325C, YDR434W, YJL153C, YPL069C, YNR030W, YPR183W, YDR147W, YNL130C, YJL167W, YNR043W, YNR016C, YCR034W, YGL001C, YPL231W, YCR017C, YMR272C, YLR056W, YNL280C, YHR123W, YHR067W, YPL028W
rRNA metabolic process	YDR087C, YER126C, YLR222C, YJL109C, YLR430W, YLR022C, YCL059C, YIL091C, YDR339C, YMR049C, YPL235W, YHR065C, YHR089C, YGL078C, YAL025C, YKR057W, YLR409C, YML093W, YLR186W, YCL054W, YOR287C, YMR239C, YLR276C, YNL061W, YJL010C, YMR093W, YLR175W, YDR449C, YOL122C
microtubule-based process	YML124C, YLR212C, YPR119W, YNL126W, YHR129C, YFL037W, YGL061C, YDR424C, YGR113W, YDR320C-A, YPL155C, YHR172W, YDR201W
sterol metabolic process	YMR202W, YMR015C, YNL280C, YGL001C, YML126C, YPL028W
glucose catabolic process	YMR205C, YOL056W, YAL038W, YGR248W, YLR446W, YDR050C, YMR145C, YHR163W, YFR053C, YGR043C, YOR095C, YMR323W, YHR183W, YNR034W, YCL040W, YHR174W
hexose catabolic process	YMR205C, YOL056W, YAL038W, YGR248W, YLR446W, YDR050C, YMR145C, YHR163W, YFR053C, YGR043C, YOR095C, YMR323W, YHR183W, YNR034W, YCL040W, YHR174W
monocarboxylic acid metabolic process	YAL038W, YGR037C, YPR002W, YIR031C, YCR034W, YNR016C, YNR058W, YGR060W, YNR057C, YPL231W, YLR153C, YPL148C, YLR056W, YMR272C, YGR019W, YHR067W
monosaccharide catabolic process	YMR205C, YOL056W, YAL038W, YGR248W, YLR446W, YDR050C, YMR145C, YHR163W, YFR053C, YGR043C, YOR095C, YMR323W, YHR183W, YNR034W, YCL040W, YHR174W
rRNA processing	YDR087C, YER126C, YLR222C, YJL109C, YLR430W, YLR022C, YCL059C, YIL091C, YDR339C, YMR049C, YPL235W, YHR065C, YHR089C, YGL078C, YAL025C, YKR057W, YLR409C, YML093W, YLR186W, YCL054W, YOR287C, YLR276C, YNL061W, YJL010C, YMR093W, YLR175W, YDR449C, YOL122C
cellular process	YOL121C, YLR420W, YDL225W, YNR067C, YIR029W, YGR189C, YDR342C, YNL261W, YDR226W, YPR194C, YDR471W, YML064C, YCR086W, YGR109W-B, YJR117W, YBR245C, YER173W, YLR383W, YOR271C, YPL194W, YPL265W, YNL119W, YFR055W, YBR164C, YOR216C, YOL090W, YGR185C, YIL002C, YDR518W, YEL004W, YDL166C, YJL200C, YBR249C, YBL003C, YNR013C, YKR080W, YIL009C-A, YJR040W, YLR209C, YMR284W, YDR329C, YNL316C, YBR252W, YOR287C,…
organophosphate biosynthetic process	YML106W, YLR420W, YKL216W, YNR012W, YLR359W, YGR170W, YJL091C, YEL029C, YNR027W, YPL069C, YNR030W, YJL167W, YOR236W, YDL055C, YBL039C, YJR121W, YAR015W, YHR123W, YJL130C, YGR061C, YLR456W, YNL169C, YPL076W, YJR025C, YMR300C, YGL234W, YMR120C, YNL129W, YDR236C, YER003C, YBL068W, YNL325C, YOR143C, YMR271C, YDR531W, YML022W, YDR434W, YJL153C, YEL021W, YPR183W, YDR147W, YNL130C, YOR128C, YOR074C, YBR…
pigment metabolic process	YDL205C, YER141W, YPL252C, YMR300C, YGL234W, YKR080W, YLR205C, YML022W
gluconeogenesis	YGL062W, YBR218C, YLR377C, YKR097W, YDR050C
purine nucleobase metabolic process	YKR080W, YOR128C, YMR300C, YGL234W, YML022W
nucleus organization	YDR424C, YJL034W, YHR036W, YCL055W, YER107C
protein localization to endoplasmic reticulum	YJL034W, YML105C, YBL040C, YPL210C, YKL122C
nucleobase-containing compound transport	YER039C, YML062C, YKL130C, YOR167C, YHR036W, YEL004W, YMR125W, YKL214C, YLR264W, YER039C-A, YER107C, YOR046C
monocarboxylic acid biosynthetic process	YCR034W, YNR016C, YNR058W, YGR060W, YNR057C, YPL231W, YPL148C, YMR272C, YLR056W, YHR067W
nucleoside phosphate biosynthetic process	YML106W, YLR420W, YKL216W, YJR025C, YMR300C, YNR012W, YGL234W, YMR120C, YLR359W, YDR236C, YNL129W, YER003C, YBL068W, YMR271C, YDR531W, YML022W, YEL021W, YOR128C, YOR236W, YDL055C, YBL039C, YBR252W, YOR074C, YJR105W, YPL153C, YJR121W, YAR015W, YMR217W, YGR061C, YOL061W
endonucleolytic cleavage to generate mature 5'-end of SSU-rRNA from (SSU-rRNA, 5.8S rRNA, LSU-rRNA)	YDR339C, YJL010C, YLR186W, YDR449C
endonucleolytic cleavage in 5'-ETS of tricistronic rRNA transcript (SSU-rRNA, 5.8S rRNA, LSU-rRNA)	YDR339C, YJL010C, YLR186W, YDR449C
double-strand break repair via homologous recombination	YOL034W, YLR383W, YLR274W, YBL023C
RNA 5'-end processing	YDR339C, YJL010C, YLR186W, YDR449C
rRNA 5'-end processing	YDR339C, YJL010C, YLR186W, YDR449C
pyrimidine nucleoside metabolic process	YML106W, YEL021W, YKL216W, YNR012W
tryptophan metabolic process	YGL026C, YKL211C, YER090W, YDR354W
indolalkylamine metabolic process	YGL026C, YKL211C, YER090W, YDR354W
ncRNA 5'-end processing	YDR339C, YJL010C, YLR186W, YDR449C
indole-containing compound metabolic process	YGL026C, YKL211C, YER090W, YDR354W
pyrimidine ribonucleoside metabolic process	YML106W, YEL021W, YKL216W, YNR012W
folic acid-containing compound metabolic process	YLR058C, YGR204W, YNL256W, YKR080W, YMR113W, YBR084W, YKL132C
amide biosynthetic process	YML096W, YBR176W, YOL049W, YNR057C, YPR145W, YNR058W, YHR063C
nucleotide biosynthetic process	YML106W, YLR420W, YKL216W, YJR025C, YMR300C, YNR012W, YGL234W, YMR120C, YLR359W, YDR236C, YNL129W, YER003C, YBL068W, YMR271C, YDR531W, YML022W, YEL021W, YOR128C, YOR236W, YDL055C, YBL039C, YBR252W, YOR074C, YJR105W, YJR121W, YAR015W, YMR217W, YGR061C, YOL061W
RNA processing	YGL243W, YJL109C, YBR236C, YDL087C, YNL292W, YHR065C, YGL078C, YKR057W, YGL236C, YLR186W, YNL119W, YDR165W, YLR276C, YDL209C, YLR175W, YDR449C, YOL122C, YKR038C, YLR222C, YLR430W, YLR022C, YAL033W, YDR267C, YPR047W, YOR239W, YAL025C, YDL051W, YAR008W, YLR105C, YHR086W, YBL026W, YOR287C, YNL061W, YJL087C, YHR062C, YNL062C, YML062C, YLR068W, YER126C, YBL013W, YMR049C, YLR401C, YIR009W, YLR409C, Q00…
tryptophan biosynthetic process	YGL026C, YER090W, YDR354W
DNA strand elongation involved in DNA replication	YKL113C, YBL023C, YHR164C
signal peptide processing	YIR022W, YML055W, YLR066W
asparagine metabolic process	YML096W, YDR321W, YPR145W
sphingolipid metabolic process	YMR272C, YCR034W, YBR183W
post-Golgi vesicle-mediated transport	YBR164C, YJL024C, YPL051W
pyrimidine nucleoside triphosphate metabolic process	YNR012W, YOR074C, YBR252W
nucleotide-sugar transport	YER039C, YER039C-A, YEL004W
DNA strand elongation	YKL113C, YBL023C, YHR164C
indole-containing compound biosynthetic process	YGL026C, YER090W, YDR354W
indolalkylamine biosynthetic process	YGL026C, YER090W, YDR354W
interphase	YLR274W, YBL023C, YCL055W
interphase of mitotic cell cycle	YLR274W, YBL023C, YCL055W
maturation of LSU-rRNA from tricistronic rRNA transcript (SSU-rRNA, 5.8S rRNA, LSU-rRNA)	YAL025C, YER126C
maturation of LSU-rRNA	YAL025C, YER126C
non-recombinational repair	YMR284W, YMR106C
septin ring assembly	YCR002C, YHR107C
lagging strand elongation	YKL113C, YHR164C
double-strand break repair via nonhomologous end joining	YMR284W, YMR106C
rRNA export from nucleus	YLR264W, YOR167C
methionyl-tRNA aminoacylation	YGR264C, YGR171C
prolyl-tRNA aminoacylation	YHR020W, YER087W
threonyl-tRNA aminoacylation	YIL078W, YKL194C
tryptophanyl-tRNA aminoacylation	YOL097C, YDR268W
terpenoid metabolic process	YPL069C, YJL167W
heme a biosynthetic process	YER141W, YPL252C
Golgi to plasma membrane transport	YBR164C, YPL051W
tubulin complex assembly	YOR265W, YNL153C
deoxyribonucleoside monophosphate biosynthetic process	YOR074C, YBR252W
deoxyribonucleoside monophosphate metabolic process	YOR074C, YBR252W
pyrimidine deoxyribonucleoside monophosphate metabolic process	YOR074C, YBR252W
pyrimidine deoxyribonucleoside monophosphate biosynthetic process	YOR074C, YBR252W
deoxyribonucleoside triphosphate biosynthetic process	YPL153C, YOR074C
pyrimidine deoxyribonucleoside triphosphate metabolic process	YOR074C, YBR252W
nucleotide-sugar biosynthetic process	YER003C, YDL055C
GDP-mannose biosynthetic process	YER003C, YDL055C
pathogenesis	YCR008W, YJL200C
pyridoxal 5'-phosphate salvage	YEL029C, YNR027W
terpenoid biosynthetic process	YPL069C, YJL167W
cell wall macromolecule catabolic process	YNR067C, YLR144C
pentose metabolic process	YOR095C, YCR036W
GDP-mannose metabolic process	YER003C, YDL055C
charged-tRNA amino acid modification	YBL013W, YBR084W
protein complex localization	YHR129C, YER107C
DNA replication, Okazaki fragment processing	YKL113C, YHR164C
Golgi to plasma membrane protein transport	YBR164C, YPL051W
'de novo' UMP biosynthetic process	YML106W, YEL021W
heme a metabolic process	YER141W, YPL252C
actin filament bundle assembly	YOR239W, YOR094W
rRNA transport	YLR264W, YOR167C
conversion of methionyl-tRNA to N-formyl-methionyl-tRNA	YBL013W, YBR084W
tubulin complex biogenesis	YOR265W, YNL153C
regulation of DNA-dependent DNA replication	YLR274W, YMR048W
chromosome segregation	YFL008W, YDR320C-A, YCR086W, YDR325W, YLR272C, YFR031C
fatty acid metabolic process	YGR037C, YPR002W, YCR034W, YNR016C, YGR060W, YPL231W, YPL148C, YLR056W, YMR272C, YHR067W
cellular modified amino acid biosynthetic process	YNL256W, YKL132C, YJR047C, YBR176W, YOL049W, YGR204W, YMR113W, YKR080W, YBR084W, YHR063C
dephosphorylation	YGR123C, YJR110W, YMR036C, YNL010W, YDL236W, YFR028C, YLL010C, YIR026C, YNL325C, YBR276C, YLR243W, YOR090C, YDL024C, YGR208W, YBR092C, YPR073C
single-organism carbohydrate catabolic process	YMR205C, YOL056W, YAL038W, YGR248W, YLR446W, YDR050C, YMR145C, YHR163W, YFR053C, YGR043C, YOR095C, YMR323W, YHR183W, YNR034W, YCL040W, YHR174W
organic substance metabolic process	YOL121C, YLR420W, YNR067C, YIR029W, YGR189C, YNL261W, YDR226W, YDR471W, YGR109W-B, YJR117W, YOR003W, YER173W, YLR383W, YPL194W, YNL119W, YFR055W, YOL090W, YGR185C, YIL002C, YBR249C, YBL003C, YKR080W, YIL009C-A, YLR209C, YMR284W, YNL316C, YBR252W, YOR287C, YDR519W, YJR036C, YFL008W, YPL272C, YMR301C, YGL085W, YCR066W, YHR164C, YGR278W, YPR145W, YMR015C, YLR103C, YNL247W, YBR248C, YKL132C, YDL055C,…
cellular component biogenesis	YNL153C, YBL023C, YCR072C, YJL109C, YOR265W, YDR224C, YDL087C, YLR274W, YIR026C, YPL135W, YHR065C, YKL013C, YGL078C, YJL122W, YKR057W, YLR186W, YFL037W, YLR276C, YDL209C, YLR175W, YDR449C, YOL122C, YML124C, YLR212C, YOL041C, YLR222C, YLR430W, YLR022C, YBL003C, YDR267C, YOR239W, YAL025C, YFR001W, YOR287C, YNL061W, YDL202W, YER126C, YOR226C, YMR049C, YDL148C, YOR167C, YHR107C, YLR409C, YOR094W, YJL…
vitamin metabolic process	YGR144W, YNR058W, YPR121W, YBR176W, YNR057C, YDR236C, YBL033C, YBR084W, YHR063C
water-soluble vitamin metabolic process	YGR144W, YNR058W, YPR121W, YBR176W, YNR057C, YDR236C, YBL033C, YBR084W, YHR063C
vitamin biosynthetic process	YGR144W, YNR058W, YPR121W, YBR176W, YNR057C, YDR236C, YBL033C, YBR084W, YHR063C
water-soluble vitamin biosynthetic process	YGR144W, YNR058W, YPR121W, YBR176W, YNR057C, YDR236C, YBL033C, YBR084W, YHR063C
nucleic acid transport	YLR264W, YML062C, YKL130C, YOR167C, YHR036W, YOR046C, YMR125W, YER107C, YKL214C
RNA transport	YLR264W, YML062C, YKL130C, YOR167C, YHR036W, YOR046C, YMR125W, YER107C, YKL214C
establishment of RNA localization	YLR264W, YML062C, YKL130C, YOR167C, YHR036W, YOR046C, YMR125W, YER107C, YKL214C
endonucleolytic cleavage in ITS1 to separate SSU-rRNA from 5.8S rRNA and LSU-rRNA from tricistronic rRNA transcript (SSU-rRNA, 5.8S rRNA, LSU-rRNA)	YDR339C, YJL010C, YKR057W, YLR186W, YDR449C
isoprenoid metabolic process	YPL069C, YMR208W, YJL167W, YNR043W, YML126C
isoprenoid biosynthetic process	YPL069C, YMR208W, YJL167W, YNR043W, YML126C
pigment biosynthetic process	YDL205C, YER141W, YKR080W, YPL252C, YMR300C, YGL234W, YML022W
organelle fission	YDR320C-A, YOR269W, YDR325W, YLR272C, YAL034W-A, YOL069W, YFR031C
cellular metabolic process	YOL121C, YLR420W, YNR067C, YIR029W, YNL261W, YDR226W, YDR471W, YGR109W-B, YJR117W, YER173W, YLR383W, YPL194W, YNL119W, YFR055W, YOL090W, YGR185C, YIL002C, YJL200C, YBR249C, YBL003C, YKR080W, YIL009C-A, YLR209C, YMR284W, YNL316C, YBR252W, YOR287C, YDR519W, YJR036C, YFL008W, YMR301C, YGL085W, YCR066W, YHR164C, YGR278W, YPR145W, YMR015C, YLR103C, YNL247W, YBR248C, YKL132C, YDL055C, YPR080W, YLL004W,…
alcohol metabolic process	YJL153C, YPL272C, YGL001C, YMR145C, YML126C, YMR202W, YML070W, YMR015C, YNL280C, YPL028W
organic hydroxy compound metabolic process	YJL153C, YPL272C, YGL001C, YMR145C, YML126C, YMR202W, YML070W, YMR015C, YNL280C, YPL028W
DNA conformation change	YFL008W, YEL032W, YPL008W, YBL023C, YDR325W, YFR031C, YBL003C, YDR224C, YIL009C-A, YLR274W, YLR272C, YPL235W, YBR202W
cofactor metabolic process	YGR248W, YNR058W, YHR163W, YBR176W, YGL119W, YLR205C, YEL029C, YHR183W, YNR027W, YKL132C, YHL018W, YNR057C, YLR153C, YGR204W, YFR033C, YNR034W, YLR456W, YHR063C, YDL205C, YNL256W, YPL252C, YJR025C, YPR118W, YNL129W, YDR236C, YOR095C, YKR080W, YBR084W, YOR143C, YDR531W, YLR058C, YER141W, YMR145C, YGR043C, YNR041C, YMR113W
coenzyme metabolic process	YGR248W, YNL256W, YJR025C, YPL252C, YPR118W, YHR163W, YBR176W, YGL119W, YDR236C, YNL129W, YKR080W, YOR095C, YBR084W, YOR143C, YEL029C, YHR183W, YDR531W, YNR027W, YLR058C, YKL132C, YMR145C, YHL018W, YGR043C, YLR153C, YGR204W, YNR041C, YMR113W, YFR033C, YLR456W, YNR034W, YHR063C
fatty acid biosynthetic process	YGR060W, YPL231W, YPL148C, YLR056W, YMR272C, YCR034W, YNR016C, YHR067W
cotranslational protein targeting to membrane	YJL034W, YML105C, YPL210C, YKL122C
SRP-dependent cotranslational protein targeting to membrane	YJL034W, YML105C, YPL210C, YKL122C
cell cycle cytokinesis	YOR094W, YCR002C, YHR107C, YGL106W
protein targeting to ER	YJL034W, YML105C, YPL210C, YKL122C
establishment of protein localization to endoplasmic reticulum	YJL034W, YML105C, YPL210C, YKL122C
carbohydrate derivative transport	YER039C, YER039C-A, YCR098C, YEL004W
cytokinesis	YBR038W, YOR094W, YCR002C, YHR107C, YGL106W, YHR023W
pseudouridine synthesis	YOR243C, YPL212C, YNL292W, YOL066C, YLR175W, YHR089C
pentose-phosphate shunt	YGR248W, YOR095C, YHR183W, YNR034W, YHR163W, YGR043C
NADPH regeneration	YGR248W, YOR095C, YHR183W, YNR034W, YHR163W, YGR043C
carbohydrate biosynthetic process	YJL153C, YGL062W, YBR218C, YLR377C, YKR097W, YEL011W, YDR050C, YBR126C, YLR258W, YFL045C, YGR032W, YFR015C
cellular protein complex assembly	YML124C, YLR212C, YCR002C, YDR529C, YHR107C, YPL189C-A, YNL153C, YFL037W, YMR211W, YDR424C, YLL018C-A, YOR265W
cellular lipid metabolic process	YNL106C, YML126C, YGR170W, YJL091C, YPL148C, YPL069C, YNR030W, YGR037C, YJL167W, YPL231W, YLR056W, YMR272C, YHR123W, YNL169C, YPL076W, YIL002C, YFR019W, YGL047W, YLR305C, YJL196C, YGR060W, YMR208W, YNL325C, YNL012W, YDR434W, YJL153C, YPR002W, YPR183W, YDR147W, YNL130C, YHR046C, YCR034W, YNR016C, YNR043W, YBR183W, YCR017C, YHR067W
RNA localization	YLR264W, YML062C, YKL130C, YOR167C, YHR036W, YOR046C, YMR125W, YER107C, YKL214C
dicarboxylic acid metabolic process	YPR060C, YOL126C, YLR142W, YBR249C, YFL045C, YDR158W, YKL029C, YDR127W, YBR084W
primary metabolic process	YOL121C, YLR420W, YGR189C, YNL261W, YDR226W, YDR471W, YGR109W-B, YJR117W, YOR003W, YER173W, YLR383W, YPL194W, YNL119W, YFR055W, YOL090W, YGR185C, YIL002C, YJL200C, YBR249C, YBL003C, YKR080W, YIL009C-A, YLR209C, YMR284W, YNL316C, YBR252W, YOR287C, YDR519W, YJR036C, YFL008W, YMR301C, YGL085W, YCR066W, YHR164C, YGR278W, YPR145W, YMR015C, YLR103C, YNL247W, YBR248C, YKL132C, YDL055C, YPR080W, YLL004W,…
ribonucleotide biosynthetic process	YML106W, YKL216W, YMR300C, YNR012W, YGL234W, YMR120C, YLR359W, YDR236C, YDR531W, YML022W, YEL021W, YOR128C, YJR105W, YJR121W, YAR015W, YMR217W, YGR061C
ribose phosphate biosynthetic process	YML106W, YKL216W, YMR300C, YNR012W, YGL234W, YMR120C, YLR359W, YDR236C, YDR531W, YML022W, YEL021W, YOR128C, YJR105W, YJR121W, YAR015W, YMR217W, YGR061C
cellular modified amino acid metabolic process	YLR058C, YAL012W, YNL256W, YPR118W, YKL132C, YJR047C, YBR176W, YOL049W, YGR204W, YMR113W, YKR080W, YBR084W, YHR063C
coenzyme biosynthetic process	YNL256W, YJR025C, YPL252C, YBR176W, YGL119W, YDR236C, YNL129W, YKR080W, YBR084W, YOR143C, YEL029C, YDR531W, YNR027W, YKL132C, YHL018W, YGR204W, YNR041C, YLR153C, YMR113W, YLR456W, YFR033C, YHR063C
peptidyl-tyrosine dephosphorylation	YFR028C, YPR073C, YIR026C, YJR110W, YBR276C, YLR243W, YMR036C
mitotic sister chromatid segregation	YDR325W, YLR272C, YFR031C
sister chromatid segregation	YDR325W, YLR272C, YFR031C
malate metabolic process	YFL045C, YKL029C, YOL126C
mitochondrial electron transport, ubiquinol to cytochrome c	YDR529C, YJL166W, YFR033C
mRNA export from nucleus	YML062C, YHR036W, YER107C
regulation of translational initiation	YDR283C, YKR026C, YNL062C
protein N-linked glycosylation	YDR221W, YEL002C, YPR183W
threonine metabolic process	YHR025W, YDR158W, YCR053W
snRNA metabolic process	YLR430W, YLR175W, YHR089C
protein-cofactor linkage	YDL205C, YPL148C, YOL071W
L-methionine salvage from methylthioadenosine	YJR024C, YPR118W, YKR026C
amino acid salvage	YJR024C, YPR118W, YKR026C
chorismate metabolic process	YBR249C, YPR060C, YDR127W
L-methionine salvage	YJR024C, YPR118W, YKR026C
spindle organization	YGL061C, YDR320C-A, YGR113W, YPR119W, YDR201W
mitotic spindle organization	YGL061C, YDR320C-A, YGR113W, YPR119W, YDR201W
peptidyl-lysine modification	YJR047C, YPL001W, YHR109W, YGR252W, YPL086C
mitotic spindle organization in nucleus	YGL061C, YDR320C-A, YGR113W, YPR119W, YDR201W
cellular component organization or biogenesis	YNR067C, YBR234C, YNL153C, YBL023C, YHR036W, YCR072C, YGR189C, YJL109C, YGL194C, YOR265W, YLR314C, YDR224C, YDL087C, YLR274W, YIR026C, YPL135W, YHR065C, YKL013C, YBR245C, YGL078C, YJL122W, YJL030W, YNL059C, YKR057W, YLR186W, YFL037W, YGR113W, YLR276C, YDL209C, YMR106C, YLR175W, YDR449C, YER107C, YOL122C, YML124C, YLR212C, YDR325W, YOL041C, YMR204C, YKR038C, YFR031C, YLR222C, YLR430W, YPR131C, YLR…
microtubule cytoskeleton organization	YPR119W, YNL126W, YHR129C, YGL061C, YGR113W, YDR320C-A, YHR172W, YDR201W
amine biosynthetic process	YGL026C, YJR024C, YPR118W, YDR158W, YER090W, YDR354W, YER091C, YKR026C
carbohydrate catabolic process	YMR205C, YOL056W, YAL038W, YGR248W, YLR446W, YDR050C, YMR145C, YHR163W, YFR053C, YGR043C, YOR095C, YMR323W, YHR183W, YNR034W, YCL040W, YHR174W
cell division	YBR038W, YPR119W, YCR002C, YHR107C, YCR094W, YGL106W, YLR210W, YHR023W, YOR094W, YDR320C-A, YOR269W, YGR108W
nucleobase-containing compound biosynthetic process	YML106W, YML062C, YLR420W, YNL248C, YKL216W, YOR340C, YNR012W, YLR359W, YMR019W, YDR045C, YBR236C, YMR236W, YJL011C, YML015C, YNL136W, YER148W, YOR236W, YDL055C, YBL039C, YBR154C, YJR121W, YHR143W-A, YAR015W, YGR061C, YMR280C, YNL328C, YPR187W, YKL144C, YML098W, YOR224C, YJR025C, YMR300C, YGL234W, YMR120C, YLR430W, YPR010C, YDR236C, YNL129W, YNL113W, YER003C, YBL068W, YMR271C, YDR531W, YPR110C, Y…
endonucleolytic cleavage involved in rRNA processing	YJL109C, YDR339C, YJL010C, YKR057W, YLR186W, YDR449C
endonucleolytic cleavage of tricistronic rRNA transcript (SSU-rRNA, 5.8S rRNA, LSU-rRNA)	YJL109C, YDR339C, YJL010C, YKR057W, YLR186W, YDR449C
RNA phosphodiester bond hydrolysis, endonucleolytic	YJL109C, YDR339C, YJL010C, YKR057W, YLR186W, YDR449C
DNA repair	YNL082W, YFL008W, YOL090W, YOL034W, YDL154W, YCR066W, YBL023C, YFR031C, YML060W, YKL113C, YBL003C, YLR274W, YJR144W, YPL235W, YKL112W, YOR386W, YMR284W, YER173W, YDL059C, YMR224C, YLR383W, YPL194W, YDL164C, YLR265C, YNL218W, YAL015C, YPL153C, YER041W, YCR014C, YHR120W, YNL250W, YMR106C, YML032C
DNA recombination	YFL008W, YML062C, YOL034W, YDL059C, YLR383W, YPL194W, YBL023C, YDL164C, Q0055, YFR031C, YLR274W, YMR106C, YJR144W, YML032C
nucleic acid phosphodiester bond hydrolysis	YGL085W, YMR224C, YKR057W, YLR105C, YAR008W, YLR186W, YJL109C, YKL113C, YER041W, YDR339C, YDR386W, YJL010C, YNL250W, YDR449C
response to DNA damage stimulus	YFL008W, YCR066W, YBL023C, YLR274W, YOR386W, YER173W, YDL059C, YMR224C, YLR383W, YPL194W, YLR265C, YNL218W, YCR014C, YMR106C, YMR048W, YNL082W, YOL090W, YOL034W, YDL154W, YML060W, YFR031C, YKL113C, YBL003C, YJR144W, YPL235W, YKL112W, YMR284W, YDL164C, YAL015C, YER041W, YPL153C, YNL250W, YHR120W, YML032C, YGL150C
organophosphate metabolic process	YLR420W, YLR345W, YLR359W, YNL106C, YHR163W, YDR226W, YGR170W, YOR011W, YGR152C, YHR005C, YJL167W, YBL039C, YFL037W, YJL130C, YGR061C, YLR456W, YNL169C, YML124C, YLR212C, YIL002C, YMR300C, YBL068W, YNL325C, YDR434W, YNL012W, YMR205C, YEL021W, YPR183W, YNL130C, YNL098C, YOR133W, YMR145C, YNL163C, YGR043C, YBR252W, YJL034W, YDL022W, YPL270W, YML106W, YMR301C, YKL216W, YGR248W, YNR012W, YJL091C, YKR…
protein targeting to membrane	YJL034W, YML105C, YPL210C, YKL122C
iron-sulfur cluster assembly	YOR226C, YPL252C, YPL135W, YDR267C
metallo-sulfur cluster assembly	YOR226C, YPL252C, YPL135W, YDR267C
protein acylation	YPL001W, YLR195C, YGR252W, YPL086C
dicarboxylic acid biosynthetic process	YBR249C, YLR142W, YBR084W, YDR127W
ribosomal large subunit assembly	YOL077C, YIR026C
S phase of mitotic cell cycle	YLR274W, YBL023C
double-strand break repair via break-induced replication	YLR274W, YBL023C
karyogamy	YJL034W, YCL055W
karyogamy involved in conjugation with cellular fusion	YJL034W, YCL055W
fructose metabolic process	YLR345W, YOL136C
fructose 2,6-bisphosphate metabolic process	YLR345W, YOL136C
mannose metabolic process	YFL045C, YCL040W
purine ribonucleoside salvage	YJR105W, YML022W
AMP biosynthetic process	YJR105W, YML022W
asparagine biosynthetic process	YML096W, YPR145W
ornithine metabolic process	YPL111W, YHR018C
biotin metabolic process	YNR057C, YNR058W
sister chromatid cohesion	YFL008W, YFR031C
cell adhesion	YJR004C, YCR008W
biotin biosynthetic process	YNR057C, YNR058W
pyrimidine nucleoside triphosphate biosynthetic process	YNR012W, YOR074C
pyrimidine deoxyribonucleotide metabolic process	YOR074C, YBR252W
pyrimidine deoxyribonucleotide biosynthetic process	YOR074C, YBR252W
nucleotide-sugar metabolic process	YER003C, YDL055C
deoxyribonucleotide metabolic process	YOR074C, YBR252W
deoxyribonucleotide biosynthetic process	YOR074C, YBR252W
2'-deoxyribonucleotide biosynthetic process	YOR074C, YBR252W
2'-deoxyribonucleotide metabolic process	YOR074C, YBR252W
pantothenate metabolic process	YBR176W, YHR063C
pantothenate biosynthetic process	YBR176W, YHR063C
deoxyribose phosphate metabolic process	YOR074C, YBR252W
lysine biosynthetic process via aminoadipic acid	YDR234W, YDL131W
biological adhesion	YJR004C, YCR008W
establishment of cell polarity	YOR094W, YHR129C
snRNA pseudouridine synthesis	YLR175W, YHR089C
mitochondrial respiratory chain complex IV assembly	YLL018C-A, YPL189C-A
snRNA modification	YLR175W, YHR089C
nucleotide salvage	YNR012W, YML022W
nucleoside salvage	YJR105W, YML022W
protein import into mitochondrial inner membrane	YHR005C-A, YJR135W-A
mRNA cis splicing, via spliceosome	YDL209C, YMR125W
AMP metabolic process	YJR105W, YML022W
deoxyribose phosphate biosynthetic process	YOR074C, YBR252W
tetrahydrofolylpolyglutamate metabolic process	YMR113W, YKL132C
tetrahydrofolylpolyglutamate biosynthetic process	YMR113W, YKL132C
S phase	YLR274W, YBL023C
mitochondrial respiratory chain complex IV biogenesis	YLL018C-A, YPL189C-A
phosphate-containing compound metabolic process	YOL121C, YLR420W, YHR025W, YKL161C, YPL209C, YHR163W, YDR226W, YGL179C, YDL236W, YDR127W, YGR188C, YHR005C, YBL039C, YCR091W, YDR507C, YPL026C, YGR061C, YML124C, YNL169C, YIL002C, YLR243W, YDR434W, YNL012W, YAR018C, YDR020C, YEL022W, YPR183W, YLR446W, YDL024C, YOR133W, YNL163C, YMR145C, YBR252W, YDR300C, YJL034W, YMR001C, YGR092W, YMR301C, YJL091C, YKR084C, YFR028C, YKL209C, YOR187W, YOR076C, YIL…
vesicle-mediated transport	YMR183C, YNL049C, YNL041C, YBL037W, YDR164C, YPL004C, YJL085W, YEL048C, YGL206C, YNL051W, YFR051C, YKR068C, YIL068C, YBR254C, YGR261C, YHR108W, YCR034W, YJL204C, YGL106W, YDL145C, YGL020C, YPL051W, YDL058W, YIL109C, YOL062C, YLR148W, YOR094W, YBR164C, YJL024C, YGL137W, YOR216C
ribonucleoprotein complex assembly	YDL087C, YOL077C, YDL209C, YIR026C, YPL211W
multi-organism process	YJL034W, YGL089C, YCL055W, YCR008W, YJL200C
ribonucleoprotein complex subunit organization	YDL087C, YOL077C, YDL209C, YIR026C, YPL211W
glycolysis	YMR205C, YOL056W, YAL038W, YLR446W, YDR050C, YFR053C, YMR323W, YCL040W, YHR174W
protein dephosphorylation	YOR090C, YGR123C, YJR110W, YMR036C, YPR073C, YFR028C, YIR026C, YBR276C, YLR243W
organic substance transport	YCL008C, YBL040C, YHR036W, YBR069C, YKL122C, YBR132C, YNL093W, YDR508C, YER039C-A, YER039C, YGR261C, YDR086C, YPL265W, YDL145C, YOL062C, YBR164C, YLR262C, YEL063C, YOR216C, YER107C, YPL094C, YMR183C, YEL004W, YER060W, YML105C, YER009W, YMR241W, YJR001W, YFR051C, YER157W, YJL034W, YNL301C, YLR237W, YJL024C, YOR046C, YJL049W, YML062C, YKL130C, YAL026C, YMR079W, YBR068C, YOR348C, YGL206C, YJR135W-A,…
single-organism transport	YHR036W, YDR342C, YPR194C, YBR132C, YOR222W, YDR508C, YER039C-A, YNL051W, YOR271C, YJL204C, YPL265W, YBR164C, YOR216C, YER107C, YIL134W, YEL004W, YCR053W, YER060W, YLR152C, YML105C, YNR013C, YLR004C, YJR040W, YPR125W, YCR028C, YIL068C, YBR254C, YJL129C, YBR008C, YJL034W, YGR217W, YDL119C, YMR301C, YAL026C, YBR298C, YMR279C, YBR068C, YFR045W, YJL085W, YKL209C, YJR135W-A, YGL006W, YJR124C, YKR068C,…
cleavage involved in rRNA processing	YJL109C, YDR339C, YJL010C, YKR057W, YLR186W, YDR449C
NADP metabolic process	YGR248W, YOR095C, YHR183W, YNR034W, YHR163W, YGR043C
lipid modification	YIL002C, YHR046C, YNL325C, YLR305C, YGL047W, YNL106C
tetrapyrrole metabolic process	YDL205C, YER141W, YLR205C, YPL252C, YDR232W, YOR278W
RNA phosphodiester bond hydrolysis	YJL109C, YDR339C, YJL010C, YKR057W, YLR186W, YDR449C
metabolic process	YOL121C, YCL026C-B, YLR420W, YNR067C, YIR029W, YOL093W, YGR189C, YNL261W, YDR226W, YDR471W, YHR039C, YGR109W-B, YJR117W, YOR003W, YER173W, YOL098C, YLR383W, YPL194W, YNL119W, YFR055W, YOL090W, YGR185C, YIL002C, YJL200C, YBR249C, YBL003C, YKR080W, YIL009C-A, YDR376W, YLR209C, YIR030C, YMR284W, YNL316C, YBR252W, YOR287C, YDR519W, YJR036C, YHR209W, YFL008W, YPL272C, YMR301C, YGL085W, YCR066W, YHR164…
tRNA wobble base modification	YGL236C, YDR267C, YPL086C
tRNA wobble uridine modification	YGL236C, YDR267C, YPL086C
glycogen biosynthetic process	YLR258W, YEL011W, YFR015C
base-excision repair	YKL113C, YAL015C, YML060W
internal protein amino acid acetylation	YPL001W, YGR252W, YPL086C
nucleotide transport	YER039C, YER039C-A, YEL004W
mitochondrial membrane organization	YHR005C-A, YPR125W, YJR135W-A
establishment or maintenance of cell polarity	YOR094W, YHR107C, YHR129C
glutamine family amino acid catabolic process	YDR321W, YLR142W, YJL130C
histone acetylation	YPL001W, YGR252W, YPL086C
internal peptidyl-lysine acetylation	YPL001W, YGR252W, YPL086C
peptidyl-lysine acetylation	YPL001W, YGR252W, YPL086C
cellular biogenic amine biosynthetic process	YGL026C, YER090W, YDR354W
response to drug	YPR187W, YPL110C, YBR008C
organic acid catabolic process	YMR189W, YPR002W, YDR321W, YLR142W, YDL219W, YJL130C, YGR019W
sexual reproduction	YJL034W, YGL089C, YIR026C, YMR120C, YOL071W, YCL040W, YCL055W
carboxylic acid catabolic process	YMR189W, YPR002W, YDR321W, YLR142W, YDL219W, YJL130C, YGR019W
mRNA transport	YML062C, YKL130C, YHR036W, YOR046C, YMR125W, YER107C, YKL214C
phosphorus metabolic process	YOL121C, YLR420W, YHR025W, YKL161C, YPL209C, YHR163W, YDR226W, YGL179C, YDL236W, YDR127W, YGR188C, YHR005C, YBL039C, YCR091W, YDR507C, YPL026C, YGR061C, YML124C, YNL169C, YIL002C, YLR243W, YDR434W, YNL012W, YAR018C, YDR020C, YEL022W, YPR183W, YLR446W, YDL024C, YOR133W, YNL163C, YMR145C, YBR252W, YDR300C, YJL034W, YMR001C, YGR092W, YMR301C, YJL091C, YKR084C, YFR028C, YKL209C, YOR187W, YOR076C, YIL…
cofactor biosynthetic process	YDL205C, YNL256W, YJR025C, YPL252C, YBR176W, YGL119W, YDR236C, YNL129W, YKR080W, YBR084W, YOR143C, YEL029C, YDR531W, YNR027W, YER141W, YKL132C, YHL018W, YGR204W, YNR041C, YLR153C, YMR113W, YLR456W, YFR033C, YHR063C
negative regulation of biosynthetic process	YEL032W, YPL001W, YCL055W, YKL122C, YMR135C, YLR274W, YDL042C, YMR048W
negative regulation of cellular biosynthetic process	YEL032W, YPL001W, YCL055W, YKL122C, YMR135C, YLR274W, YDL042C, YMR048W
lipid metabolic process	YIL049W, YNL106C, YML126C, YMR202W, YGR170W, YJL091C, YPL148C, YMR015C, YPL069C, YNR030W, YGR037C, YJL167W, YPL231W, YLR056W, YMR272C, YNL280C, YHR123W, YNL169C, YPL076W, YIL002C, YFR019W, YJL196C, YGL047W, YLR305C, YGR060W, YMR208W, YNL325C, YNL012W, YDR434W, YJL153C, YPR183W, YPR002W, YDR147W, YNL130C, YHR046C, YCR034W, YNR016C, YNR043W, YGL001C, YBR183W, YLR020C, YCR017C, YHR067W, YPL028W
methylation	YOL093W, YPL030W, YBR236C, YBR061C, YER091C, YBR261C, YHR007C, YOR239W, YHR109W, YDR410C, YLR186W, YML014W, YCL055W, YOR074C, YCL054W, YNL061W, YBL024W, YDR440W, YHR209W
chromatin silencing	YEL032W, YPL001W, YLR274W, YDL042C
actin filament organization	YOR239W, YOR094W, YBR234C, YKL013C
glucan biosynthetic process	YLR258W, YGR032W, YEL011W, YFR015C
gene silencing	YEL032W, YPL001W, YLR274W, YDL042C
regulation of ARF protein signal transduction	YBL060W, YEL022W, YDR170C, YDL226C
regulation of gene expression, epigenetic	YEL032W, YPL001W, YLR274W, YDL042C
negative regulation of catalytic activity	YCR045C, YOR003W, YPL004C, YNL015W
negative regulation of molecular function	YCR045C, YOR003W, YPL004C, YNL015W
negative regulation of gene expression, epigenetic	YEL032W, YPL001W, YLR274W, YDL042C
positive regulation of transcription from RNA polymerase II promoter	YOL071W, YCL040W, YKR038C, YCL055W
cellular macromolecular complex assembly	YML124C, YLR212C, YDR529C, YNL153C, YBL023C, YMR211W, YBL003C, YOR265W, YDR224C, YDL087C, YLR274W, YOL077C, YIR026C, YCR002C, YPL189C-A, YHR107C, YFL037W, YDR424C, YLL018C-A, YDL209C, YPL211W
chromosome organization	YFL008W, YPL001W, YGR252W, YPR179C, YDR325W, YKR038C, YFR031C, YGL194C, YBL003C, YBL008W, YDR224C, YIL009C-A, YDL220C, YLR274W, YLR272C, YPL235W, YKL112W, YBR245C, YMR284W, YJL030W, YNL059C, YMR106C, YDR440W, YPL086C, YER107C
ER to Golgi vesicle-mediated transport	YKR068C, YBR254C, YEL048C, YNL049C, YIL109C
methionine biosynthetic process	YJR024C, YDR158W, YPR118W, YKR026C, YER091C
organophosphate ester transport	YER039C, YER039C-A, YCR098C, YAL026C, YEL004W
protein processing	YJR117W, YIR022W, YDL227C, YML055W, YLR066W
protein maturation	YJR117W, YIR022W, YDL227C, YML055W, YLR066W
alpha-amino acid catabolic process	YMR189W, YDR321W, YLR142W, YDL219W, YJL130C
carbohydrate derivative metabolic process	YLR345W, YLR359W, YDL093W, YOR011W, YGR152C, YHR005C, YFL037W, YDR371W, YGR061C, YBR038W, YML124C, YLR212C, YMR300C, YKR038C, YKR061W, YBL068W, YLR209C, YDR434W, YMR205C, YEL021W, YPR183W, YNL098C, YAL023C, YOR133W, YNL163C, YBR252W, YJL034W, YDL022W, YPL270W, YML106W, YMR301C, YKL216W, YNR012W, YKR084C, YJL091C, YKL209C, YOR187W, YPL058C, YNR030W, YOR076C, YHR107C, YDL055C, YPR080W, YGR199W, YJR…
RNA modification	YOR239W, YOR243C, YGL236C, YOL066C, YBL013W, YCL054W, YPL212C, YBR236C, YBR061C, YNL292W, YBR084W, YDR267C, YPL086C, YLR175W, YHR089C
carbohydrate derivative biosynthetic process	YML106W, YKL216W, YNR012W, YLR359W, YDL093W, YJL091C, YNR030W, YDL055C, YGR199W, YJR121W, YOR321W, YAR015W, YGR061C, YPL076W, YBR038W, YDR221W, YEL002C, YMR300C, YJR143C, YGL234W, YMR120C, YKR061W, YDR236C, YER003C, YDR531W, YML022W, YDR434W, YEL021W, YPR183W, YAL023C, YOR128C, YOR074C, YBR252W, YJR105W, YCR017C, YMR217W
sulfur amino acid biosynthetic process	YJR024C, YDR158W, YAL012W, YPR118W, YKR026C, YER091C
maturation of SSU-rRNA from tricistronic rRNA transcript (SSU-rRNA, 5.8S rRNA, LSU-rRNA)	YJL109C, YDR339C, YJL010C, YKR057W, YLR186W, YDR449C
regulation of translational elongation	YHR020W, YJR047C, YBL076C, YPL160W, YOR133W, YKL122C
meiosis	YPR119W, YMR224C, YLR329W, YIR026C, YPL194W, YCL055W
cellular amino acid catabolic process	YMR189W, YDR321W, YLR142W, YDL219W, YJL130C, YGR019W
maturation of SSU-rRNA	YJL109C, YDR339C, YJL010C, YKR057W, YLR186W, YDR449C
meiotic cell cycle	YPR119W, YMR224C, YLR329W, YIR026C, YPL194W, YCL055W
M phase of meiotic cell cycle	YPR119W, YMR224C, YLR329W, YIR026C, YPL194W, YCL055W
small molecule catabolic process	YMR189W, YPR002W, YDR321W, YLR142W, YDL219W, YJL130C, YGR019W
single-organism catabolic process	YMR189W, YPR002W, YDR321W, YLR142W, YDL219W, YJL130C, YGR019W
nucleocytoplasmic transport	YML062C, YOR167C, YHR036W, YLR264W, YJL010C, YFR002W, YDR267C, YBL079W, YER009W, YER107C
amine metabolic process	YGL026C, YJR024C, YKL211C, YPR118W, YDR158W, YER090W, YDR354W, YGR019W, YER091C, YKR026C
nuclear transport	YML062C, YOR167C, YHR036W, YLR264W, YJL010C, YFR002W, YDR267C, YBL079W, YER009W, YER107C
glycosylation	YDR221W, YEL002C, YPR183W, YAL023C, YJR143C, YGL047W, YKR061W, YGR199W, YDL093W, YOR321W
glycerol-3-phosphate metabolic process	YDL022W, YHL032C
cellular aldehyde metabolic process	YIR031C, YMR110C
pre-replicative complex assembly	YLR274W, YBL023C
inner mitochondrial membrane organization	YHR005C-A, YJR135W-A
regulation of G-protein coupled receptor protein signaling pathway	YLR452C, YOR107W
threonine biosynthetic process	YDR158W, YCR053W
chorismate biosynthetic process	YBR249C, YDR127W
negative regulation of signal transduction	YLR452C, YOR107W
negative regulation of cell communication	YLR452C, YOR107W
snoRNA metabolic process	YLR430W, YLR175W
polyol metabolic process	YJL153C, YML070W
termination of signal transduction	YLR452C, YOR107W
negative regulation of signaling	YLR452C, YOR107W
negative regulation of cellular protein metabolic process	YPL004C, YKL122C
termination of G-protein coupled receptor signaling pathway	YLR452C, YOR107W
snoRNA processing	YLR430W, YLR175W
negative regulation of G-protein coupled receptor protein signaling pathway	YLR452C, YOR107W
positive regulation of translational elongation	YJR047C, YOR133W
negative regulation of response to stimulus	YLR452C, YOR107W
negative regulation of protein metabolic process	YPL004C, YKL122C
localization within membrane	YPR125W, YER107C
alditol phosphate metabolic process	YDL022W, YHL032C
cellular response to pheromone	YGL089C, YCL055W
monocarboxylic acid catabolic process	YPR002W, YGR019W
negative regulation of biological process	YEL032W, YJL030W, YLR452C, YPL001W, YCL055W, YKL122C, YMR135C, YPL004C, YOR107W, YLR274W, YDL042C, YMR048W
negative regulation of cellular process	YEL032W, YJL030W, YLR452C, YPL001W, YCL055W, YKL122C, YMR135C, YPL004C, YOR107W, YLR274W, YDL042C, YMR048W
nucleotide metabolic process	YML106W, YMR301C, YLR420W, YGR248W, YKL216W, YNR012W, YLR359W, YHR163W, YDR226W, YOR011W, YKR084C, YGR152C, YKL209C, YHR183W, YOR187W, YPL058C, YHR005C, YOR076C, YHR107C, YOR236W, YDL055C, YBL039C, YFL037W, YPR080W, YJR121W, YAR015W, YGR061C, YNR034W, YML124C, YDR091C, YLR212C, YLR188W, YJR025C, YMR300C, YGL234W, YMR120C, YDR236C, YNL129W, YER003C, YOR095C, YBL068W, YMR271C, YDR531W, YML022W, YEL…
organelle organization	YBR234C, YHR036W, YGL194C, YLR314C, YDR224C, YLR274W, YIR026C, YKL013C, YBR245C, YJL030W, YNL059C, YGR113W, YMR106C, YER107C, YDR325W, YMR204C, YKR038C, YFR031C, YPR131C, YBL003C, YIL009C-A, YBL080C, YPR125W, YMR241W, YOR239W, YMR284W, YCL055W, YDR329C, YJL034W, YDR320C-A, YOL069W, YFL008W, YBL008W, YHR172W, YLR272C, YJR135W-A, YNL126W, YHR107C, YAL034W-A, YGL061C, YOR094W, YPL211W, YPR119W, YPL0…
small GTPase mediated signal transduction	YNL090W, YNL098C, YMR138W, YPL051W, YER031C, YNL093W, YOR094W, YML064C, YBR164C, YGR152C, YLR262C, YGL210W, YNL180C
GTP catabolic process	YML124C, YLR212C, YHR005C, YNL098C, YCR002C, YOR076C, YHR107C, YOR133W, YNL163C, YPL051W, YFL037W, YPR080W, YKR084C, YGR152C, YOR187W
phospholipid biosynthetic process	YJL153C, YPL076W, YNL169C, YPL069C, YNR030W, YPR183W, YDR147W, YNL130C, YJL167W, YGR170W, YCR017C, YJL091C, YNL325C, YHR123W, YDR434W
guanosine-containing compound catabolic process	YML124C, YLR212C, YHR005C, YNL098C, YCR002C, YOR076C, YHR107C, YOR133W, YNL163C, YPL051W, YFL037W, YPR080W, YKR084C, YGR152C, YOR187W
aerobic respiration	YNR001C, YDR529C, YJL166W, YMR120C, YJL200C, YGL119W, YOL071W, YIR031C, YOL126C, Q0055, YLR174W, YFL045C, YDR148C, YGL191W, YFR033C, YCR005C
establishment of localization	YLR408C, YBL040C, YHR036W, YDR342C, YPR194C, YBR132C, YOR222W, YDR508C, YER039C-A, YNL051W, YOR271C, YJL204C, YPL265W, YDL145C, YOL062C, YBR130C, YHR073W, YBR164C, YLR262C, YER107C, YOL122C, YOR216C, YIL134W, YEL004W, YCR053W, YER060W, YLR152C, YML105C, YNR013C, YLR004C, YJR040W, YDR267C, YPR125W, YCR028C, YIL068C, YBR254C, YJL129C, YBR008C, YER157W, YJL034W, YPL010W, YGR217W, YJL049W, YOR046C, Y…
cytoplasmic transport	YML062C, YHR005C-A, YHR036W, YNL049C, YPL210C, YKL122C, YML105C, YEL048C, YDR267C, YER009W, YJR135W-A, YLR058C, YKR068C, YBR254C, YOR167C, YKL197C, YPL051W, YIL109C, YLR264W, YJL034W, YBR164C, YJL010C, YFR002W, YJL024C, YER107C, YOR216C
conjugation	YJL034W, YGL089C, YCL055W
conjugation with cellular fusion	YJL034W, YGL089C, YCL055W
protein acetylation	YPL001W, YGR252W, YPL086C
protein deacetylation	YGL194C, YDL042C, YPR179C
glycine metabolic process	YLR058C, YMR189W, YOR236W
response to organic substance	YJL034W, YGL089C, YCL055W
protein deacylation	YGL194C, YDL042C, YPR179C
ribosome assembly	YOL077C, YIR026C, YPL211W
L-methionine biosynthetic process	YJR024C, YPR118W, YKR026C
cellular response to stimulus	YLR452C, YBL023C, YNL093W, YML064C, YGR152C, YLR274W, YIR026C, YER173W, YDL059C, YHR005C, YLR383W, YPL194W, YNL218W, YBR164C, YLR262C, YMR106C, YFL047W, YNL082W, YOL090W, YGL045W, YOR360C, YFR031C, YML060W, YKL113C, YBL003C, YNL180C, YMR284W, YNL098C, YCL055W, YAL015C, YGL089C, YHR120W, YNL250W, YFL008W, YCR066W, YMR138W, YDL240W, YPL110C, YOR386W, YMR224C, YFL026W, YLR265C, YOR094W, YCR014C, YMR…
nucleobase-containing small molecule metabolic process	YLR420W, YLR359W, YHR163W, YDR226W, YOR011W, YGR152C, YHR005C, YBL039C, YFL037W, YJL130C, YGR061C, YML124C, YLR212C, YMR300C, YKR038C, YKR080W, YBL068W, YLR209C, YEL021W, YNL098C, YOR133W, YMR145C, YNL163C, YGR043C, YBR252W, YJL034W, YPL270W, YML106W, YMR301C, YKL216W, YGR248W, YNR012W, YKR084C, YKL209C, YHR183W, YOR187W, YPL058C, YOR076C, YOR236W, YHR107C, YDL055C, YPR080W, YJR121W, YAR015W, YNR…
nucleoside phosphate metabolic process	YML106W, YMR301C, YLR420W, YGR248W, YKL216W, YNR012W, YLR359W, YHR163W, YDR226W, YOR011W, YKR084C, YGR152C, YKL209C, YHR183W, YOR187W, YPL058C, YHR005C, YOR076C, YHR107C, YOR236W, YDL055C, YBL039C, YFL037W, YPR080W, YJR121W, YAR015W, YGR061C, YNR034W, YML124C, YDR091C, YLR212C, YLR188W, YJR025C, YMR300C, YGL234W, YMR120C, YDR236C, YNL129W, YER003C, YOR095C, YBL068W, YMR271C, YDR531W, YML022W, YEL…
transport	YLR408C, YBL040C, YHR036W, YDR342C, YPR194C, YBR132C, YOR222W, YDR508C, YER039C-A, YNL051W, YOR271C, YJL204C, YPL265W, YDL145C, YOL062C, YBR130C, YHR073W, YBR164C, YLR262C, YER107C, YOL122C, YOR216C, YIL134W, YEL004W, YCR053W, YER060W, YLR152C, YML105C, YNR013C, YLR004C, YJR040W, YDR267C, YPR125W, YCR028C, YIL068C, YBR254C, YJL129C, YBR008C, YER157W, YJL034W, YPL010W, YGR217W, YJL049W, YOR046C, Y…
cellular biogenic amine metabolic process	YGL026C, YKL211C, YER090W, YDR354W
exocytosis	YIL068C, YDR164C, YJL085W, YJL204C
cell surface receptor signaling pathway	YLR260W, YHR005C, YFL026W, YGL089C
G-protein coupled receptor signaling pathway	YLR260W, YHR005C, YFL026W, YGL089C
ascospore formation	YIR026C, YMR120C, YOL071W, YCL040W
sexual sporulation	YIR026C, YMR120C, YOL071W, YCL040W
heme metabolic process	YDL205C, YER141W, YLR205C, YPL252C
ATP synthesis coupled electron transport	YDR529C, YJL166W, YOL071W, YFR033C
mitochondrial ATP synthesis coupled electron transport	YDR529C, YJL166W, YOL071W, YFR033C
sexual sporulation resulting in formation of a cellular spore	YIR026C, YMR120C, YOL071W, YCL040W
cellular amine metabolic process	YGL026C, YKL211C, YER090W, YDR354W
lipid phosphorylation	YIL002C, YHR046C, YLR305C, YNL106C
phosphatidylinositol phosphorylation	YIL002C, YHR046C, YLR305C, YNL106C
cell development	YIR026C, YMR120C, YOL071W, YCL040W
tetrapyrrole biosynthetic process	YDL205C, YER141W, YPL252C, YDR232W, YOR278W
branched-chain amino acid biosynthetic process	YHR208W, YJR016C, YLR355C, YER086W, YDR158W, YGL009C
actin filament-based process	YDR424C, YOR239W, YOR094W, YBR234C, YGL106W, YKL013C
negative regulation of macromolecule biosynthetic process	YEL032W, YPL001W, YLR274W, YDL042C, YMR048W, YCL055W, YKL122C
nuclear export	YLR264W, YML062C, YJL010C, YOR167C, YDR267C, YHR036W, YER107C
negative regulation of cellular macromolecule biosynthetic process	YEL032W, YPL001W, YLR274W, YDL042C, YMR048W, YCL055W, YKL122C
negative regulation of macromolecule metabolic process	YEL032W, YPL001W, YCL055W, YKL122C, YLR274W, YPL004C, YDL042C, YMR048W
tricarboxylic acid cycle	YIR031C, YNR001C, YOL126C, YLR174W, YJL200C, YFL045C, YDR148C, YCR005C, YOL071W
protein glycosylation	YDR221W, YEL002C, YPR183W, YAL023C, YJR143C, YKR061W, YGR199W, YDL093W, YOR321W
negative regulation of metabolic process	YEL032W, YPL001W, YCL055W, YKL122C, YMR135C, YLR274W, YPL004C, YDL042C, YMR048W
negative regulation of cellular metabolic process	YEL032W, YPL001W, YCL055W, YKL122C, YMR135C, YLR274W, YPL004C, YDL042C, YMR048W
macromolecule glycosylation	YDR221W, YEL002C, YPR183W, YAL023C, YJR143C, YKR061W, YGR199W, YDL093W, YOR321W
cellular process involved in reproduction	YPR119W, YMR224C, YPL194W, YMR120C, YCL055W, YJL034W, YGL089C, YIR026C, YLR329W, YCL040W, YOL071W
sulfur compound biosynthetic process	YGR144W, YJR024C, YAL012W, YPR118W, YNR058W, YPR121W, YOL049W, YNR057C, YDR158W, YOR143C, YER091C, YKR026C
GTP metabolic process	YML124C, YLR212C, YHR005C, YNL098C, YCR002C, YOR076C, YHR107C, YOR133W, YNL163C, YPL051W, YFL037W, YPR080W, YKR084C, YGR152C, YOR187W
RNA biosynthetic process	YMR280C, YNL328C, YML062C, YKL144C, YPR187W, YNL248C, YML098W, YOR224C, YOR340C, YMR019W, YDR045C, YLR430W, YPR010C, YNL113W, YBR236C, YMR236W, YKL028W, YPR110C, YJL011C, YML015C, YNL136W, YDL150W, YER148W, YBR154C, YLR104W, YPL037C, YJR063W, YIR008C, YHR143W-A, YGL150C
signal transduction	YNL090W, YLR452C, YOR360C, YCL032W, YDL240W, YMR138W, YLR305C, YNL093W, YML064C, YGR040W, YGR152C, YIR026C, YGL210W, YNL180C, YJL201W, YBR210W, YLR260W, YHR005C, YNL098C, YFL026W, YPL051W, YER031C, YOR094W, YBR164C, YLR262C, YGL089C, YDL235C, YFL047W, YPL242C
signaling	YNL090W, YLR452C, YOR360C, YCL032W, YDL240W, YMR138W, YLR305C, YNL093W, YML064C, YGR040W, YGR152C, YIR026C, YGL210W, YNL180C, YJL201W, YBR210W, YLR260W, YHR005C, YNL098C, YFL026W, YPL051W, YER031C, YOR094W, YBR164C, YLR262C, YGL089C, YDL235C, YFL047W, YPL242C
single organism signaling	YNL090W, YLR452C, YOR360C, YCL032W, YDL240W, YMR138W, YLR305C, YNL093W, YML064C, YGR040W, YGR152C, YIR026C, YGL210W, YNL180C, YJL201W, YBR210W, YLR260W, YHR005C, YNL098C, YFL026W, YPL051W, YER031C, YOR094W, YBR164C, YLR262C, YGL089C, YDL235C, YFL047W, YPL242C
intracellular signal transduction	YNL090W, YLR452C, YMR138W, YLR305C, YNL093W, YML064C, YGR040W, YGR152C, YIR026C, YGL210W, YNL180C, YBR210W, YNL098C, YPL051W, YER031C, YOR094W, YBR164C, YLR262C, YFL047W
organonitrogen compound catabolic process	YIR027C, YMR301C, YIR029W, YDL219W, YOR011W, YKR084C, YGR152C, YLR205C, YKL209C, YOR187W, YPL058C, YHR005C, YOR076C, YDR321W, YHR107C, YFL037W, YPR080W, YIR032C, YDR371W, YJL130C, YML124C, YDR091C, YLR212C, YLR188W, YCR002C, YNL098C, YLR142W, YOR133W, YNL163C, YPL051W, YBR252W, YJL034W, YMR189W, YPL270W, YGR019W, YFL028C, YOL061W
single-organism cellular process	YDL225W, YBL040C, YNR067C, YBL023C, YHR036W, YGR189C, YDR342C, YPR194C, YOR222W, YML064C, YCR086W, YLR274W, YNL051W, YBR245C, YER173W, YNL059C, YHR005C, YLR383W, YOR271C, YPL194W, YJL204C, YPL265W, YBR164C, YOR216C, YOL090W, YDR518W, YIL134W, YMR204C, YKR038C, YEL004W, YBL003C, YNR013C, YIL009C-A, YJR040W, YDR267C, YMR284W, YCL055W, YER157W, YDR329C, YKL138C-A, YFL008W, YDL119C, YMR301C, YCR066W,…
generation of precursor metabolites and energy	YOL056W, YAL038W, YNR001C, YDR529C, YEL011W, YJL166W, YMR120C, YJL200C, YLR258W, YGL119W, YOL071W, YCL040W, YHR174W, YMR205C, YIR031C, YLR446W, YOL126C, YDR050C, YMR145C, Q0055, YFR053C, YLR174W, YDR148C, YFL045C, YGL191W, YMR323W, YFR015C, YCR005C, YFR033C
transcription, DNA-dependent	YMR280C, YNL328C, YML062C, YKL144C, YPR187W, YNL248C, YML098W, YOR224C, YOR340C, YMR019W, YDR045C, YLR430W, YPR010C, YNL113W, YBR236C, YMR236W, YKL028W, YPR110C, YJL011C, YML015C, YNL136W, YDL150W, YER148W, YBR154C, YLR104W, YPL037C, YJR063W, YHR143W-A, YGL150C
cellular component assembly	YML124C, YLR212C, YPL252C, YDR529C, YNL153C, YBL023C, YMR211W, YOR226C, YBL003C, YOR265W, YDR224C, YDL087C, YLR274W, YOL077C, YIR026C, YPL135W, YDR267C, YKL013C, YOR239W, YCR002C, YPL189C-A, YHR107C, YGL106W, YFL037W, YDR424C, YLL018C-A, YOR094W, YDL209C, YPL211W
phospholipid metabolic process	YPL076W, YNL169C, YIL002C, YFR019W, YLR305C, YNL106C, YGR170W, YJL091C, YNL325C, YDR434W, YNL012W, YPL069C, YJL153C, YNR030W, YPR183W, YDR147W, YNL130C, YHR046C, YJL167W, YCR017C, YHR123W
protein localization to organelle	YLR058C, YBL040C, YHR005C-A, YKL197C, YPL051W, YPL210C, YKL122C, YML105C, YJL034W, YBR164C, YPR125W, YER009W, YJR135W-A, YOR216C
oxidoreduction coenzyme metabolic process	YGR248W, YJR025C, YPL252C, YMR145C, YHR163W, YGR043C, YGL119W, YNL129W, YNR041C, YOR095C, YHR183W, YFR033C, YNR034W
cellular carbohydrate metabolic process	YJL153C, YIR031C, YNR001C, YOL126C, YEL011W, YBR126C, YFL045C, YLR258W, YGR032W, YML070W, YFR015C, YCR005C
reproduction	YPR119W, YMR224C, YPL194W, YMR120C, YCL055W, YJL034W, YGL089C, YIR026C, YLR329W, YCL040W, YOL071W
ribonucleotide metabolic process	YML106W, YMR301C, YKL216W, YNR012W, YLR359W, YOR011W, YKR084C, YGR152C, YKL209C, YOR187W, YPL058C, YHR005C, YOR076C, YHR107C, YFL037W, YPR080W, YJR121W, YAR015W, YGR061C, YML124C, YDR091C, YLR212C, YLR188W, YMR300C, YGL234W, YMR120C, YDR236C, YDR531W, YML022W, YEL021W, YOR128C, YCR002C, YNL098C, YOR133W, YNL163C, YPL051W, YJR105W, YJL034W, YPL270W, YMR217W, YFL028C, YOL061W
ribose phosphate metabolic process	YML106W, YMR301C, YKL216W, YNR012W, YLR359W, YOR011W, YKR084C, YGR152C, YKL209C, YOR187W, YPL058C, YHR005C, YOR076C, YHR107C, YFL037W, YPR080W, YJR121W, YAR015W, YGR061C, YML124C, YDR091C, YLR212C, YLR188W, YMR300C, YGL234W, YMR120C, YDR236C, YDR531W, YML022W, YEL021W, YOR128C, YCR002C, YNL098C, YOR133W, YNL163C, YPL051W, YJR105W, YJL034W, YPL270W, YMR217W, YFL028C, YOL061W
RNA splicing	YIR009W, YOL102C, YLR105C, YAR008W, YHR086W, YMR125W, YBL026W, YDL087C, YDL209C, YJL087C
membrane lipid metabolic process	YPL076W, YNR030W, YPR183W, YCR034W, YBR183W, YCR017C, YJL091C, YMR272C, YDR434W
glycoprotein metabolic process	YDR221W, YEL002C, YPR183W, YAL023C, YJR143C, YKR061W, YGR199W, YDL093W, YOR321W
glycoprotein biosynthetic process	YDR221W, YEL002C, YPR183W, YAL023C, YJR143C, YKR061W, YGR199W, YDL093W, YOR321W
pyridine nucleotide metabolic process	YGR248W, YJR025C, YMR145C, YHR163W, YGR043C, YNL129W, YOR095C, YNR034W, YHR183W
nicotinamide nucleotide metabolic process	YGR248W, YJR025C, YMR145C, YHR163W, YGR043C, YNL129W, YOR095C, YNR034W, YHR183W
phosphorylation	YDR248C, YOL121C, YHR025W, YKL161C, YLR096W, YNR012W, YNL106C, YPL209C, YDR226W, YGL179C, YDL214C, YDR127W, YCR073C, YGR188C, YOL071W, YCR036W, YCR008W, YOL113W, YIL042C, YCR091W, Q0055, YDR507C, YPL026C, YKL048C, YKL116C, YFR014C, YFR033C, YAL038W, YIL002C, YJL166W, YDR529C, YOR233W, YLR305C, YGR040W, YMR208W, YDR236C, YBL068W, YGR052W, YCL040W, YKL203C, YDR247W, YMR205C, YAR018C, YDL101C, YOL01…
RNA splicing, via transesterification reactions	YBL026W, YIR009W, YDL087C, YDL209C, YHR086W, YMR125W
RNA splicing, via transesterification reactions with bulged adenosine as nucleophile	YBL026W, YIR009W, YDL087C, YDL209C, YHR086W, YMR125W
mRNA splicing, via spliceosome	YBL026W, YIR009W, YDL087C, YDL209C, YHR086W, YMR125W
DNA packaging	YFL008W, YBL003C, YDR224C, YDR325W, YLR272C, YFR031C
branched-chain amino acid metabolic process	YHR208W, YJR016C, YLR355C, YER086W, YDR158W, YGL009C
cellular carbohydrate biosynthetic process	YLR258W, YJL153C, YGR032W, YEL011W, YFR015C, YBR126C
reproductive process	YGL089C, YIR026C, YMR120C, YOL071W, YCL040W
establishment of localization in cell	YML062C, YHR036W, YKL122C, YJL085W, YGL206C, YJR135W-A, YNL051W, YKR068C, YGR261C, YDR086C, YOR167C, YJL204C, YDL145C, YDL058W, YOL062C, YLR148W, YGL238W, YBR164C, YER110C, YJL010C, YBL079W, YGL137W, YER107C, YOR216C, YHR005C-A, YMR183C, YNL049C, YPL210C, YNL041C, YDR164C, YML105C, YBL037W, YEL048C, YDR267C, YPR125W, YER009W, YMR241W, YLR058C, YFR051C, YIL068C, YBR254C, YKL197C, YHR108W, YGL106W,…
cellular glucan metabolic process	YLR258W, YGR032W, YEL011W, YFR015C
mismatch repair	YNL082W, YOL090W, YHR120W, YDL154W
peptide metabolic process	YIR022W, YOL049W, YML055W, YLR066W
inorganic anion transport	YNL142W, YGR125W, YBR296C, YJR040W
reproductive process in single-celled organism	YIR026C, YMR120C, YOL071W, YCL040W
secretion by cell	YIL068C, YDR164C, YJL085W, YJL204C
glucan metabolic process	YLR258W, YGR032W, YEL011W, YFR015C
secretion	YIL068C, YDR164C, YJL085W, YJL204C
protein complex subunit organization	YML124C, YLR212C, YPR119W, YBR234C, YDR529C, YNL153C, YMR211W, YOR265W, YKL013C, YOR239W, YCR002C, YPL189C-A, YHR107C, YFL037W, YGL143C, YDR424C, YGL061C, YLL018C-A, YGR113W, YOR094W, YDR320C-A, YDR201W
glycogen metabolic process	YLR258W, YEL011W, YFR015C
energy reserve metabolic process	YLR258W, YEL011W, YFR015C
pyridoxal phosphate metabolic process	YEL029C, YLR456W, YNR027W
pyridoxal phosphate biosynthetic process	YEL029C, YLR456W, YNR027W
localization	YLR408C, YBL040C, YHR036W, YDR342C, YPR194C, YBR132C, YOR222W, YDR508C, YER039C-A, YNL051W, YOR271C, YJL204C, YPL265W, YDL145C, YOL062C, YBR130C, YHR073W, YBR164C, YLR262C, YER107C, YOL122C, YOR216C, YIL134W, YEL004W, YCR053W, YER060W, YLR152C, YML105C, YNR013C, YLR004C, YJR040W, YDR267C, YPR125W, YCR028C, YIL068C, YBR254C, YJL129C, YBR008C, YER157W, YJL034W, YPL010W, YGR217W, YJL049W, YOR046C, Y…
single-organism process	YDL225W, YBL040C, YNR067C, YBL023C, YHR036W, YGR189C, YDR342C, YPR194C, YOR222W, YML064C, YCR086W, YLR274W, YNL051W, YBR245C, YER173W, YNL059C, YHR005C, YLR383W, YOR271C, YPL194W, YJL204C, YPL265W, YBR164C, YOR216C, YOL090W, YDR518W, YIL134W, YMR204C, YKR038C, YEL004W, YCR053W, YER060W, YBL003C, YNR013C, YIL009C-A, YJR040W, YDR267C, YMR284W, YCL055W, YER157W, YDR329C, YKL138C-A, YFL008W, YDL119C,…
chronological cell aging	YGR037C, YMR145C
thiamine metabolic process	YGR144W, YPR121W
respiratory chain complex IV assembly	YLL018C-A, YPL189C-A
isoleucine biosynthetic process	YER086W, YDR158W
thiamine biosynthetic process	YGR144W, YPR121W
response to abiotic stimulus	YGL045W, YPL004C
histone deacetylation	YGL194C, YPR179C
response to pheromone	YGL089C, YCL055W
positive regulation of actin filament polymerization	YBR234C, YKL013C
positive regulation of protein complex assembly	YBR234C, YKL013C
positive regulation of protein polymerization	YBR234C, YKL013C
mitochondrial translation	YBL080C, YGL143C
cellular component morphogenesis	YNL138W, YIR026C
thiamine-containing compound metabolic process	YGR144W, YPR121W
thiamine-containing compound biosynthetic process	YGR144W, YPR121W
ncRNA 3'-end processing	YKR057W, YLR175W
cell wall macromolecule metabolic process	YNR067C, YLR144C
actin nucleation	YBR234C, YKL013C
organelle fusion	YJL034W, YCL055W
positive regulation of cytoskeleton organization	YBR234C, YKL013C
cellular response to organic substance	YGL089C, YCL055W
protein folding	YAL058W, YGR078C, YNL153C, YLR216C, YNL077W, YML094W, YEL003W, YLR200W, YBR227C, YPL037C, YDL143W, YMR214W, YLR090W, YDR519W, YJL179W, YJR032W
guanosine-containing compound metabolic process	YML124C, YLR212C, YHR005C, YNL098C, YCR002C, YOR076C, YHR107C, YOR133W, YNL163C, YPL051W, YFL037W, YPR080W, YKR084C, YGR152C, YMR217W, YOR187W
phosphatidylinositol metabolic process	YPL076W, YNR030W, YPR183W, YIL002C, YHR046C, YFR019W, YLR305C, YNL106C, YCR017C, YJL091C, YNL325C, YDR434W
ion transport	YMR301C, YGR125W, YBR069C, YDR040C, YAL026C, YBR132C, YBR068C, YDR508C, YOR348C, YFL022C, YGL006W, YGR020C, YGR037C, YOR271C, YPL265W, YOL130W, YPL274W, YNL142W, YJR121W, YEL063C, YCR098C, YCR021C, YBR295W, YDR046C, YNR013C, YJR040W, YBR296C, YOR079C, YPR125W, YMR241W, YJR001W, YKL080W, YOR334W, YGL255W, YNR039C, YMR177W, YDL210W, YKR039W, YNL268W, YLL018C-A, YNL270C, YDR033W, YGR217W, YBR054W
pyridine-containing compound metabolic process	YGR248W, YJR025C, YMR145C, YHR163W, YGR043C, YNL129W, YOR095C, YNR034W, YHR183W
energy derivation by oxidation of organic compounds	YNR001C, YDR529C, YEL011W, YJL166W, YMR120C, YJL200C, YLR258W, YGL119W, YOL071W, YIR031C, YOL126C, YMR145C, Q0055, YLR174W, YFL045C, YDR148C, YGL191W, YFR015C, YFR033C, YCR005C
single-organism developmental process	YNL138W, YGR037C, YCR002C, YMR120C, YMR145C, YIR026C, YCL040W, YOL071W
protein lipidation	YPL076W, YNR030W, YCR017C, YJL091C, YPR183W, YLR195C, YDR434W
lipoprotein metabolic process	YPL076W, YNR030W, YCR017C, YJL091C, YPR183W, YLR195C, YDR434W
lipoprotein biosynthetic process	YPL076W, YNR030W, YCR017C, YJL091C, YPR183W, YLR195C, YDR434W
membrane lipid biosynthetic process	YPL076W, YNR030W, YCR017C, YJL091C, YPR183W, YCR034W, YDR434W
covalent chromatin modification	YGL194C, YPL001W, YDR440W, YGR252W, YPR179C, YPL086C
histone modification	YGL194C, YPL001W, YDR440W, YGR252W, YPR179C, YPL086C
regulation of transcription from RNA polymerase II promoter	YGL162W, YMR112C, YOR337W, YGR252W, YKR038C, YDR213W, YHR041C, YOL071W, YCL040W, YGL151W, YDR421W, YCR106W, YKR064W, YGR104C, YCL055W, YBR240C, YLR014C, YPR009W, YPR070W, YFL052W, YBR297W, YPL086C, YLR278C, YBR253W
oxidative phosphorylation	YDR529C, YJL166W, YOL071W, YFR033C, Q0055
methionine metabolic process	YJR024C, YDR158W, YPR118W, YKR026C, YER091C
actin cytoskeleton organization	YOR239W, YOR094W, YBR234C, YGL106W, YKL013C
sporulation	YCR002C, YIR026C, YMR120C, YOL071W, YCL040W
protein complex assembly	YML124C, YLR212C, YCR002C, YDR529C, YHR107C, YPL189C-A, YNL153C, YFL037W, YMR211W, YDR424C, YLL018C-A, YOR265W
purine ribonucleotide biosynthetic process	YOR128C, YMR300C, YGL234W, YMR120C, YLR359W, YJR105W, YJR121W, YAR015W, YMR217W, YGR061C, YDR531W, YML022W
establishment of protein localization to organelle	YLR058C, YHR005C-A, YKL197C, YPL210C, YKL122C, YML105C, YJL034W, YBR164C, YPR125W, YJR135W-A, YOR216C
polysaccharide biosynthetic process	YLR258W, YGR032W, YEL011W, YFR015C
developmental process involved in reproduction	YIR026C, YMR120C, YOL071W, YCL040W
ubiquinone metabolic process	YGL119W, YNR041C, YPL252C, YFR033C
ubiquinone biosynthetic process	YGL119W, YNR041C, YPL252C, YFR033C
porphyrin-containing compound metabolic process	YDL205C, YER141W, YLR205C, YPL252C
cellular polysaccharide biosynthetic process	YLR258W, YGR032W, YEL011W, YFR015C
ketone biosynthetic process	YGL119W, YNR041C, YPL252C, YFR033C
quinone cofactor metabolic process	YGL119W, YNR041C, YPL252C, YFR033C
quinone cofactor biosynthetic process	YGL119W, YNR041C, YPL252C, YFR033C
quinone metabolic process	YGL119W, YNR041C, YPL252C, YFR033C
quinone biosynthetic process	YGL119W, YNR041C, YPL252C, YFR033C
cellular localization	YML062C, YBL040C, YHR036W, YGL200C, YKL122C, YJL085W, YGL206C, YJR135W-A, YNL051W, YKR068C, YGR261C, YDR086C, YOR167C, YJL204C, YDL145C, YDL058W, YOL062C, YLR148W, YGL238W, YOR094W, YBR164C, YER110C, YJL010C, YBL079W, YGL137W, YOR216C, YER107C, YHR005C-A, YMR183C, YNL049C, YPL210C, YNL041C, YBL037W, YDR164C, YML105C, YEL048C, YDR267C, YPR125W, YER009W, YMR241W, YLR058C, YFR051C, YIL068C, YBR254C,…
RNA-dependent DNA replication	YIL009C-A, YLR318W, Q0055
regulation of translational fidelity	YHR020W, YBL076C, YPL160W
protein methylation	YDR410C, YHR109W, YDR440W
heme biosynthetic process	YDL205C, YER141W, YPL252C
protein alkylation	YDR410C, YHR109W, YDR440W
serine family amino acid biosynthetic process	YGR208W, YAL012W, YOR236W
multi-organism cellular process	YJL034W, YGL089C, YCL055W
regulation of cytoskeleton organization	YPR119W, YBR234C, YKL013C
organelle assembly	YOL077C, YIR026C, YPL211W
heterocycle catabolic process	YIR027C, YMR301C, YIR029W, YOR011W, YKR084C, YGR152C, YLR205C, YKL209C, YOR187W, YPL058C, YHR005C, YOR076C, YHR107C, YFL037W, YPR080W, YIR032C, YML124C, YDR091C, YLR212C, YOR173W, YLR188W, YKL113C, YCR002C, YNL098C, YLR142W, YOR133W, YNL163C, YBR252W, YPL051W, YJL034W, YMR239C, YGR092W, YOL061W, YPL270W, YFL028C
organic cyclic compound catabolic process	YIR027C, YMR301C, YIR029W, YOR011W, YKR084C, YGR152C, YLR205C, YKL209C, YOR187W, YPL058C, YHR005C, YOR076C, YHR107C, YFL037W, YPR080W, YIR032C, YML124C, YDR091C, YLR212C, YOR173W, YLR188W, YKL113C, YCR002C, YNL098C, YLR142W, YOR133W, YNL163C, YBR252W, YPL051W, YJL034W, YMR239C, YGR092W, YOL061W, YPL270W, YFL028C
positive regulation of nucleobase-containing compound metabolic process	YLR274W, YDL209C, YGR252W, YOL071W, YCL040W, YKR038C, YCL055W
positive regulation of nitrogen compound metabolic process	YLR274W, YDL209C, YGR252W, YOL071W, YCL040W, YKR038C, YCL055W
positive regulation of RNA metabolic process	YLR274W, YDL209C, YGR252W, YOL071W, YCL040W, YKR038C, YCL055W
purine nucleotide biosynthetic process	YOR128C, YMR300C, YGL234W, YMR120C, YLR359W, YJR105W, YJR121W, YAR015W, YMR217W, YGR061C, YDR531W, YML022W
protein complex biogenesis	YML124C, YLR212C, YCR002C, YDR529C, YHR107C, YPL189C-A, YNL153C, YFL037W, YMR211W, YDR424C, YLL018C-A, YOR265W
regulation of cyclin-dependent protein serine/threonine kinase activity	YNL289W, YPR119W, YDL127W, YGR108W, YDL179W, YLR210W
sulfur amino acid metabolic process	YJR024C, YDR158W, YAL012W, YPR118W, YKR026C, YER091C
tRNA modification	YOR239W, YBL013W, YGL236C, YBR084W, YDR267C, YPL086C
cellular response to stress	YFL008W, YCR066W, YBL023C, YLR274W, YOR386W, YER173W, YDL059C, YMR224C, YLR383W, YPL194W, YLR265C, YNL218W, YCR014C, YMR106C, YMR048W, YNL082W, YOL090W, YOL034W, YDL154W, YML060W, YFR031C, YKL113C, YBL003C, YJR144W, YPL235W, YKL112W, YMR284W, YDL164C, YAL015C, YER041W, YPL153C, YNL250W, YHR120W, YML032C, YGL150C
regulation of response to stimulus	YEL022W, YLR452C, YDL226C, YKL092C, YDL234C, YBL060W, YAL041W, YAL024C, YOR107W, YDR170C, YER107C
mitochondrial genome maintenance	YJR144W, YMR241W
aminoglycan metabolic process	YBR038W, YDR371W
chitin metabolic process	YBR038W, YDR371W
amino sugar metabolic process	YBR038W, YDR371W
glutamine metabolic process	YJL130C, YMR217W
isoleucine metabolic process	YER086W, YDR158W
riboflavin metabolic process	YDR236C, YBL033C
cellular component movement	YPL155C, YLL013C
cell aging	YGR037C, YMR145C
riboflavin biosynthetic process	YDR236C, YBL033C
positive regulation of phosphorus metabolic process	YOR094W, YHR107C
cytokinetic process	YOR094W, YGL106W
flavin-containing compound metabolic process	YDR236C, YBL033C
flavin-containing compound biosynthetic process	YDR236C, YBL033C
purine-containing compound salvage	YJR105W, YML022W
cellular lipid catabolic process	YPR002W, YNL012W
positive regulation of phosphate metabolic process	YOR094W, YHR107C
glucosamine-containing compound metabolic process	YBR038W, YDR371W
transmembrane transport	YBR069C, YDR342C, YPR194C, YBR132C, YOR222W, YDR508C, YER039C-A, YER039C, YKL120W, YOR271C, YPL265W, YOL130W, YNR072W, YNL142W, YEL063C, YDR345C, YIL166C, YIL134W, YEL004W, YLR152C, YMR011W, YNR013C, YLR004C, YJR040W, YCR028C, YMR177W, YBR008C, YHR094C, YJL034W, YGR217W, YPL270W, YDL119C, YMR301C, YBR298C, YMR279C, YFR045W, YBR068C, YKL209C, YOR348C, YFL022C, YJR135W-A, YJR124C, YGR020C, YCR023C,…
mitochondrial transport	YLR058C, YHR005C-A, YJR135W-A, YLR348C, YMR241W
serine family amino acid metabolic process	YLR058C, YGR208W, YMR189W, YAL012W, YOR236W
anatomical structure morphogenesis	YNL138W, YIR026C, YMR120C, YOL071W, YCL040W
positive regulation of gene expression	YLR274W, YOL071W, YCL040W, YKR038C, YCL055W
positive regulation of transcription, DNA-dependent	YLR274W, YOL071W, YCL040W, YKR038C, YCL055W
macromolecular complex subunit organization	YML124C, YLR212C, YPR119W, YBR234C, YDR529C, YNL153C, YBL023C, YMR211W, YBL003C, YOR265W, YDR224C, YDL087C, YLR274W, YOL077C, YIR026C, YKL013C, YOR239W, YCR002C, YPL189C-A, YHR107C, YFL037W, YGL143C, YGL061C, YDR424C, YLL018C-A, YGR113W, YOR094W, YDR320C-A, YDL209C, YDR201W, YPL211W
cellular component organization	YBR234C, YNL153C, YBL023C, YHR036W, YGR189C, YGL194C, YOR265W, YLR314C, YDR224C, YDL087C, YLR274W, YIR026C, YPL135W, YKL013C, YBR245C, YJL030W, YNL059C, YFL037W, YGR113W, YDL209C, YMR106C, YER107C, YML124C, YLR212C, YDR325W, YMR204C, YKR038C, YFR031C, YPR131C, YBL003C, YIL009C-A, YBL080C, YDR267C, YPR125W, YMR241W, YOR239W, YMR284W, YCL055W, YDR329C, YJL034W, YDR320C-A, YOL069W, YFL008W, YOR226C,…
developmental process	YNL138W, YGR037C, YCR002C, YMR120C, YMR145C, YIR026C, YCL040W, YOL071W
regulation of kinase activity	YPR119W, YDL127W, YHR107C, YLR210W, YNL289W, YGR108W, YPL004C, YDL179W
regulation of protein kinase activity	YPR119W, YDL127W, YHR107C, YLR210W, YNL289W, YGR108W, YPL004C, YDL179W
regulation of small GTPase mediated signal transduction	YAL041W, YBL060W, YDL234C, YEL022W, YAL024C, YDR170C, YDL226C, YKL092C
regulation of transferase activity	YPR119W, YDL127W, YHR107C, YLR210W, YNL289W, YGR108W, YPL004C, YDL179W
cellular nitrogen compound catabolic process	YIR027C, YMR301C, YIR029W, YOR011W, YKR084C, YGR152C, YLR205C, YKL209C, YOR187W, YPL058C, YHR005C, YOR076C, YHR107C, YFL037W, YPR080W, YIR032C, YML124C, YDR091C, YLR212C, YOR173W, YLR188W, YKL113C, YCR002C, YNL098C, YOR133W, YNL163C, YBR252W, YPL051W, YJL034W, YMR239C, YGR092W, YOL061W, YPL270W, YFL028C
cell cycle checkpoint	YJL030W, YPL153C, YPL194W, YGR188C
chromatin remodeling	YBR245C, YNL059C, YLR274W, YKL112W
RNA catabolic process	YKL113C, YGR092W, YMR239C, YOR173W
reproduction of a single-celled organism	YIR026C, YMR120C, YOL071W, YCL040W
cellular ketone metabolic process	YGL119W, YNR041C, YPL252C, YFR033C
cellular polysaccharide metabolic process	YLR258W, YGR032W, YEL011W, YFR015C
protein targeting	YLR058C, YDR086C, YHR005C-A, YKL197C, YPL210C, YKL122C, YML105C, YJL034W, YBR164C, YER009W, YJR135W-A, YOR216C
chromatin modification	YBR245C, YNL059C, YPL001W, YGR252W, YPR179C, YGL194C, YBL008W, YLR274W, YDR440W, YPL235W, YPL086C, YKL112W
phosphatidylinositol biosynthetic process	YPL076W, YNR030W, YCR017C, YJL091C, YPR183W, YNL325C, YDR434W
intracellular transport	YML062C, YHR036W, YKL122C, YGL206C, YJR135W-A, YNL051W, YKR068C, YGR261C, YDR086C, YOR167C, YDL145C, YDL058W, YOL062C, YLR148W, YGL238W, YBR164C, YER110C, YJL010C, YBL079W, YGL137W, YER107C, YOR216C, YHR005C-A, YMR183C, YNL049C, YPL210C, YNL041C, YML105C, YBL037W, YEL048C, YDR267C, YER009W, YMR241W, YFR051C, YLR058C, YBR254C, YKL197C, YHR108W, YPL051W, YER157W, YIL109C, YLR264W, YNL301C, YJL034W,…
cellular respiration	YNR001C, YDR529C, YJL166W, YMR120C, YJL200C, YGL119W, YOL071W, YIR031C, YOL126C, Q0055, YLR174W, YFL045C, YDR148C, YGL191W, YFR033C, YCR005C
macromolecular complex assembly	YML124C, YLR212C, YDR529C, YNL153C, YBL023C, YMR211W, YBL003C, YOR265W, YDR224C, YDL087C, YLR274W, YOL077C, YIR026C, YCR002C, YPL189C-A, YHR107C, YFL037W, YDR424C, YLL018C-A, YDL209C, YPL211W
peptidyl-amino acid modification	YDL205C, YEL002C, YPL001W, YHR109W, YGR252W, YLR216C, YJR047C, YDR519W, YJR032W, YPL086C
GPI anchor biosynthetic process	YPL076W, YNR030W, YCR017C, YJL091C, YPR183W, YDR434W
glycolipid biosynthetic process	YPL076W, YNR030W, YCR017C, YJL091C, YPR183W, YDR434W
negative regulation of nucleobase-containing compound metabolic process	YEL032W, YPL001W, YLR274W, YDL042C, YMR048W, YCL055W
negative regulation of nitrogen compound metabolic process	YEL032W, YPL001W, YLR274W, YDL042C, YMR048W, YCL055W
regulation of protein serine/threonine kinase activity	YNL289W, YPR119W, YDL127W, YGR108W, YDL179W, YLR210W
nucleobase transport	YLR237W, YIR028W, YER060W
mitochondrial respiratory chain complex assembly	YLL018C-A, YDR529C, YPL189C-A
regulation of translation	YHR020W, YJR047C, YBL076C, YPL160W, YOR133W, YDR283C, YKR026C, YNL062C, YKL122C
positive regulation of biosynthetic process	YGR252W, YOR133W, YKR038C, YCL055W, YJR047C, YOR094W, YLR274W, YCL040W, YOL071W
positive regulation of cellular biosynthetic process	YGR252W, YOR133W, YKR038C, YCL055W, YJR047C, YOR094W, YLR274W, YCL040W, YOL071W
negative regulation of gene expression	YEL032W, YPL001W, YLR274W, YDL042C, YCL055W
negative regulation of transcription, DNA-dependent	YEL032W, YPL001W, YLR274W, YDL042C, YCL055W
negative regulation of RNA metabolic process	YEL032W, YPL001W, YLR274W, YDL042C, YCL055W
regulation of protein phosphorylation	YPR119W, YDL127W, YHR107C, YLR210W, YNL289W, YGR108W, YPL004C, YDL179W
carbohydrate derivative catabolic process	YDR091C, YML124C, YMR301C, YLR212C, YLR188W, YOR011W, YKR084C, YGR152C, YKL209C, YOR187W, YPL058C, YHR005C, YNL098C, YCR002C, YOR076C, YHR107C, YOR133W, YNL163C, YPL051W, YFL037W, YBR252W, YPR080W, YDR371W, YJL034W, YDL022W, YPL270W, YFL028C, YOL061W
nucleoside triphosphate catabolic process	YDR091C, YML124C, YMR301C, YLR212C, YLR188W, YOR011W, YKR084C, YGR152C, YKL209C, YOR187W, YPL058C, YHR005C, YNL098C, YCR002C, YOR076C, YHR107C, YOR133W, YNL163C, YPL051W, YFL037W, YBR252W, YPR080W, YJL034W, YPL270W, YFL028C, YOL061W
purine nucleoside triphosphate catabolic process	YDR091C, YML124C, YMR301C, YLR212C, YLR188W, YOR011W, YKR084C, YGR152C, YKL209C, YOR187W, YPL058C, YHR005C, YNL098C, YCR002C, YOR076C, YHR107C, YOR133W, YNL163C, YPL051W, YFL037W, YBR252W, YPR080W, YJL034W, YPL270W, YFL028C, YOL061W
macromolecule methylation	YOR239W, YCL054W, YBR236C, YDR410C, YBR061C, YHR109W, YDR440W
oxidation-reduction process	YCL026C-B, YMR152W, YNR050C, YHR163W, YNL202W, YJR104C, YDL042C, YDR127W, YOL071W, YHR039C, YCL030C, YPL061W, YFL045C, YGR204W, YLR056W, YKL029C, YOL152W, YFR015C, YJR009C, YLR456W, YHR063C, YNR001C, YDL178W, YER069W, YJL200C, YGR060W, YPR010C, YKR080W, YDR376W, YPR048W, YMR169C, YER141W, YER023W, YBR115C, YPL032C, YMR110C, YMR145C, YGR043C, YDL022W, YCR005C, YML028W, YIL094C, YKL216W, YGR248W, Y…
polysaccharide metabolic process	YLR258W, YGR032W, YEL011W, YFR015C
sporulation resulting in formation of a cellular spore	YIR026C, YMR120C, YOL071W, YCL040W
anatomical structure formation involved in morphogenesis	YIR026C, YMR120C, YOL071W, YCL040W
DNA damage checkpoint	YPL153C, YPL194W
L-serine metabolic process	YLR058C, YGR208W
aging	YGR037C, YMR145C
7-methylguanosine RNA capping	YBR236C, YLR348C
proteasomal protein catabolic process	YJL034W, YGL240W
membrane docking	YDR164C, YJL204C
RNA 3'-end processing	YKR057W, YLR175W
DNA integrity checkpoint	YPL153C, YPL194W
RNA capping	YBR236C, YLR348C
proteasomal ubiquitin-dependent protein catabolic process	YJL034W, YGL240W
vesicle docking	YDR164C, YJL204C
positive regulation of biological process	YPR119W, YBR234C, YHR107C, YGR252W, YOR133W, YKR038C, YCL055W, YJR047C, YOR094W, YLR274W, YDL209C, YOL071W, YCL040W, YKL013C
positive regulation of cellular process	YPR119W, YBR234C, YHR107C, YGR252W, YOR133W, YKR038C, YCL055W, YJR047C, YOR094W, YLR274W, YDL209C, YOL071W, YCL040W, YKL013C
regulation of signal transduction	YEL022W, YLR452C, YDL226C, YKL092C, YDL234C, YBL060W, YAL041W, YAL024C, YOR107W, YDR170C
regulation of cell communication	YEL022W, YLR452C, YDL226C, YKL092C, YDL234C, YBL060W, YAL041W, YAL024C, YOR107W, YDR170C
regulation of signaling	YEL022W, YLR452C, YDL226C, YKL092C, YDL234C, YBL060W, YAL041W, YAL024C, YOR107W, YDR170C
macromolecule localization	YCL008C, YML062C, YBL040C, YKL130C, YHR036W, YAL026C, YKL122C, YNL093W, YMR079W, YGL206C, YJR135W-A, YGR037C, YGR261C, YDR086C, YNR065C, YOR167C, YDL145C, YOL062C, YLR148W, YGL238W, YBR164C, YER110C, YLR378C, YLR262C, YGL137W, YOR216C, YER107C, YPL094C, YHR005C-A, YBR131W, YMR183C, YNL049C, YKL214C, YMR125W, YPL210C, YBL037W, YML105C, YPR125W, YGL210W, YER009W, YLR058C, YFR051C, YHR108W, YKL197C,…
macromolecule biosynthetic process	YOL121C, YER131W, YER056C-A, YGL245W, YBL023C, YNL261W, YDL093W, YDR471W, YKR060W, YMR121C, YLR274W, YIL150C, YLR318W, YPR102C, YML015C, YBR079C, YJR006W, YOR217W, YFR015C, YOL122C, YGR185C, YPR010C, YIL009C-A, YDR434W, YEL054C, YAR018C, YPR183W, YAL023C, YKL194C, YIR008C, YJR047C, YML062C, YNL248C, YBL076C, YOR340C, YHR164C, YIL078W, YJL091C, YPR033C, YLR103C, YBR101C, YOR187W, YNL247W, YKL132C,…
ribosomal small subunit biogenesis	YJL109C, YDR339C, YJL010C, YKR057W, YLR186W, YDR449C
posttranscriptional regulation of gene expression	YHR020W, YJR047C, YBL076C, YPL160W, YOR133W, YDR283C, YKR026C, YNL062C, YKL122C
purine nucleotide metabolic process	YMR301C, YLR359W, YOR011W, YKR084C, YGR152C, YKL209C, YOR187W, YPL058C, YHR005C, YOR076C, YHR107C, YFL037W, YPR080W, YJR121W, YAR015W, YGR061C, YML124C, YDR091C, YLR212C, YLR188W, YMR300C, YGL234W, YMR120C, YDR531W, YML022W, YOR128C, YCR002C, YNL098C, YOR133W, YNL163C, YPL051W, YBR252W, YJR105W, YJL034W, YPL270W, YMR217W, YFL028C, YOL061W
purine nucleotide catabolic process	YDR091C, YML124C, YMR301C, YLR212C, YLR188W, YOR011W, YKR084C, YGR152C, YKL209C, YOR187W, YPL058C, YHR005C, YNL098C, YCR002C, YOR076C, YHR107C, YOR133W, YNL163C, YPL051W, YFL037W, YBR252W, YPR080W, YJL034W, YPL270W, YFL028C, YOL061W
purine ribonucleotide metabolic process	YMR301C, YLR359W, YOR011W, YKR084C, YGR152C, YKL209C, YOR187W, YPL058C, YHR005C, YOR076C, YHR107C, YFL037W, YPR080W, YJR121W, YAR015W, YGR061C, YML124C, YDR091C, YLR212C, YLR188W, YMR300C, YGL234W, YMR120C, YDR531W, YML022W, YOR128C, YCR002C, YNL098C, YOR133W, YNL163C, YPL051W, YJR105W, YJL034W, YPL270W, YMR217W, YFL028C, YOL061W
protein localization	YCL008C, YBL040C, YHR036W, YKL122C, YNL093W, YMR079W, YGL206C, YJR135W-A, YGR261C, YDR086C, YNR065C, YDL145C, YOL062C, YLR148W, YGL238W, YBR164C, YER110C, YLR378C, YLR262C, YGL137W, YER107C, YOR216C, YPL094C, YHR005C-A, YBR131W, YMR183C, YNL049C, YPL210C, YML105C, YBL037W, YPR125W, YGL210W, YER009W, YLR058C, YFR051C, YHR108W, YKL197C, YGL106W, YHR129C, YIL173W, YPL051W, YIL109C, YER157W, YER031C,…
regulation of phosphorylation	YPR119W, YDL127W, YHR107C, YLR210W, YNL289W, YGR108W, YPL004C, YDL179W
positive regulation of metabolic process	YHR107C, YGR252W, YOR133W, YKR038C, YCL055W, YJR047C, YOR094W, YLR274W, YDL209C, YOL071W, YCL040W
positive regulation of cellular metabolic process	YHR107C, YGR252W, YOR133W, YKR038C, YCL055W, YJR047C, YOR094W, YLR274W, YDL209C, YOL071W, YCL040W
porphyrin-containing compound biosynthetic process	YDL205C, YER141W, YPL252C
oligosaccharide metabolic process	YDR221W, YGL027C, YBR126C
organophosphate catabolic process	YDR091C, YML124C, YMR301C, YLR212C, YLR188W, YOR011W, YKR084C, YGR152C, YKL209C, YOR187W, YNL012W, YPL058C, YHR005C, YNL098C, YCR002C, YOR076C, YHR107C, YOR133W, YNL163C, YPL051W, YFL037W, YBR252W, YPR080W, YJL034W, YDL022W, YPL270W, YFL028C, YOL061W
anatomical structure development	YNL138W, YIR026C, YMR120C, YOL071W, YCL040W
cellular developmental process	YNL138W, YIR026C, YMR120C, YOL071W, YCL040W
positive regulation of macromolecule metabolic process	YHR107C, YGR252W, YOR133W, YKR038C, YCL055W, YJR047C, YLR274W, YDL209C, YCL040W, YOL071W
regulation of cell cycle	YPR119W, YDL127W, YJL030W, YLR210W, YNL289W, YGR108W, YFR028C, YMR049C, YDL209C, YDL179W
transcription from RNA polymerase II promoter	YLR430W, YML062C, YML015C, YML098W, YBR236C, YKL028W, YMR019W
nucleotide catabolic process	YDR091C, YML124C, YMR301C, YLR212C, YLR188W, YOR011W, YKR084C, YGR152C, YKL209C, YOR187W, YPL058C, YHR005C, YNL098C, YCR002C, YOR076C, YHR107C, YOR133W, YNL163C, YPL051W, YFL037W, YBR252W, YPR080W, YJL034W, YPL270W, YFL028C, YOL061W
nucleoside phosphate catabolic process	YDR091C, YML124C, YMR301C, YLR212C, YLR188W, YOR011W, YKR084C, YGR152C, YKL209C, YOR187W, YPL058C, YHR005C, YNL098C, YCR002C, YOR076C, YHR107C, YOR133W, YNL163C, YPL051W, YFL037W, YBR252W, YPR080W, YJL034W, YPL270W, YFL028C, YOL061W
glycerophospholipid metabolic process	YPL076W, YNR030W, YPR183W, YDR147W, YIL002C, YHR046C, YFR019W, YLR305C, YNL106C, YCR017C, YJL091C, YNL325C, YDR434W
purine nucleoside catabolic process	YDR091C, YML124C, YMR301C, YLR212C, YLR188W, YOR011W, YKR084C, YGR152C, YKL209C, YOR187W, YPL058C, YHR005C, YNL098C, YOR076C, YCR002C, YHR107C, YOR133W, YNL163C, YPL051W, YFL037W, YPR080W, YJL034W, YPL270W, YFL028C, YOL061W
ribonucleoside triphosphate catabolic process	YDR091C, YML124C, YMR301C, YLR212C, YLR188W, YOR011W, YKR084C, YGR152C, YKL209C, YOR187W, YPL058C, YHR005C, YNL098C, YOR076C, YCR002C, YHR107C, YOR133W, YNL163C, YPL051W, YFL037W, YPR080W, YJL034W, YPL270W, YFL028C, YOL061W
purine ribonucleoside triphosphate catabolic process	YDR091C, YML124C, YMR301C, YLR212C, YLR188W, YOR011W, YKR084C, YGR152C, YKL209C, YOR187W, YPL058C, YHR005C, YNL098C, YOR076C, YCR002C, YHR107C, YOR133W, YNL163C, YPL051W, YFL037W, YPR080W, YJL034W, YPL270W, YFL028C, YOL061W
purine ribonucleoside catabolic process	YDR091C, YML124C, YMR301C, YLR212C, YLR188W, YOR011W, YKR084C, YGR152C, YKL209C, YOR187W, YPL058C, YHR005C, YNL098C, YOR076C, YCR002C, YHR107C, YOR133W, YNL163C, YPL051W, YFL037W, YPR080W, YJL034W, YPL270W, YFL028C, YOL061W
purine-containing compound metabolic process	YMR301C, YLR359W, YOR011W, YKR084C, YGR152C, YKL209C, YOR187W, YPL058C, YHR005C, YOR076C, YHR107C, YFL037W, YPR080W, YJR121W, YAR015W, YGR061C, YML124C, YDR091C, YLR212C, YLR188W, YMR300C, YPR118W, YGL234W, YMR120C, YKR038C, YKR080W, YDR531W, YML022W, YOR128C, YCR002C, YNL098C, YOR133W, YNL163C, YPL051W, YBR252W, YJR105W, YJL034W, YPL270W, YMR217W, YFL028C, YOL061W
nucleoside metabolic process	YML106W, YMR301C, YKL216W, YNR012W, YOR011W, YKR084C, YGR152C, YKL209C, YOR187W, YPL058C, YHR005C, YOR076C, YHR107C, YFL037W, YPR080W, YJR121W, YML124C, YDR091C, YLR212C, YLR188W, YMR300C, YPR118W, YKR038C, YBL068W, YLR209C, YMR271C, YDR531W, YML022W, YEL021W, YCR002C, YNL098C, YOR133W, YNL163C, YPL051W, YJR105W, YJL034W, YPL270W, YMR217W, YFL028C, YOL061W
glycosyl compound metabolic process	YML106W, YMR301C, YKL216W, YNR012W, YOR011W, YKR084C, YGR152C, YKL209C, YOR187W, YPL058C, YHR005C, YOR076C, YHR107C, YFL037W, YPR080W, YJR121W, YML124C, YDR091C, YLR212C, YLR188W, YMR300C, YPR118W, YKR038C, YBL068W, YLR209C, YMR271C, YDR531W, YML022W, YEL021W, YCR002C, YNL098C, YOR133W, YNL163C, YPL051W, YJR105W, YJL034W, YPL270W, YMR217W, YFL028C, YOL061W
cellular protein localization	YBL040C, YHR036W, YKL122C, YGL206C, YJR135W-A, YGR261C, YDR086C, YDL145C, YOL062C, YLR148W, YGL238W, YBR164C, YER110C, YGL137W, YER107C, YOR216C, YHR005C-A, YMR183C, YNL049C, YPL210C, YML105C, YBL037W, YPR125W, YER009W, YFR051C, YLR058C, YKL197C, YHR108W, YER157W, YIL109C, YPL051W, YNL301C, YJL034W, YJL024C
sulfur compound metabolic process	YGR144W, YJR024C, YAL012W, YPR118W, YNR058W, YPR121W, YOL049W, YNR057C, YDR158W, YOR143C, YER091C, YKR026C
RNA methylation	YOR239W, YCL054W, YBR236C, YBR061C
respiratory electron transport chain	YDR529C, YJL166W, YOL071W, YFR033C
establishment of organelle localization	YJL010C, YDR267C, YGL106W, YHR129C
protein localization to mitochondrion	YLR058C, YHR005C-A, YPR125W, YJR135W-A
establishment of protein localization to mitochondrion	YLR058C, YHR005C-A, YPR125W, YJR135W-A
GPI anchor metabolic process	YPL076W, YNR030W, YCR017C, YJL091C, YPR183W, YDR434W
glycolipid metabolic process	YPL076W, YNR030W, YCR017C, YJL091C, YPR183W, YDR434W
cell redox homeostasis	YPL017C, YOL088C, YDR518W, YLR364W, YLR043C, YDR098C
purine-containing compound catabolic process	YDR091C, YML124C, YMR301C, YLR212C, YLR188W, YOR011W, YKR084C, YGR152C, YKL209C, YOR187W, YPL058C, YHR005C, YNL098C, YCR002C, YOR076C, YHR107C, YOR133W, YNL163C, YPL051W, YFL037W, YBR252W, YPR080W, YJL034W, YPL270W, YFL028C, YOL061W
positive regulation of macromolecule biosynthetic process	YGR252W, YOR133W, YKR038C, YCL055W, YJR047C, YLR274W, YCL040W, YOL071W
response to stimulus	YLR452C, YBL023C, YNL093W, YML064C, YGR152C, YLR274W, YIR026C, YER173W, YDL059C, YHR005C, YLR383W, YPL194W, YNL218W, YBR164C, YOR049C, YLR262C, YMR106C, YFL047W, YNL082W, YOL090W, YGL045W, YOR360C, YFR031C, YML060W, YKL113C, YBL003C, YPL004C, YLL025W, YNL180C, YEL049W, YMR325W, YMR284W, YNL098C, YBR008C, YCL055W, YAL015C, YJL034W, YJR150C, YGL089C, YHR120W, YNL250W, YFL008W, YCR066W, YMR138W, YDL…
cellular macromolecule biosynthetic process	YOL121C, YER131W, YER056C-A, YGL245W, YBL023C, YNL261W, YDL093W, YDR471W, YKR060W, YMR121C, YLR274W, YIL150C, YLR318W, YPR102C, YML015C, YBR079C, YJR006W, YOR217W, YFR015C, YOL122C, YGR185C, YPR010C, YIL009C-A, YDR434W, YEL054C, YAR018C, YPR183W, YAL023C, YKL194C, YIR008C, YJR047C, YML062C, YNL248C, YBL076C, YOR340C, YHR164C, YIL078W, YJL091C, YPR033C, YLR103C, YBR101C, YOR187W, YNL247W, YGR199W,…
nucleobase-containing compound catabolic process	YDR091C, YML124C, YMR301C, YLR212C, YOR173W, YLR188W, YKL113C, YOR011W, YKR084C, YGR152C, YKL209C, YOR187W, YPL058C, YHR005C, YNL098C, YCR002C, YOR076C, YHR107C, YOR133W, YNL163C, YPL051W, YFL037W, YBR252W, YPR080W, YJL034W, YGR092W, YMR239C, YPL270W, YFL028C, YOL061W
purine ribonucleotide catabolic process	YDR091C, YML124C, YMR301C, YLR212C, YLR188W, YOR011W, YKR084C, YGR152C, YKL209C, YOR187W, YPL058C, YHR005C, YNL098C, YOR076C, YCR002C, YHR107C, YOR133W, YNL163C, YPL051W, YFL037W, YPR080W, YJL034W, YPL270W, YFL028C, YOL061W
nucleoside catabolic process	YDR091C, YML124C, YMR301C, YLR212C, YLR188W, YOR011W, YKR084C, YGR152C, YKL209C, YOR187W, YPL058C, YHR005C, YNL098C, YOR076C, YCR002C, YHR107C, YOR133W, YNL163C, YPL051W, YFL037W, YPR080W, YJL034W, YPL270W, YFL028C, YOL061W
ribonucleotide catabolic process	YDR091C, YML124C, YMR301C, YLR212C, YLR188W, YOR011W, YKR084C, YGR152C, YKL209C, YOR187W, YPL058C, YHR005C, YNL098C, YOR076C, YCR002C, YHR107C, YOR133W, YNL163C, YPL051W, YFL037W, YPR080W, YJL034W, YPL270W, YFL028C, YOL061W
ribonucleoside catabolic process	YDR091C, YML124C, YMR301C, YLR212C, YLR188W, YOR011W, YKR084C, YGR152C, YKL209C, YOR187W, YPL058C, YHR005C, YNL098C, YOR076C, YCR002C, YHR107C, YOR133W, YNL163C, YPL051W, YFL037W, YPR080W, YJL034W, YPL270W, YFL028C, YOL061W
glycosyl compound catabolic process	YDR091C, YML124C, YMR301C, YLR212C, YLR188W, YOR011W, YKR084C, YGR152C, YKL209C, YOR187W, YPL058C, YHR005C, YNL098C, YOR076C, YCR002C, YHR107C, YOR133W, YNL163C, YPL051W, YFL037W, YPR080W, YJL034W, YPL270W, YFL028C, YOL061W
cellular macromolecule localization	YBL040C, YHR036W, YKL122C, YGL206C, YJR135W-A, YGR261C, YDR086C, YDL145C, YOL062C, YLR148W, YGL238W, YBR164C, YER110C, YGL137W, YER107C, YOR216C, YHR005C-A, YMR183C, YNL049C, YPL210C, YML105C, YBL037W, YPR125W, YER009W, YFR051C, YLR058C, YKL197C, YHR108W, YER157W, YIL109C, YPL051W, YNL301C, YJL034W, YJL024C
glycerolipid metabolic process	YPL076W, YNR030W, YPR183W, YDR147W, YIL002C, YHR046C, YFR019W, YLR305C, YNL106C, YCR017C, YJL091C, YNL325C, YDR434W
purine-containing compound biosynthetic process	YOR128C, YMR300C, YGL234W, YMR120C, YLR359W, YJR105W, YJR121W, YKR080W, YAR015W, YMR217W, YGR061C, YDR531W, YML022W
regulation of actin polymerization or depolymerization	YBR234C, YKL013C
regulation of actin filament length	YBR234C, YKL013C
regulation of actin filament polymerization	YBR234C, YKL013C
regulation of protein polymerization	YBR234C, YKL013C
regulation of actin cytoskeleton organization	YBR234C, YKL013C
regulation of actin filament-based process	YBR234C, YKL013C
external encapsulating structure organization	YIR026C, YGR189C
cell wall organization	YIR026C, YGR189C
translational initiation	YMR309C, YBL013W, YKR059W, YBR084W, YMR260C
aromatic compound catabolic process	YDR091C, YML124C, YMR301C, YLR212C, YOR173W, YLR188W, YKL113C, YOR011W, YKR084C, YGR152C, YLR205C, YKL209C, YOR187W, YPL058C, YHR005C, YNL098C, YCR002C, YOR076C, YHR107C, YOR133W, YNL163C, YPL051W, YFL037W, YBR252W, YPR080W, YJL034W, YGR092W, YMR239C, YPL270W, YFL028C, YOL061W
establishment of protein localization	YCL008C, YBL040C, YHR036W, YKL122C, YNL093W, YMR079W, YGL206C, YJR135W-A, YGR261C, YDR086C, YNR065C, YDL145C, YOL062C, YLR148W, YGL238W, YBR164C, YER110C, YLR378C, YLR262C, YGL137W, YOR216C, YPL094C, YHR005C-A, YBR131W, YMR183C, YNL049C, YPL210C, YML105C, YBL037W, YPR125W, YGL210W, YER009W, YLR058C, YFR051C, YKL197C, YHR108W, YIL173W, YPL051W, YIL109C, YER157W, YER031C, YNL301C, YJL034W, YJL024C,…
regulation of biological quality	YHR020W, YMR301C, YBL076C, YBL040C, YPL017C, YDR518W, YBR234C, YKR038C, YPL160W, YIL009C-A, YDL220C, YKL013C, YMR284W, YLR364W, YOL088C, YMR106C, YLR043C, YDR098C
peroxisome organization	YKL197C, YMR204C, YDR329C
regulation of cell cycle process	YPR119W, YJL030W, YFR028C
positive regulation of cellular component organization	YJR047C, YBR234C, YKL013C
regulation of cellular protein metabolic process	YHR020W, YPR119W, YBL076C, YDL127W, YKL122C, YPL004C, YPL160W, YHR107C, YOR133W, YLR210W, YDR283C, YNL289W, YJR047C, YGR108W, YDL179W, YNL062C, YKR026C
ribonucleoside metabolic process	YML106W, YMR301C, YKL216W, YNR012W, YOR011W, YKR084C, YGR152C, YKL209C, YOR187W, YPL058C, YHR005C, YOR076C, YHR107C, YFL037W, YPR080W, YJR121W, YML124C, YDR091C, YLR212C, YLR188W, YPR118W, YKR038C, YDR531W, YML022W, YEL021W, YCR002C, YNL098C, YOR133W, YNL163C, YPL051W, YJR105W, YJL034W, YPL270W, YMR217W, YFL028C, YOL061W
glycerophospholipid biosynthetic process	YPL076W, YNR030W, YPR183W, YDR147W, YJL091C, YCR017C, YNL325C, YDR434W
cellular membrane organization	YHR005C-A, YHR036W, YPR125W, YJR135W-A
cell differentiation	YIR026C, YMR120C, YOL071W, YCL040W
membrane organization	YHR005C-A, YHR036W, YPR125W, YJR135W-A
intracellular protein transmembrane transport	YLR058C, YJL034W, YHR005C-A, YJR135W-A
cell wall organization or biogenesis	YNR067C, YIR026C, YLR144C, YGR189C
protein transmembrane transport	YLR058C, YJL034W, YHR005C-A, YJR135W-A
nucleoside triphosphate metabolic process	YDR091C, YML124C, YMR301C, YLR212C, YLR188W, YNR012W, YOR011W, YKR084C, YGR152C, YKL209C, YOR187W, YPL058C, YHR005C, YNL098C, YCR002C, YOR076C, YHR107C, YOR133W, YNL163C, YPL051W, YFL037W, YBR252W, YPR080W, YOR074C, YJL034W, YPL153C, YJR121W, YPL270W, YFL028C, YOL061W
homeostatic process	YMR301C, YMR284W, YPL017C, YDR518W, YLR364W, YKR038C, YIL009C-A, YDL220C, YOL088C, YMR106C, YLR043C, YDR098C
protein transport	YCL008C, YBL040C, YHR036W, YKL122C, YNL093W, YMR079W, YGL206C, YJR135W-A, YGR261C, YDR086C, YNR065C, YDL145C, YOL062C, YLR148W, YGL238W, YBR164C, YER110C, YLR378C, YLR262C, YGL137W, YOR216C, YPL094C, YHR005C-A, YBR131W, YMR183C, YNL049C, YPL210C, YML105C, YBL037W, YGL210W, YER009W, YLR058C, YFR051C, YKL197C, YHR108W, YIL173W, YPL051W, YIL109C, YER157W, YER031C, YNL301C, YJL034W, YJL024C, YJL049W,…
intracellular protein transport	YHR005C-A, YHR036W, YMR183C, YNL049C, YPL210C, YKL122C, YBL037W, YML105C, YGL206C, YJR135W-A, YER009W, YLR058C, YFR051C, YDR086C, YGR261C, YHR108W, YKL197C, YDL145C, YPL051W, YIL109C, YOL062C, YER157W, YLR148W, YGL238W, YNL301C, YJL034W, YBR164C, YER110C, YJL024C, YGL137W, YOR216C
cell communication	YNL090W, YLR452C, YOR360C, YCL032W, YDL240W, YMR138W, YLR305C, YNL093W, YML064C, YGR040W, YGR152C, YIR026C, YGL210W, YNL180C, YJL201W, YBR210W, YLR260W, YHR005C, YNL098C, YFL026W, YPL051W, YER031C, YOR094W, YBR164C, YLR262C, YGL089C, YDL235C, YFL047W, YPL242C
nuclear-transcribed mRNA catabolic process	YGR092W, YOR173W
mRNA catabolic process	YGR092W, YOR173W
one-carbon metabolic process	YLR058C, YKR080W
lipid transport	YGR037C, YAL026C
endocytosis	YOR094W, YPL004C
positive regulation of organelle organization	YBR234C, YKL013C
lipid catabolic process	YPR002W, YNL012W
regulation of cellular component size	YBR234C, YKL013C
regulation of protein complex assembly	YBR234C, YKL013C
regulation of cellular component biogenesis	YBR234C, YKL013C
positive regulation of translation	YJR047C, YOR133W
regulation of anatomical structure size	YBR234C, YKL013C
regulation of protein modification process	YPR119W, YDL127W, YHR107C, YLR210W, YNL289W, YGR108W, YPL004C, YDL179W
glycerolipid biosynthetic process	YPL076W, YNR030W, YPR183W, YDR147W, YJL091C, YCR017C, YNL325C, YDR434W
response to chemical stimulus	YJL034W, YPR187W, YPL110C, YGL089C, YBR008C, YCL055W
regulation of Ras protein signal transduction	YAL041W, YBL060W, YDL234C, YEL022W, YDR170C, YDL226C
ion transmembrane transport	YKL080W, YGR020C, YGL255W, YDL210W, YPL265W, YDR046C, YBR132C, YKR039W, YNL268W, YPL274W, YNL142W, YJR121W, YNL270C, YBR068C, YDR508C, YEL063C, YOR348C
cellular macromolecule metabolic process	YOL121C, YNR067C, YGR078C, YNL153C, YBL023C, YNL261W, YDR471W, YLR274W, YGR109W-B, YJR117W, YER173W, YLR383W, YPL194W, YGL236C, YNL119W, YLR002C, YFR005C, YOL090W, YGR185C, YKR038C, YLR022C, YBL003C, YPR010C, YIL009C-A, YDR267C, YLR243W, YEL054C, YMR284W, YAL025C, YAL023C, YKL194C, YOR287C, YNL061W, YDR519W, YJR036C, YFL008W, YAL058W, YBL076C, YCR066W, YHR164C, YGR278W, YJL091C, YEL003W, YLR103C,…
translational elongation	YJR047C, YKR057W, YKL081W, YOR187W, YPR080W
gene expression	YOL121C, YER131W, YER056C-A, YGL245W, YJL109C, YDR471W, YKR060W, YMR121C, YPR102C, YJR117W, YML015C, YGL236C, YBR079C, YNL119W, YDL227C, YLR276C, YDR449C, YOL122C, YGR185C, YKR038C, YLR022C, YPR010C, YDR267C, YEL054C, YAR018C, YAL025C, YLR105C, YAR008W, YKL194C, YJR047C, YOR287C, YNL061W, YJL087C, YLR066W, YIR022W, YML062C, YNL248C, YBL076C, YOR340C, YER126C, YLR068W, YIL078W, YPR033C, YBR101C, Y…
regulation of protein metabolic process	YHR020W, YPR119W, YBL076C, YDL127W, YKL122C, YPL004C, YPL160W, YHR107C, YOR133W, YLR210W, YDR283C, YNL289W, YJR047C, YGR108W, YDL179W, YNL062C, YKR026C
nucleoside biosynthetic process	YML106W, YEL021W, YKL216W, YNR012W, YJR105W, YJR121W, YMR217W, YML022W, YDR531W
ribonucleoside biosynthetic process	YML106W, YEL021W, YKL216W, YNR012W, YJR105W, YJR121W, YMR217W, YML022W, YDR531W
glycosyl compound biosynthetic process	YML106W, YEL021W, YKL216W, YNR012W, YJR105W, YJR121W, YMR217W, YML022W, YDR531W
protein targeting to mitochondrion	YLR058C, YHR005C-A, YJR135W-A
energy coupled proton transmembrane transport, against electrochemical gradient	YKL080W, YGR020C, YJR121W
ATP hydrolysis coupled proton transport	YKL080W, YGR020C, YJR121W
transcription initiation from RNA polymerase II promoter	YML015C, YKL028W
lipid localization	YGR037C, YAL026C
DNA-dependent transcription, initiation	YML015C, YER148W, YMR236W, YKL028W
chromatin organization	YBR245C, YNL059C, YPL001W, YGR252W, YPR179C, YGL194C, YBL003C, YBL008W, YDR224C, YLR274W, YDR440W, YPL235W, YPL086C, YKL112W
ATP catabolic process	YPL058C, YDR091C, YMR301C, YLR188W, YJL034W, YOR011W, YKL209C, YFL028C, YPL270W, YOL061W
protein peptidyl-prolyl isomerization	YDR519W, YJR032W, YLR216C
peptidyl-proline modification	YDR519W, YJR032W, YLR216C
positive regulation of cellular protein metabolic process	YJR047C, YHR107C, YOR133W
intracellular protein transmembrane import	YLR058C, YHR005C-A, YJR135W-A
positive regulation of protein metabolic process	YJR047C, YHR107C, YOR133W
metal ion transport	YBR295W, YOR334W, YGL255W, YOL130W, YLL018C-A, YNR013C, YOR079C, YPR125W
protein import	YLR058C, YHR005C-A, YJR135W-A, YER009W
organelle localization	YJL010C, YDR267C, YGL106W, YHR129C
protein-DNA complex assembly	YBL003C, YDR224C, YLR274W, YBL023C
macromolecule modification	YOL121C, YCL008C, YKL161C, YJR110W, YPL209C, YDL093W, YGL179C, YGL194C, YDL214C, YBR236C, YBR061C, YIR026C, YDL042C, YNL292W, YGR188C, YOL071W, YDR410C, YHR109W, YGL236C, YCR091W, YPL026C, YKL048C, YBR094W, YJR032W, YLR175W, YOR233W, YOL066C, YKR061W, YMR036C, YDR267C, YGR052W, YLR243W, YDR247W, YDR434W, YAR018C, YDL101C, YOR239W, YOR090C, YPR183W, YAL023C, YBR160W, YJR047C, YMR001C, YGR092W, YDR…
biological regulation	YBL040C, YGL162W, YBR198C, YBR234C, YML027W, YML064C, YIL101C, YLR274W, YOR028C, YKL013C, YOR003W, YJL030W, YHR005C, YCR065W, YBR164C, YLR262C, YER107C, YDR518W, YKR038C, YIL009C-A, YMR284W, YEL022W, YOR133W, YCL055W, YKL092C, YBR240C, YJR047C, YGL089C, YIR013C, YMR301C, YBL076C, YDL127W, YDR213W, YBL008W, YFR028C, YCR045C, YDR421W, YHR107C, YLR210W, YAL041W, YOR094W, YKL043W, YGR108W, YGL191W, Y…
purine nucleoside triphosphate metabolic process	YDR091C, YML124C, YMR301C, YLR212C, YLR188W, YOR011W, YKR084C, YGR152C, YKL209C, YOR187W, YPL058C, YHR005C, YNL098C, YCR002C, YOR076C, YHR107C, YOR133W, YNL163C, YPL051W, YFL037W, YBR252W, YPR080W, YJL034W, YJR121W, YPL270W, YFL028C, YOL061W
ribonucleoside triphosphate metabolic process	YDR091C, YML124C, YMR301C, YLR212C, YLR188W, YNR012W, YOR011W, YKR084C, YGR152C, YKL209C, YOR187W, YPL058C, YHR005C, YNL098C, YCR002C, YOR076C, YHR107C, YOR133W, YNL163C, YPL051W, YFL037W, YPR080W, YJL034W, YJR121W, YPL270W, YFL028C, YOL061W
ribosomal subunit export from nucleus	YJL010C, YDR267C
vacuolar transport	YBR164C, YJL024C
regulation of mitotic cell cycle	YJL030W, YFR028C
nicotinamide nucleotide biosynthetic process	YNL129W, YJR025C
pyridine nucleotide biosynthetic process	YNL129W, YJR025C
NAD metabolic process	YJR025C, YMR145C
ribosome localization	YJL010C, YDR267C
establishment of ribosome localization	YJL010C, YDR267C
ribonucleoprotein complex localization	YJL010C, YDR267C
ribonucleoprotein complex export from nucleus	YJL010C, YDR267C
rRNA-containing ribonucleoprotein complex export from nucleus	YJL010C, YDR267C
reactive oxygen species metabolic process	YLR377C, YJR104C
purine nucleoside metabolic process	YDR091C, YML124C, YMR301C, YLR212C, YLR188W, YPR118W, YKR038C, YOR011W, YKR084C, YGR152C, YKL209C, YDR531W, YOR187W, YML022W, YPL058C, YHR005C, YNL098C, YCR002C, YOR076C, YHR107C, YOR133W, YNL163C, YPL051W, YFL037W, YPR080W, YJR105W, YJL034W, YJR121W, YOL061W, YFL028C, YMR217W, YPL270W
purine ribonucleoside metabolic process	YDR091C, YML124C, YMR301C, YLR212C, YLR188W, YPR118W, YKR038C, YOR011W, YKR084C, YGR152C, YKL209C, YDR531W, YOR187W, YML022W, YPL058C, YHR005C, YNL098C, YCR002C, YOR076C, YHR107C, YOR133W, YNL163C, YPL051W, YFL037W, YPR080W, YJR105W, YJL034W, YJR121W, YOL061W, YFL028C, YMR217W, YPL270W
regulation of biological process	YGL162W, YBR198C, YBR234C, YML027W, YML064C, YIL101C, YLR274W, YOR028C, YKL013C, YOR003W, YJL030W, YHR005C, YCR065W, YBR164C, YLR262C, YER107C, YDR518W, YKR038C, YEL022W, YOR133W, YCL055W, YKL092C, YBR240C, YJR047C, YGL089C, YIR013C, YBL076C, YDL127W, YDR213W, YBL008W, YFR028C, YCR045C, YDR421W, YHR107C, YLR210W, YAL041W, YOR094W, YKL043W, YGR108W, YGL191W, YBR297W, YFL033C, YNL090W, YPR119W, YPL…
mRNA processing	YML062C, YIR009W, Q0055, YHR086W, YMR125W, YBL026W, YNL222W, YDL087C, YBR236C, YDL209C
response to stress	YFL008W, YCR066W, YBL023C, YLR274W, YGR213C, YBR244W, YOR386W, YER173W, YDL059C, YLR383W, YMR224C, YPL194W, YLR265C, YNL218W, YCR014C, YOR049C, YMR106C, YER118C, YMR048W, YNL082W, YOL090W, YOL034W, YDL154W, YFR031C, YML060W, YKL026C, YKL113C, YBL003C, YPL004C, YER185W, YLL025W, YJR144W, YEL049W, YPL235W, YKL112W, YMR325W, YMR284W, YDL164C, YJL034W, YAL015C, YJR150C, YER041W, YPL153C, YHR120W, YNL…
regulation of cellular process	YLR452C, YGL162W, YBR198C, YBR234C, YKL122C, YMR019W, YNL093W, YML027W, YGL194C, YML064C, YDL234C, YMR135C, YOL028C, YIL101C, YPL160W, YGR152C, YLR274W, YDR170C, YIR026C, YDL042C, YOR028C, YOL071W, YKL013C, YGL151W, YJL030W, YKR023W, YHR005C, YGR104C, YLR014C, YCR065W, YBR164C, YLR262C, YIR017C, YDL209C, YFL052W, YFL047W, YBR253W, YER107C, YEL032W, YOR360C, YDR518W, YKR038C, YPL004C, YHR041C, YNL…
macromolecule metabolic process	YOL121C, YNR067C, YGR078C, YNL153C, YBL023C, YNL261W, YDR471W, YLR274W, YGR109W-B, YJR117W, YOR003W, YER173W, YLR383W, YPL194W, YGL236C, YNL119W, YLR002C, YFR005C, YOL090W, YGR185C, YKR038C, YLR022C, YBL003C, YPR010C, YIL009C-A, YDR267C, YLR243W, YEL054C, YMR284W, YAL025C, YAL023C, YKL194C, YOR287C, YNL061W, YDR519W, YJR036C, YFL008W, YGL085W, YAL058W, YBL076C, YCR066W, YHR164C, YGR278W, YJL091C,…
nucleoside triphosphate biosynthetic process	YPL153C, YJR121W, YNR012W, YOR074C
cellular response to chemical stimulus	YPL110C, YGL089C, YCL055W
cellular protein modification process	YOL121C, YCL008C, YKL161C, YJR110W, YPL209C, YDL093W, YGL179C, YGL194C, YDL214C, YIR026C, YDL042C, YGR188C, YOL071W, YDR410C, YHR109W, YCR091W, YPL026C, YKL048C, YBR094W, YJR032W, YOR233W, YKR061W, YMR036C, YGR052W, YLR243W, YDR247W, YDR434W, YAR018C, YDL101C, YOR090C, YPR183W, YAL023C, YBR160W, YJR047C, YMR001C, YGR092W, YDR519W, YNL298W, YDL141W, YJR036C, YLR129W, YLR096W, YBL013W, YPL148C, YJL…
protein modification process	YOL121C, YCL008C, YKL161C, YJR110W, YPL209C, YDL093W, YGL179C, YGL194C, YDL214C, YIR026C, YDL042C, YGR188C, YOL071W, YDR410C, YHR109W, YCR091W, YPL026C, YKL048C, YBR094W, YJR032W, YOR233W, YKR061W, YMR036C, YGR052W, YLR243W, YDR247W, YDR434W, YAR018C, YDL101C, YOR090C, YPR183W, YAL023C, YBR160W, YJR047C, YMR001C, YGR092W, YDR519W, YNL298W, YDL141W, YJR036C, YLR129W, YLR096W, YBL013W, YPL148C, YJL…
regulation of catalytic activity	YCR045C, YOR003W, YPR119W, YDL127W, YHR107C, YDL226C, YLR210W, YNL289W, YDL234C, YPL004C, YGR108W, YGL191W, YNL015W, YDL179W, YKR026C
purine ribonucleoside triphosphate metabolic process	YDR091C, YML124C, YMR301C, YLR212C, YLR188W, YOR011W, YKR084C, YGR152C, YKL209C, YOR187W, YPL058C, YHR005C, YNL098C, YCR002C, YOR076C, YHR107C, YOR133W, YNL163C, YPL051W, YFL037W, YPR080W, YJL034W, YJR121W, YPL270W, YFL028C, YOL061W
pyridine-containing compound biosynthetic process	YNL129W, YJR025C
protein phosphorylation	YOL121C, YKL161C, YLR096W, YOR233W, YPL209C, YGL179C, YDL214C, YGR040W, YGR188C, YGR052W, YDR247W, YCR008W, YOL113W, YAR018C, YDL101C, YOL016C, YKL101W, YCR091W, YDR283C, YKL048C, YPL026C, YBR160W, YMR001C, YGR092W, YJL095W, YPL153C, YNL298W, YKL116C, YFR014C
electron transport chain	YDR529C, YJL166W, YOL071W, YFR033C, Q0055
regulation of molecular function	YCR045C, YOR003W, YPR119W, YDL127W, YHR107C, YDL226C, YLR210W, YNL289W, YDL234C, YPL004C, YGR108W, YGL191W, YNL015W, YDL179W, YKR026C
regulation of organelle organization	YPR119W, YJL030W, YBR234C, YKL013C
protein-DNA complex subunit organization	YBL003C, YDR224C, YLR274W, YBL023C
regulation of biosynthetic process	YGL162W, YBR198C, YKL122C, YMR019W, YML027W, YGL194C, YMR135C, YOL028C, YIL101C, YPL160W, YLR274W, YDL042C, YOR028C, YOL071W, YGL151W, YKR023W, YGR104C, YLR014C, YCR065W, YIR017C, YFL052W, YBR253W, YEL032W, YKR038C, YHR041C, YKL109W, YCR106W, YOR133W, YCL055W, YBR240C, YJR047C, YPR009W, YIR013C, YKR026C, YNL062C, YHR084W, YBL076C, YDR213W, YJL110C, YBL008W, YDR421W, YKR064W, YOR094W, YKL043W, YPR…
regulation of cellular biosynthetic process	YGL162W, YBR198C, YKL122C, YMR019W, YML027W, YGL194C, YMR135C, YOL028C, YIL101C, YPL160W, YLR274W, YDL042C, YOR028C, YOL071W, YGL151W, YKR023W, YGR104C, YLR014C, YCR065W, YIR017C, YFL052W, YBR253W, YEL032W, YKR038C, YHR041C, YKL109W, YCR106W, YOR133W, YCL055W, YBR240C, YJR047C, YPR009W, YIR013C, YKR026C, YNL062C, YHR084W, YBL076C, YDR213W, YJL110C, YBL008W, YDR421W, YKR064W, YOR094W, YKL043W, YPR…
nucleosome assembly	YBL003C, YDR224C
chromatin assembly	YBL003C, YDR224C
mitochondrion organization	YLR058C, YHR005C-A, YDR529C, YPL189C-A, YGL143C, YLL018C-A, YJR144W, YBL080C, YPR125W, YJR135W-A, YMR241W
organic substance catabolic process	YOL056W, YIR029W, YDL219W, YHR163W, YOR011W, YGL240W, YGR152C, YOL038W, YHR005C, YDR321W, YFL037W, YIR032C, YDR371W, YFR005C, YJL130C, YFR010W, YML124C, YLR212C, YKL113C, YDR181C, YNL012W, YMR205C, YNL098C, YLR446W, YOR133W, YNL163C, YMR145C, YGR043C, YBR252W, YJL034W, YGR092W, YMR323W, YDL022W, YGR019W, YPL270W, YIR027C, YMR301C, YGR248W, YKR084C, YKL209C, YLR205C, YHR183W, YHR174W, YOR187W, YPL…
mRNA metabolic process	YML062C, YIR009W, YOR173W, Q0055, YHR086W, YMR125W, YBL026W, YNL222W, YGR092W, YDL087C, YBR236C, YDL209C
regulation of macromolecule metabolic process	YGL162W, YBR198C, YKL122C, YMR019W, YML027W, YGL194C, YOL028C, YIL101C, YPL160W, YLR274W, YDL042C, YOR028C, YOL071W, YGL151W, YKR023W, YGR104C, YLR014C, YCR065W, YIR017C, YDL209C, YFL052W, YBR253W, YEL032W, YKR038C, YPL004C, YHR041C, YKL109W, YCR106W, YOR133W, YCL055W, YBR240C, YJR047C, YPR009W, YDL179W, YIR013C, YKR026C, YNL062C, YHR084W, YDL127W, YBL076C, YDR213W, YJL110C, YBL008W, YDR421W, YHR…
regulation of macromolecule biosynthetic process	YHR084W, YBL076C, YGL162W, YBR198C, YJL110C, YKL122C, YMR019W, YDR213W, YML027W, YGL194C, YOL028C, YIL101C, YBL008W, YPL160W, YLR274W, YDL042C, YOR028C, YOL071W, YGL151W, YDR421W, YKR023W, YKR064W, YGR104C, YLR014C, YCR065W, YPR070W, YKL043W, YIR017C, YFL052W, YBR297W, YMR048W, YBR253W, YHR020W, YEL032W, YMR112C, YPL001W, YOR337W, YGR252W, YKR038C, YBR088C, YHR124W, YHR041C, YPL235W, YCL040W, YKL…
regulation of cellular macromolecule biosynthetic process	YHR084W, YBL076C, YGL162W, YBR198C, YJL110C, YKL122C, YMR019W, YDR213W, YML027W, YGL194C, YOL028C, YIL101C, YBL008W, YPL160W, YLR274W, YDL042C, YOR028C, YOL071W, YGL151W, YDR421W, YKR023W, YKR064W, YGR104C, YLR014C, YCR065W, YPR070W, YKL043W, YIR017C, YFL052W, YBR297W, YMR048W, YBR253W, YHR020W, YEL032W, YMR112C, YPL001W, YOR337W, YGR252W, YKR038C, YBR088C, YHR124W, YHR041C, YPL235W, YCL040W, YKL…
regulation of cellular component organization	YJR047C, YPR119W, YJL030W, YBR234C, YKL013C
regulation of gene expression	YHR084W, YBL076C, YGL162W, YBR198C, YJL110C, YKL122C, YMR019W, YDR213W, YML027W, YGL194C, YOL028C, YIL101C, YBL008W, YPL160W, YLR274W, YDL042C, YOR028C, YOL071W, YGL151W, YDR421W, YKR023W, YKR064W, YGR104C, YLR014C, YCR065W, YPR070W, YKL043W, YIR017C, YDL209C, YFL052W, YBR297W, YBR253W, YHR020W, YEL032W, YMR112C, YPL001W, YOR337W, YGR252W, YKR038C, YHR124W, YHR041C, YPL235W, YCL040W, YKL112W, YKL…
regulation of phosphate metabolic process	YPR119W, YDL127W, YHR107C, YDL226C, YLR210W, YNL289W, YOR094W, YDL234C, YPL004C, YGR108W, YDL179W
regulation of phosphorus metabolic process	YPR119W, YDL127W, YHR107C, YDL226C, YLR210W, YNL289W, YOR094W, YDL234C, YPL004C, YGR108W, YDL179W
chromatin assembly or disassembly	YBL003C, YDR224C
regulation of RNA metabolic process	YHR084W, YGL162W, YBR198C, YJL110C, YMR019W, YDR213W, YML027W, YGL194C, YOL028C, YIL101C, YBL008W, YLR274W, YDL042C, YOR028C, YOL071W, YGL151W, YDR421W, YKR023W, YKR064W, YGR104C, YLR014C, YCR065W, YPR070W, YKL043W, YIR017C, YDL209C, YFL052W, YBR297W, YBR253W, YEL032W, YMR112C, YPL001W, YOR337W, YGR252W, YKR038C, YHR124W, YHR041C, YPL235W, YCL040W, YKL112W, YKL028W, YKR034W, YKL109W, YCR106W, YCL…
response to oxidative stress	YBR244W, YKL026C
nucleosome organization	YBL003C, YDR224C
regulation of transcription, DNA-dependent	YHR084W, YGL162W, YBR198C, YJL110C, YMR019W, YDR213W, YML027W, YGL194C, YOL028C, YIL101C, YBL008W, YLR274W, YDL042C, YOR028C, YOL071W, YGL151W, YDR421W, YKR023W, YKR064W, YGR104C, YLR014C, YCR065W, YPR070W, YKL043W, YIR017C, YFL052W, YBR297W, YBR253W, YEL032W, YMR112C, YPL001W, YOR337W, YGR252W, YKR038C, YHR124W, YHR041C, YPL235W, YCL040W, YKL112W, YKL028W, YKR034W, YKL109W, YCR106W, YCL055W, YBR…
regulation of RNA biosynthetic process	YHR084W, YGL162W, YBR198C, YJL110C, YMR019W, YDR213W, YML027W, YGL194C, YOL028C, YIL101C, YBL008W, YLR274W, YDL042C, YOR028C, YOL071W, YGL151W, YDR421W, YKR023W, YKR064W, YGR104C, YLR014C, YCR065W, YPR070W, YKL043W, YIR017C, YFL052W, YBR297W, YBR253W, YEL032W, YMR112C, YPL001W, YOR337W, YGR252W, YKR038C, YHR124W, YHR041C, YPL235W, YCL040W, YKL112W, YKL028W, YKR034W, YKL109W, YCR106W, YCL055W, YBR…
regulation of metabolic process	YGL162W, YBR198C, YKL122C, YMR019W, YML027W, YGL194C, YDL234C, YMR135C, YOL028C, YIL101C, YPL160W, YLR274W, YDL042C, YOR028C, YOL071W, YGL151W, YOR003W, YKR023W, YGR104C, YLR014C, YCR065W, YNL218W, YIR017C, YDL209C, YFL052W, YBR253W, YEL032W, YKR038C, YPL004C, YHR041C, YKL109W, YCR106W, YOR133W, YCL055W, YBR240C, YJR047C, YPR009W, YNL015W, YDL179W, YIR013C, YKR026C, YNL062C, YHR084W, YBL076C, YDL…
ATP metabolic process	YPL058C, YDR091C, YMR301C, YLR188W, YJL034W, YOR011W, YJR121W, YKL209C, YFL028C, YPL270W, YOL061W
cellular homeostasis	YPL017C, YOL088C, YDR518W, YLR364W, YLR043C, YDR098C
regulation of Ras GTPase activity	YDL234C, YDL226C
regulation of cellular metabolic process	YGL162W, YBR198C, YKL122C, YMR019W, YML027W, YGL194C, YDL234C, YMR135C, YOL028C, YIL101C, YPL160W, YLR274W, YDL042C, YOR028C, YOL071W, YGL151W, YKR023W, YGR104C, YLR014C, YCR065W, YIR017C, YDL209C, YFL052W, YBR253W, YEL032W, YKR038C, YPL004C, YHR041C, YKL109W, YCR106W, YOR133W, YCL055W, YBR240C, YJR047C, YPR009W, YDL179W, YIR013C, YKR026C, YNL062C, YHR084W, YDL127W, YBL076C, YDL226C, YDR213W, YJL…
regulation of primary metabolic process	YGL162W, YBR198C, YKL122C, YMR019W, YML027W, YGL194C, YDL234C, YMR135C, YOL028C, YIL101C, YPL160W, YLR274W, YDL042C, YOR028C, YOL071W, YGL151W, YKR023W, YGR104C, YLR014C, YCR065W, YIR017C, YDL209C, YFL052W, YBR253W, YEL032W, YKR038C, YPL004C, YHR041C, YKL109W, YCR106W, YOR133W, YCL055W, YBR240C, YJR047C, YPR009W, YDL179W, YIR013C, YKR026C, YNL062C, YHR084W, YDL127W, YBL076C, YDL226C, YDR213W, YJL…
catabolic process	YOL056W, YNR067C, YIR029W, YDL219W, YHR163W, YOR011W, YGL240W, YGR152C, YOL038W, YHR005C, YDR321W, YFL037W, YIR032C, YDR371W, YFR005C, YJL130C, YFR010W, YML124C, YLR212C, YKL113C, YDR181C, YNL012W, YMR205C, YNL098C, YLR446W, YLR144C, YOR133W, YMR145C, YNL163C, YGR043C, YBR252W, YJL034W, YGR092W, YMR323W, YDL022W, YGR019W, YPL270W, YIR027C, YMR301C, YGR248W, YKR084C, YKL209C, YLR205C, YHR183W, YOR…
purine nucleoside biosynthetic process	YJR105W, YJR121W, YMR217W, YDR531W, YML022W
purine ribonucleoside biosynthetic process	YJR105W, YJR121W, YMR217W, YDR531W, YML022W
cation transport	YBR295W, YDR040C, YAL026C, YNR013C, YOR079C, YPR125W, YFL022C, YGL006W, YKL080W, YGR020C, YOR334W, YGL255W, YNR039C, YOR271C, YMR177W, YOL130W, YLL018C-A, YJR121W, YNL142W
ribonucleoside triphosphate biosynthetic process	YJR121W, YNR012W
regulation of GTP catabolic process	YDL234C, YDL226C
positive regulation of catalytic activity	YDL234C, YHR107C
regulation of GTPase activity	YDL234C, YDL226C
positive regulation of molecular function	YDL234C, YHR107C
cellular catabolic process	YIR027C, YMR301C, YNR067C, YIR029W, YDL219W, YOR011W, YKR084C, YGL240W, YGR152C, YLR205C, YKL209C, YOR187W, YOL038W, YPL058C, YHR005C, YOR076C, YDR321W, YHR107C, YFL037W, YPR080W, YIR032C, YJR099W, YFR005C, YJL130C, YFR010W, YML124C, YDR091C, YLR212C, YOR173W, YLR188W, YBR131W, YKL113C, YDR181C, YNL012W, YPR002W, YNL098C, YCR002C, YLR144C, YLR142W, YOR133W, YNL163C, YPL051W, YBR252W, YMR189W, YJL…
ubiquitin-dependent protein catabolic process	YJR099W, YFR010W, YJL034W, YGL240W, YFR005C, YDR181C, YOL038W
modification-dependent protein catabolic process	YJR099W, YFR010W, YJL034W, YGL240W, YFR005C, YDR181C, YOL038W
modification-dependent macromolecule catabolic process	YJR099W, YFR010W, YJL034W, YGL240W, YFR005C, YDR181C, YOL038W
regulation of nucleobase-containing compound metabolic process	YHR084W, YGL162W, YBR198C, YDL226C, YJL110C, YMR019W, YDR213W, YML027W, YGL194C, YDL234C, YOL028C, YIL101C, YBL008W, YLR274W, YDL042C, YOR028C, YOL071W, YGL151W, YDR421W, YKR023W, YKR064W, YGR104C, YLR014C, YCR065W, YPR070W, YKL043W, YIR017C, YDL209C, YFL052W, YBR297W, YMR048W, YBR253W, YEL032W, YMR112C, YPL001W, YOR337W, YGR252W, YKR038C, YHR124W, YBR088C, YHR041C, YPL235W, YCL040W, YKL112W, YKL…
regulation of nitrogen compound metabolic process	YHR084W, YGL162W, YBR198C, YDL226C, YJL110C, YMR019W, YDR213W, YML027W, YGL194C, YDL234C, YOL028C, YIL101C, YBL008W, YLR274W, YDL042C, YOR028C, YOL071W, YGL151W, YDR421W, YKR023W, YKR064W, YGR104C, YLR014C, YCR065W, YPR070W, YKL043W, YIR017C, YDL209C, YFL052W, YBR297W, YMR048W, YBR253W, YEL032W, YMR112C, YPL001W, YOR337W, YGR252W, YKR038C, YHR124W, YBR088C, YHR041C, YPL235W, YCL040W, YKL112W, YKL…
hydrogen transport	YKL080W, YGR020C, YJR121W, YPR125W
proton transport	YKL080W, YGR020C, YJR121W, YPR125W
regulation of nucleoside metabolic process	YDL234C, YDL226C
regulation of nucleotide catabolic process	YDL234C, YDL226C
regulation of purine nucleotide catabolic process	YDL234C, YDL226C
regulation of purine nucleotide metabolic process	YDL234C, YDL226C
regulation of cellular catabolic process	YDL234C, YDL226C
regulation of hydrolase activity	YDL234C, YDL226C
cellular macromolecule catabolic process	YFR010W, YOR173W, YKL113C, YJR099W, YJL034W, YGR092W, YGL240W, YMR239C, YDR181C, YFR005C, YOL038W
translation	YOL121C, YER131W, YER056C-A, YGL245W, YLR060W, YDR471W, YKR060W, YPL160W, YMR121C, YDR268W, YPR102C, YKR057W, YBR079C, YKL006W, YOL122C, YDR023W, YJL190C, YGR185C, YPL081W, YBL080C, YEL054C, YOL097C, YAR018C, YPR047W, YKL194C, YDL082W, YJR047C, YNL301C, YFL034C-A, YBL076C, YGR125W, YIL078W, YBL013W, YPR033C, YLR367W, YFL022C, YBR101C, YOR204W, YOR187W, YNL247W, YOR167C, YPR080W, YKR059W, YNL162W,…
regulation of nucleotide metabolic process	YDL234C, YDL226C
monovalent inorganic cation transport	YKL080W, YGR020C, YNR013C, YJR121W, YNL142W, YPR125W
proteolysis	YFR010W, YBR074W, YIR022W, YGR105W, YOL057W, YNR020C, YFR018C, YGL240W, YDR181C, YPR122W, YOL038W, YHR024C, YCR045C, YGL259W, YJR117W, YOR003W, YKL103C, YIR039C, YLR389C, YJR099W, YJL034W, YIL015W, YFR005C, YCL057W
regulation of catabolic process	YDL234C, YDL226C
cellular protein catabolic process	YJR099W, YFR010W, YJL034W, YGL240W, YFR005C, YDR181C, YOL038W
proteolysis involved in cellular protein catabolic process	YJR099W, YFR010W, YJL034W, YGL240W, YFR005C, YDR181C, YOL038W
macromolecule catabolic process	YFR010W, YOR173W, YKL113C, YJR099W, YDR371W, YJL034W, YGR092W, YGL240W, YMR239C, YDR181C, YFR005C, YOL038W
cellular protein metabolic process	YOL121C, YER131W, YKL161C, YER056C-A, YGL245W, YGR078C, YNL153C, YPL209C, YDL093W, YGL179C, YDR471W, YKR060W, YMR121C, YGR188C, YOL038W, YPR102C, YJR117W, YDR410C, YCR091W, YBR079C, YPL026C, YBR094W, YFR005C, YOL122C, YFR010W, YGR185C, YLR243W, YDR434W, YEL054C, YAR018C, YPR183W, YAL023C, YKL194C, YJR047C, YJL034W, YMR001C, YGR092W, YDR519W, YJR036C, YLR066W, YIR022W, YAL058W, YBL076C, YIL078W, Y…
protein catabolic process	YJR099W, YFR010W, YJL034W, YGL240W, YFR005C, YDR181C, YOL038W
protein metabolic process	YOL121C, YER131W, YKL161C, YER056C-A, YGL245W, YGR078C, YNL153C, YPL209C, YDL093W, YOL057W, YGL179C, YDR471W, YKR060W, YMR121C, YGR188C, YOL038W, YPR102C, YJR117W, YOR003W, YDR410C, YCR091W, YBR079C, YPL026C, YDL227C, YBR094W, YFR005C, YOL122C, YFR010W, YGR185C, YGR105W, YLR243W, YDR434W, YEL054C, YAR018C, YPR183W, YAL023C, YKL194C, YJR047C, YJL034W, YMR001C, YGR092W, YDR519W, YJR036C, YLR066W, Y…
