# Supplementary material for: Overexpression of a Water-Forming NADH Oxidase Improves the Metabolism and Stress Tolerance of Saccharomyces cerevisiae in Aerobic Fermentation
Source: Front Microbiol. 2016 Sep 13;7:1427. doi: 10.3389/fmicb.2016.01427 (PMC5020133; doi:10.3389/fmicb.2016.01427)
Supplement: ADDITIONAL FILE S5 — KEGG pathway analysis for CMP and NMP cells. [file Data_Sheet_5.XLSX]

## Sheet: CMP-vs-NMP
#	Pathway	DEGs with pathway annotation (540)	All genes with pathway annotation (3778)	Pvalue	Qvalue	Pathway ID
1	Ribosome biogenesis in eukaryotes	31 (5.74%)	80 (2.12%)	4.24555e-08	3.82099e-06	ko03008
2	Cell cycle - yeast	48 (8.89%)	167 (4.42%)	5.57179e-07	2.50731e-05	ko04111
3	Meiosis - yeast	39 (7.22%)	163 (4.31%)	0.000548261	0.0164478	ko04113
4	Pyrimidine metabolism	21 (3.89%)	85 (2.25%)	0.00695204	0.156421	ko00240
5	RNA polymerase	10 (1.85%)	34 (0.9%)	0.0170913	0.307643	ko03020
6	Propanoate metabolism	15 (2.78%)	61 (1.61%)	0.0217526	0.322131	ko00640
7	Starch and sucrose metabolism	15 (2.78%)	62 (1.64%)	0.0250546	0.322131	ko00500
8	DNA replication	10 (1.85%)	37 (0.98%)	0.0305698	0.343911	ko03030
9	Valine, leucine and isoleucine biosynthesis	5 (0.93%)	15 (0.4%)	0.0513279	0.461714	ko00290
10	Mismatch repair	7 (1.3%)	25 (0.66%)	0.0553459	0.461714	ko03430
11	Arginine and proline metabolism	9 (1.67%)	36 (0.95%)	0.0615619	0.461714	ko00330
12	Galactose metabolism	9 (1.67%)	36 (0.95%)	0.0615619	0.461714	ko00052
13	Valine, leucine and isoleucine degradation	13 (2.41%)	59 (1.56%)	0.0693262	0.479951	ko00280
14	Biotin metabolism	3 (0.56%)	8 (0.21%)	0.0934653	0.575888	ko00780
15	Selenocompound metabolism	4 (0.74%)	13 (0.34%)	0.10238	0.575888	ko00450
16	Pentose and glucuronate interconversions	4 (0.74%)	13 (0.34%)	0.10238	0.575888	ko00040
17	Glycine, serine and threonine metabolism	8 (1.48%)	35 (0.93%)	0.11606	0.609359	ko00260
18	Inositol phosphate metabolism	13 (2.41%)	66 (1.75%)	0.139187	0.609359	ko00562
19	Glyoxylate and dicarboxylate metabolism	7 (1.3%)	31 (0.82%)	0.143529	0.609359	ko00630
20	Lysine degradation	5 (0.93%)	20 (0.53%)	0.146174	0.609359	ko00310
21	Ascorbate and aldarate metabolism	2 (0.37%)	5 (0.13%)	0.151816	0.609359	ko00053
22	beta-Alanine metabolism	12 (2.22%)	61 (1.61%)	0.152346	0.609359	ko00410
23	Riboflavin metabolism	4 (0.74%)	15 (0.4%)	0.155725	0.609359	ko00740
24	RNA degradation	15 (2.78%)	83 (2.2%)	0.198305	0.743644	ko03018
25	Purine metabolism	23 (4.26%)	136 (3.6%)	0.21902	0.751357	ko00230
26	N-Glycan biosynthesis	7 (1.3%)	35 (0.93%)	0.225407	0.751357	ko00510
27	Alanine, aspartate and glutamate metabolism	7 (1.3%)	35 (0.93%)	0.225407	0.751357	ko00250
28	Phenylalanine, tyrosine and tryptophan biosynthesis	4 (0.74%)	18 (0.48%)	0.249858	0.781925	ko00400
29	Histidine metabolism	5 (0.93%)	24 (0.64%)	0.252079	0.781925	ko00340
30	C5-Branched dibasic acid metabolism	1 (0.19%)	2 (0.05%)	0.265468	0.781925	ko00660
31	Spliceosome	15 (2.78%)	88 (2.33%)	0.26933	0.781925	ko03040
32	RNA transport	17 (3.15%)	103 (2.73%)	0.297677	0.837218	ko03013
33	Biosynthesis of secondary metabolites	49 (9.07%)	319 (8.44%)	0.309211	0.843303	ko01110
34	Glycerolipid metabolism	5 (0.93%)	27 (0.71%)	0.340859	0.902274	ko00561
35	Amino sugar and nucleotide sugar metabolism	7 (1.3%)	41 (1.09%)	0.36887	0.948522	ko00520
36	Metabolic pathways	124 (22.96%)	858 (22.71%)	0.458999	0.999614	ko01100
37	Ether lipid metabolism	2 (0.37%)	11 (0.29%)	0.480664	0.999614	ko00565
38	Cysteine and methionine metabolism	6 (1.11%)	39 (1.03%)	0.491704	0.999614	ko00270
39	Pyruvate metabolism	7 (1.3%)	46 (1.22%)	0.492596	0.999614	ko00620
40	Porphyrin and chlorophyll metabolism	3 (0.56%)	19 (0.5%)	0.524098	0.999614	ko00860
41	Vitamin B6 metabolism	2 (0.37%)	12 (0.32%)	0.528809	0.999614	ko00750
42	Steroid biosynthesis	3 (0.56%)	20 (0.53%)	0.560476	0.999614	ko00100
43	Sphingolipid metabolism	2 (0.37%)	13 (0.34%)	0.573828	0.999614	ko00600
44	Nucleotide excision repair	6 (1.11%)	43 (1.14%)	0.592439	0.999614	ko03420
45	ABC transporters	3 (0.56%)	21 (0.56%)	0.59512	0.999614	ko02010
46	Various types of N-glycan biosynthesis	5 (0.93%)	36 (0.95%)	0.600714	0.999614	ko00513
47	mRNA surveillance pathway	8 (1.48%)	59 (1.56%)	0.621764	0.999614	ko03015
48	Pantothenate and CoA biosynthesis	3 (0.56%)	22 (0.58%)	0.627937	0.999614	ko00770
49	Fatty acid metabolism	3 (0.56%)	22 (0.58%)	0.627937	0.999614	ko00071
50	Other types of O-glycan biosynthesis	2 (0.37%)	15 (0.4%)	0.654212	0.999614	ko00514
51	Phenylalanine metabolism	2 (0.37%)	15 (0.4%)	0.654212	0.999614	ko00360
52	Glycolysis / Gluconeogenesis	8 (1.48%)	62 (1.64%)	0.678997	0.999614	ko00010
53	Lysine biosynthesis	2 (0.37%)	16 (0.42%)	0.68964	0.999614	ko00300
54	Nitrogen metabolism	4 (0.74%)	32 (0.85%)	0.69109	0.999614	ko00910
55	Natural killer cell mediated cytotoxicity	1 (0.19%)	8 (0.21%)	0.709209	0.999614	ko04650
56	Fatty acid biosynthesis	1 (0.19%)	8 (0.21%)	0.709209	0.999614	ko00061
57	Aminoacyl-tRNA biosynthesis	5 (0.93%)	41 (1.09%)	0.717318	0.999614	ko00970
58	Sulfur metabolism	2 (0.37%)	17 (0.45%)	0.722026	0.999614	ko00920
59	Sulfur relay system	1 (0.19%)	9 (0.24%)	0.75086	0.999614	ko04122
60	Phosphatidylinositol signaling system	3 (0.56%)	27 (0.71%)	0.763819	0.999614	ko04070
61	Terpenoid backbone biosynthesis	2 (0.37%)	20 (0.53%)	0.802468	0.999614	ko00900
62	One carbon pool by folate	2 (0.37%)	20 (0.53%)	0.802468	0.999614	ko00670
63	Cyanoamino acid metabolism	2 (0.37%)	20 (0.53%)	0.802468	0.999614	ko00460
64	Methane metabolism	4 (0.74%)	38 (1.01%)	0.813356	0.999614	ko00680
65	Basal transcription factors	4 (0.74%)	38 (1.01%)	0.813356	0.999614	ko03022
66	Fructose and mannose metabolism	5 (0.93%)	48 (1.27%)	0.836558	0.999614	ko00051
67	Nicotinate and nicotinamide metabolism	1 (0.19%)	12 (0.32%)	0.843357	0.999614	ko00760
68	Ubiquitin mediated proteolysis	6 (1.11%)	57 (1.51%)	0.844475	0.999614	ko04120
69	Protein processing in endoplasmic reticulum	13 (2.41%)	114 (3.02%)	0.849551	0.999614	ko04141
70	Tyrosine metabolism	3 (0.56%)	32 (0.85%)	0.856458	0.999614	ko00350
71	Protein export	2 (0.37%)	23 (0.61%)	0.861554	0.999614	ko03060
72	Base excision repair	2 (0.37%)	23 (0.61%)	0.861554	0.999614	ko03410
73	Citrate cycle (TCA cycle)	4 (0.74%)	42 (1.11%)	0.87048	0.999614	ko00020
74	Linoleic acid metabolism	2 (0.37%)	24 (0.64%)	0.877339	0.999614	ko00591
75	SNARE interactions in vesicular transport	2 (0.37%)	24 (0.64%)	0.877339	0.999614	ko04130
76	MAPK signaling pathway - yeast	9 (1.67%)	86 (2.28%)	0.885029	0.999614	ko04011
77	Folate biosynthesis	1 (0.19%)	14 (0.37%)	0.885063	0.999614	ko00790
78	Butanoate metabolism	3 (0.56%)	35 (0.93%)	0.895299	0.999614	ko00650
79	Tryptophan metabolism	2 (0.37%)	27 (0.71%)	0.91526	0.999614	ko00380
80	Endocytosis	6 (1.11%)	68 (1.8%)	0.938067	0.999614	ko04144
81	Regulation of autophagy	1 (0.19%)	19 (0.5%)	0.947035	0.999614	ko04140
82	Homologous recombination	2 (0.37%)	31 (0.82%)	0.948931	0.999614	ko03440
83	Pentose phosphate pathway	2 (0.37%)	31 (0.82%)	0.948931	0.999614	ko00030
84	Glycerophospholipid metabolism	3 (0.56%)	43 (1.14%)	0.956995	0.999614	ko00564
85	Ribosome	15 (2.78%)	153 (4.05%)	0.964188	0.999614	ko03010
86	Glycosylphosphatidylinositol(GPI)-anchor biosynthesis	1 (0.19%)	27 (0.71%)	0.984702	0.999614	ko00563
87	Glutathione metabolism	1 (0.19%)	28 (0.74%)	0.986904	0.999614	ko00480
88	Phagosome	2 (0.37%)	47 (1.24%)	0.993937	0.999614	ko04145
89	Peroxisome	1 (0.19%)	47 (1.24%)	0.999323	0.999614	ko04146
90	Oxidative phosphorylation	4 (0.74%)	93 (2.46%)	0.999614	0.999614	ko00190
#	Pathway	Differentially expressed genes
1	Ribosome biogenesis in eukaryotes	YLL034C, YMR093W, YGR090W, YDR324C, YNL132W, YNR053C, YHR196W, YML093W, YLR222C, YMR239C, YGR128C, YLR409C, YDR449C, YPL093W, YNL282W, YJL069C, YPL043W, YNL221C, YLR186W, YPL169C, YCR057C, YGL099W, YJL109C, YLR059C, YDR339C, YDR398W, YPL217C, YHR148W, YNL163C, YLR129W, YOR310C
2	Cell cycle - yeast	YDL024C, YNL289W, YAL024C, YPR119W, YMR001C, YGR108W, YDR180W, YDR507C, YDL003W, YBL023C, YJR053W, YFR028C, YKL101W, YDR146C, YFL008W, YBL097W, YLL004W, YJL074C, YOR195W, YPL153C, YCL061C, YDR325W, YMR199W, YGL201C, YCL024W, YLR274W, YBR074W, YPL038W, YFR036W, YLR210W, YMR123W, YGL116W, YOR026W, YML027W, YLR103C, YLR182W, YDR217C, YFR034C, YML064C, YPR186C, YPR019W, YEL032W, YJL194W, YGL086W, YGR…
3	Meiosis - yeast	YDR343C, YDR342C, YOR351C, YOR373W, YMR011W, YPR119W, YDR218C, YMR001C, YGR108W, YBL023C, YFR028C, YHR094C, YOR313C, YGR152C, YFL008W, YER106W, YLL004W, YHR184W, YJL074C, YOR195W, YPL153C, YMR199W, YGL201C, YOL156W, YKL166C, YLR274W, YOR073W, YFR036W, YLR210W, YMR123W, YGL116W, YLR103C, YLR182W, YDR217C, YPR019W, YEL032W, YJL194W, YGL086W, YDL008W
4	Pyrimidine metabolism	YEL021W, YNL248C, YJR063W, YBL039C, YOR224C, YPR190C, YER070W, YKL216W, YJL130C, YHR143W-A, YDR045C, YPR010C, YNL102W, YHR144C, YNL113W, YML106W, YLR420W, YLR429W, YDL150W, YJR043C, YPR110C
5	RNA polymerase	YNL248C, YJR063W, YOR224C, YPR190C, YHR143W-A, YDR045C, YPR010C, YNL113W, YDL150W, YPR110C
6	Propanoate metabolism	YPR002W, YPL061W, YOR374W, YLR410W-B, YPR137C-B, YDR261C-D, YDR210C-D, YHR214C-B, YDL117W, YLR227W-B, YMR207C, YBL100W-B, YDR210W-B, YOR343W-B, YOL103W-B
7	Starch and sucrose metabolism	YPR160W, YPR184W, YFR015C, YLR258W, YFL052W, YFR053C, YEL011W, YKL035W, YMR105C, YJL216C, YML100W, YIL162W, YGR292W, YDL037C, YLR300W
8	DNA replication	YBL023C, YGL201C, YLR274W, YOL094C, YNL102W, YNL290W, YPR019W, YEL032W, YDL164C, YJR043C
9	Valine, leucine and isoleucine biosynthesis	YCL064C, YHR208W, YGL009C, YMR108W, YLR355C
10	Mismatch repair	YOL090W, YNL082W, YOL094C, YNL290W, YOL095C, YDL164C, YJR043C
11	Arginine and proline metabolism	YPL061W, YOR374W, YPL111W, YPR035W, YBR208C, YJL088W, YKL106W, YOL140W, YER069W
12	Galactose metabolism	YFL052W, YFR053C, YKL035W, YMR105C, YJL216C, YIL162W, YGR292W, YLR014C, YIL130W
13	Valine, leucine and isoleucine degradation	YPL061W, YOR374W, YLR410W-B, YPR137C-B, YDR261C-D, YHR208W, YDR210C-D, YHR214C-B, YLR227W-B, YBL100W-B, YDR210W-B, YOR343W-B, YOL103W-B
14	Biotin metabolism	YMR322C, YNR058W, YNR057C
15	Selenocompound metabolism	YFR055W, YAL012W, YML082W, YGR264C
16	Pentose and glucuronate interconversions	YLR070C, YKL035W, YPL061W, YOR374W
17	Glycine, serine and threonine metabolism	YLR058C, YGR205W, YCL064C, YER052C, YFR055W, YAL012W, YKR043C, YGL026C
18	Inositol phosphate metabolism	YLR410W-B, YPR137C-B, YDR261C-D, YHR046C, YDR210C-D, YDR323C, YHR214C-B, YLR227W-B, YGL023C, YBL100W-B, YDR210W-B, YOR343W-B, YOL103W-B
19	Glyoxylate and dicarboxylate metabolism	YLR058C, YGR205W, YIR031C, YJL200C, YPR035W, YOL126C, YNL065W
20	Lysine degradation	YMR322C, YHL021C, YPL061W, YOR374W, YDR440W
21	Ascorbate and aldarate metabolism	YPL061W, YOR374W
22	beta-Alanine metabolism	YPL061W, YOR374W, YLR410W-B, YPR137C-B, YDR261C-D, YDR210C-D, YHR214C-B, YLR227W-B, YBL100W-B, YDR210W-B, YOR343W-B, YOL103W-B
23	Riboflavin metabolism	YDL024C, YDL036C, YOL143C, YOL066C
24	RNA degradation	YMR323W, YJR022W, YOL034W, YIL038C, YIL079C, YHR174W, YJL050W, YNL299W, YGR158C, YOR076C, YGL094C, YHR177W, YNL065W, YGR250C, YLR383W
25	Purine metabolism	YDR040C, YOR373W, YLR359W, YNL141W, YMR105C, YNL248C, YJR063W, YOR224C, YPR190C, YER070W, YOL034W, YHR143W-A, YDR045C, YIR029W, YPR010C, YNL102W, YNL113W, YIR032C, YDL150W, YER047C, YLR383W, YJR043C, YPR110C
26	N-Glycan biosynthesis	YLR057W, YNR030W, YPL227C, YMR013C, YGR227W, YBL082C, YIL102C-A
27	Alanine, aspartate and glutamate metabolism	YLR359W, YPR145W, YPR035W, YKL106W, YJL130C, YDR321W, YML096W
28	Phenylalanine, tyrosine and tryptophan biosynthesis	YKL106W, YBR166C, YGL026C, YIL116W
29	Histidine metabolism	YPL061W, YOR374W, YBR248C, YNL065W, YIL116W
30	C5-Branched dibasic acid metabolism	YMR108W
31	Spliceosome	YBL075C, YGL120C, YJR022W, YCR063W, YMR240C, YNL112W, YLR419W, YPR101W, YKR086W, YKL074C, YHR064C, YLR429W, YMR125W, YFL017W-A, YPL208W
32	RNA transport	YKR026C, YMR308C, YNL282W, YFR002W, YNL221C, YKR082W, YPL169C, YBR017C, YGR083C, YHR077C, YMR309C, YGR162W, YGR250C, YMR125W, YAL035W, YGR119C, YPL208W
33	Biosynthesis of secondary metabolites (no map in kegg database)	YMR323W, YFR053C, YLR359W, YLR286C, YKL035W, YMR105C, YLR058C, YGR205W, YPL061W, YOR374W, YCL064C, YNL111C, YPL111W, YER052C, YFR055W, YHR046C, YMR101C, YPR145W, YHR208W, YJL200C, YBR248C, YNR043W, YJL088W, YKL106W, YOR269W, YOL140W, YPR074C, YML125C, YGL009C, YOL126C, YHR007C, YHR174W, YBR166C, YKR043C, YOR246C, YMR303C, YML082W, YMR108W, YGR175C, YKR069W, YDR044W, YLR429W, YNL065W, YLR355C, YER…
34	Glycerolipid metabolism	YKR067W, YGR205W, YPL061W, YOR374W, YIL053W
35	Amino sugar and nucleotide sugar metabolism	YFR053C, YLR286C, YKL035W, YMR105C, YNL111C, YML125C, YBR038W
36	Metabolic pathways (no map in kegg database)	YEL021W, YMR323W, YLR070C, YPR184W, YMR322C, YGL062W, YKR067W, YFL052W, YFR053C, YLR359W, YEL011W, YNL141W, YKL035W, YMR105C, YLR058C, YGR205W, YJL216C, YOR120W, YPL061W, YIL162W, YGR292W, YOR374W, Q0055, Q0050, YLR410W-B, YPR137C-B, YNL248C, YCL064C, YIR031C, YJR063W, YDL037C, YBL039C, YLR057W, YMR015C, YPL111W, YER052C, YNR030W, YDR261C-D, YFR055W, YER001W, YHR046C, YPR145W, YOR224C, YAL012W, Y…
37	Ether lipid metabolism	YOR269W, YLR429W
38	Cysteine and methionine metabolism	YCL064C, YER052C, YFR055W, YAL012W, YKL106W, YML082W
39	Pyruvate metabolism	YGL062W, YPL061W, YOR374W, YIR031C, YKL029C, YOL126C, YMR207C
40	Porphyrin and chlorophyll metabolism	YOR246C, YKR069W, YDR044W
41	Vitamin B6 metabolism	YFL059W, YNR027W
42	Steroid biosynthesis	YMR015C, YHR007C, YGR060W
43	Sphingolipid metabolism	YLR260W, YMR296C
44	Nucleotide excision repair	YOL094C, YNL290W, YDR311W, YOL095C, YDL164C, YJR043C
45	ABC transporters	YDR406W, YPL058C, YKL209C
46	Various types of N-glycan biosynthesis	YLR057W, YNR030W, YER001W, YBL082C, YML115C
47	mRNA surveillance pathway	YLR277C, YNL222W, YPL169C, YOR076C, YHR077C, YEL019C, YGR250C, YMR125W
48	Pantothenate and CoA biosynthesis	YHR208W, YMR108W, YLR355C
49	Fatty acid metabolism	YPL061W, YOR374W, YMR303C
50	Other types of O-glycan biosynthesis (no map in kegg database)	YAL023C, YER001W
51	Phenylalanine metabolism	YKL106W, YIL116W
52	Glycolysis / Gluconeogenesis	YMR323W, YFR053C, YMR105C, YPL061W, YOR374W, YHR174W, YKR043C, YMR303C
53	Lysine biosynthesis	YER052C, YDR234W
54	Nitrogen metabolism	YPR145W, YPR035W, YDR321W, YML096W
55	Natural killer cell mediated cytotoxicity	YGR040W
56	Fatty acid biosynthesis	YMR207C
57	Aminoacyl-tRNA biosynthesis	YPL160W, YNL247W, YOL097C, YGR264C, YFL022C
58	Sulfur metabolism	YFR055W, YML082W
59	Sulfur relay system	YIL008W
60	Phosphatidylinositol signaling system	YHR046C, YDR323C, YGL023C
61	Terpenoid backbone biosynthesis	YMR101C, YNR043W
62	One carbon pool by folate	YLR058C, YBR084W
63	Cyanoamino acid metabolism	YLR058C, YDR321W
64	Methane metabolism	YMR323W, YLR058C, YHR174W, YKR043C
65	Basal transcription factors	YCR042C, YDR311W, YMR227C, YGR274C
66	Fructose and mannose metabolism	YLR070C, YFR053C, YOR120W, YPL032C, YJR110W
67	Nicotinate and nicotinamide metabolism	YPL188W
68	Ubiquitin mediated proteolysis	YBR074W, YFR036W, YGR003W, YMR123W, YGL116W, YDL008W
69	Protein processing in endoplasmic reticulum	YBL075C, YLR057W, YOR254C, YJL034W, YMR214W, YJL073W, YNR026C, YDR283C, YOL031C, YFR041C, YHR064C, YMR186W, YJL162C
70	Tyrosine metabolism	YKL106W, YMR303C, YIL116W
71	Protein export	YOR254C, YJL034W
72	Base excision repair	YDL164C, YJR043C
73	Citrate cycle (TCA cycle)	YGL062W, YJL200C, YOL126C, YNL065W
74	Linoleic acid metabolism	YOR120W, YPL032C
75	SNARE interactions in vesicular transport	YIL067C, YMR183C
76	MAPK signaling pathway - yeast	YPL187W, YHL028W, YGR152C, YLR182W, YIL147C, YAL041W, YCR073C, YGR040W, YIL159W
77	Folate biosynthesis	YNR033W
78	Butanoate metabolism	YOR120W, YPL032C, YMR108W
79	Tryptophan metabolism	YPL061W, YOR374W
80	Endocytosis	YBL075C, YDR323C, YGL023C, YMR123W, YHR064C, YER047C
81	Regulation of autophagy	YBR097W
82	Homologous recombination	YBR073W, YJR043C
83	Pentose phosphate pathway	YMR105C, YPR074C
84	Glycerophospholipid metabolism	YKR067W, YDR147W, YOL011W
85	Ribosome	YBR189W, YLR367W, YOL120C, YGL030W, YOR063W, YLR167W, YGL031C, YOL039W, YPL081W, YJR113C, YFR031C-A, YJR123W, YCR031C, YGL147C, YLR406C
86	Glycosylphosphatidylinositol(GPI)-anchor biosynthesis	YIL102C-A
87	Glutathione metabolism	YER070W
88	Phagosome	YDR323C, YGL023C
89	Peroxisome	YML042W
90	Oxidative phosphorylation	YDL085W, Q0055, Q0050, YGL008C
