# Supplementary material for: Overexpression of a Water-Forming NADH Oxidase Improves the Metabolism and Stress Tolerance of Saccharomyces cerevisiae in Aerobic Fermentation
Source: Front Microbiol. 2016 Sep 13;7:1427. doi: 10.3389/fmicb.2016.01427 (PMC5020133; doi:10.3389/fmicb.2016.01427)
Supplement: ADDITIONAL FILE S6 — KEGG pathway analysis for CEP and NEP cells. [file Data_Sheet_6.XLSX]

## Sheet: CEP-vs-NEP
#	Pathway	DEGs with pathway annotation (1314)	All genes with pathway annotation (3778)	Pvalue	Qvalue	Pathway ID
1	Propanoate metabolism	43 (3.27%)	61 (1.61%)	1.09231e-08	1.08139e-06	ko00640
2	Valine, leucine and isoleucine degradation	41 (3.12%)	59 (1.56%)	4.66119e-08	1.60243e-06	ko00280
3	beta-Alanine metabolism	42 (3.2%)	61 (1.61%)	4.85586e-08	1.60243e-06	ko00410
4	Inositol phosphate metabolism	43 (3.27%)	66 (1.75%)	3.85531e-07	9.5419e-06	ko00562
5	Metabolic pathways	349 (26.56%)	858 (22.71%)	2.52668e-05	0.000500283	ko01100
6	Aminoacyl-tRNA biosynthesis	25 (1.9%)	41 (1.09%)	0.00051494	0.00849651	ko00970
7	Biosynthesis of secondary metabolites	137 (10.43%)	319 (8.44%)	0.000964758	0.0132208	ko01110
8	Arginine and proline metabolism	22 (1.67%)	36 (0.95%)	0.00106835	0.0132208	ko00330
9	Pyrimidine metabolism	42 (3.2%)	85 (2.25%)	0.00350519	0.0385571	ko00240
10	N-Glycan biosynthesis	20 (1.52%)	35 (0.93%)	0.00540102	0.0517055	ko00510
11	Cell cycle - yeast	74 (5.63%)	167 (4.42%)	0.00574506	0.0517055	ko04111
12	Non-homologous end-joining	12 (0.91%)	19 (0.5%)	0.0106552	0.0879057	ko03450
13	DNA replication	20 (1.52%)	37 (0.98%)	0.0121797	0.0927528	ko03030
14	Lysine degradation	12 (0.91%)	20 (0.53%)	0.0183202	0.12955	ko00310
15	Phenylalanine, tyrosine and tryptophan biosynthesis	11 (0.84%)	18 (0.48%)	0.0199658	0.131774	ko00400
16	Purine metabolism	58 (4.41%)	136 (3.6%)	0.0320072	0.198045	ko00230
17	Ether lipid metabolism	7 (0.53%)	11 (0.29%)	0.0482504	0.256167	ko00565
18	Terpenoid backbone biosynthesis	11 (0.84%)	20 (0.53%)	0.0504259	0.256167	ko00900
19	Meiosis - yeast	67 (5.1%)	163 (4.31%)	0.0507769	0.256167	ko04113
20	Ascorbate and aldarate metabolism	4 (0.3%)	5 (0.13%)	0.0526906	0.256167	ko00053
21	Mismatch repair	13 (0.99%)	25 (0.66%)	0.0570323	0.256167	ko03430
22	Glycine, serine and threonine metabolism	17 (1.29%)	35 (0.93%)	0.0636696	0.256167	ko00260
23	Lysine biosynthesis	9 (0.68%)	16 (0.42%)	0.0641849	0.256167	ko00300
24	Protein export	12 (0.91%)	23 (0.61%)	0.0646885	0.256167	ko03060
25	Base excision repair	12 (0.91%)	23 (0.61%)	0.0646885	0.256167	ko03410
26	Various types of N-glycan biosynthesis	17 (1.29%)	36 (0.95%)	0.0827979	0.315269	ko00513
27	Tryptophan metabolism	13 (0.99%)	27 (0.71%)	0.10524	0.385879	ko00380
28	Phenylalanine metabolism	8 (0.61%)	15 (0.4%)	0.109251	0.386279	ko00360
29	Steroid biosynthesis	10 (0.76%)	20 (0.53%)	0.116915	0.399122	ko00100
30	Fructose and mannose metabolism	21 (1.6%)	48 (1.27%)	0.123711	0.408247	ko00051
31	Ribosome biogenesis in eukaryotes	33 (2.51%)	80 (2.12%)	0.134081	0.428194	ko03008
32	Homologous recombination	14 (1.07%)	31 (0.82%)	0.151776	0.455328	ko03440
33	Pentose phosphate pathway	14 (1.07%)	31 (0.82%)	0.151776	0.455328	ko00030
34	Cysteine and methionine metabolism	17 (1.29%)	39 (1.03%)	0.160407	0.467067	ko00270
35	RNA polymerase	15 (1.14%)	34 (0.9%)	0.166291	0.470366	ko03020
36	Histidine metabolism	11 (0.84%)	24 (0.64%)	0.176508	0.477475	ko00340
37	Folate biosynthesis	7 (0.53%)	14 (0.37%)	0.17845	0.477475	ko00790
38	Glycolysis / Gluconeogenesis	25 (1.9%)	62 (1.64%)	0.213546	0.556343	ko00010
39	Amino sugar and nucleotide sugar metabolism	17 (1.29%)	41 (1.09%)	0.227979	0.556761	ko00520
40	Cyanoamino acid metabolism	9 (0.68%)	20 (0.53%)	0.230578	0.556761	ko00460
41	One carbon pool by folate	9 (0.68%)	20 (0.53%)	0.230578	0.556761	ko00670
42	Biosynthesis of unsaturated fatty acids	6 (0.46%)	13 (0.34%)	0.278018	0.608209	ko01040
43	Pentose and glucuronate interconversions	6 (0.46%)	13 (0.34%)	0.278018	0.608209	ko00040
44	Synthesis and degradation of ketone bodies	2 (0.15%)	3 (0.08%)	0.278701	0.608209	ko00072
45	Protein processing in endoplasmic reticulum	43 (3.27%)	114 (3.02%)	0.282515	0.608209	ko04141
46	RNA transport	39 (2.97%)	103 (2.73%)	0.285015	0.608209	ko03013
47	Biotin metabolism	4 (0.3%)	8 (0.21%)	0.288745	0.608209	ko00780
48	Starch and sucrose metabolism	24 (1.83%)	62 (1.64%)	0.298136	0.614905	ko00500
49	Pyruvate metabolism	18 (1.37%)	46 (1.22%)	0.315957	0.63408	ko00620
50	Phosphatidylinositol signaling system	11 (0.84%)	27 (0.71%)	0.320916	0.63408	ko04070
51	Porphyrin and chlorophyll metabolism	8 (0.61%)	19 (0.5%)	0.326647	0.63408	ko00860
52	Vitamin B6 metabolism	5 (0.38%)	12 (0.32%)	0.410193	0.780944	ko00750
53	Riboflavin metabolism	6 (0.46%)	15 (0.4%)	0.428488	0.785562	ko00740
54	Valine, leucine and isoleucine biosynthesis	6 (0.46%)	15 (0.4%)	0.428488	0.785562	ko00290
55	Tyrosine metabolism	12 (0.91%)	32 (0.85%)	0.437962	0.788332	ko00350
56	Alanine, aspartate and glutamate metabolism	13 (0.99%)	35 (0.93%)	0.446702	0.789705	ko00250
57	Thiamine metabolism	3 (0.23%)	7 (0.19%)	0.462697	0.803631	ko00730
58	Glycerolipid metabolism	10 (0.76%)	27 (0.71%)	0.474177	0.80474	ko00561
59	Arachidonic acid metabolism	4 (0.3%)	10 (0.26%)	0.480248	0.80474	ko00590
60	Selenocompound metabolism	5 (0.38%)	13 (0.34%)	0.492802	0.80474	ko00450
61	Galactose metabolism	13 (0.99%)	36 (0.95%)	0.49585	0.80474	ko00052
62	Pantothenate and CoA biosynthesis	8 (0.61%)	22 (0.58%)	0.517897	0.826965	ko00770
63	Glutathione metabolism	10 (0.76%)	28 (0.74%)	0.529723	0.832421	ko00480
64	Fatty acid biosynthesis	3 (0.23%)	8 (0.21%)	0.567067	0.877182	ko00061
65	Spliceosome	30 (2.28%)	88 (2.33%)	0.594857	0.895789	ko03040
66	Phagosome	16 (1.22%)	47 (1.24%)	0.597192	0.895789	ko04145
67	Other types of O-glycan biosynthesis	5 (0.38%)	15 (0.4%)	0.641717	0.948208	ko00514
68	Glycerophospholipid metabolism	14 (1.07%)	43 (1.14%)	0.675543	0.983511	ko00564
69	Fatty acid elongation	2 (0.15%)	7 (0.19%)	0.762683	0.999999	ko00062
70	Glycosylphosphatidylinositol(GPI)-anchor biosynthesis	8 (0.61%)	27 (0.71%)	0.775474	0.999999	ko00563
71	MAPK signaling pathway - yeast	27 (2.05%)	86 (2.28%)	0.781304	0.999999	ko04011
72	Nucleotide excision repair	13 (0.99%)	43 (1.14%)	0.783501	0.999999	ko03420
73	ABC transporters	6 (0.46%)	21 (0.56%)	0.793906	0.999999	ko02010
74	Methane metabolism	11 (0.84%)	38 (1.01%)	0.823151	0.999999	ko00680
75	Basal transcription factors	11 (0.84%)	38 (1.01%)	0.823151	0.999999	ko03022
76	Natural killer cell mediated cytotoxicity	2 (0.15%)	8 (0.21%)	0.827888	0.999999	ko04650
77	Ubiquinone and other terpenoid-quinone biosynthesis	2 (0.15%)	8 (0.21%)	0.827888	0.999999	ko00130
78	Fatty acid metabolism	6 (0.46%)	22 (0.58%)	0.832547	0.999999	ko00071
79	Nicotinate and nicotinamide metabolism	3 (0.23%)	12 (0.32%)	0.845413	0.999999	ko00760
80	alpha-Linolenic acid metabolism	1 (0.08%)	5 (0.13%)	0.882163	0.999999	ko00592
81	Taurine and hypotaurine metabolism	1 (0.08%)	5 (0.13%)	0.882163	0.999999	ko00430
82	Glyoxylate and dicarboxylate metabolism	8 (0.61%)	31 (0.82%)	0.895487	0.999999	ko00630
83	Endocytosis	19 (1.45%)	68 (1.8%)	0.909041	0.999999	ko04144
84	Citrate cycle (TCA cycle)	11 (0.84%)	42 (1.11%)	0.912238	0.999999	ko00020
85	RNA degradation	23 (1.75%)	83 (2.2%)	0.933236	0.999999	ko03018
86	mRNA surveillance pathway	15 (1.14%)	59 (1.56%)	0.954394	0.999999	ko03015
87	Linoleic acid metabolism	5 (0.38%)	24 (0.64%)	0.956333	0.999999	ko00591
88	Butanoate metabolism	8 (0.61%)	35 (0.93%)	0.956361	0.999999	ko00650
89	Nitrogen metabolism	7 (0.53%)	32 (0.85%)	0.962305	0.999999	ko00910
90	Peroxisome	11 (0.84%)	47 (1.24%)	0.96771	0.999999	ko04146
91	Sphingolipid metabolism	2 (0.15%)	13 (0.34%)	0.969563	0.999999	ko00600
92	Sulfur relay system	1 (0.08%)	9 (0.24%)	0.978758	0.999999	ko04122
93	Sulfur metabolism	2 (0.15%)	17 (0.45%)	0.993058	0.999999	ko00920
94	SNARE interactions in vesicular transport	2 (0.15%)	24 (0.64%)	0.99953	0.999999	ko04130
95	Ubiquitin mediated proteolysis	9 (0.68%)	57 (1.51%)	0.999635	0.999999	ko04120
96	Regulation of autophagy	1 (0.08%)	19 (0.5%)	0.99971	0.999999	ko04140
97	Oxidative phosphorylation	17 (1.29%)	93 (2.46%)	0.99988	0.999999	ko00190
98	Proteasome	2 (0.15%)	37 (0.98%)	0.999997	0.999999	ko03050
99	Ribosome	28 (2.13%)	153 (4.05%)	0.999999	0.999999	ko03010
#	Pathway	Differentially expressed genes
1	Propanoate metabolism	YPR002W, YPL061W, YMR110C, YLR410W-B, YDR210C-D, YCL019W, YDL117W, YLR153C, YNL054W-B, YMR207C, YHR214C-B, YBR012W-B, YDR098C-B, YML039W, YNL284C-B, YJR027W, YBL100W-B, YER160C, YLR035C-A, YDR261C-D, YOR192C-B, YGR019W, YPL028W, YHR039C, YLR227W-B, YDR261W-B, YER073W, YOR343W-B, YPR158C-D, YDR365W-B, YGR161C-D, YML045W, YBL005W-B, YOR142W-B, YHL009W-B, YAR009C, YJR029W, YJL113W, YGR038C-B, YDR210…
2	Valine, leucine and isoleucine degradation	YPL017C, YPL061W, YMR110C, YHR208W, YLR410W-B, YDR210C-D, YCL019W, YML126C, YNL054W-B, YHR214C-B, YBR012W-B, YDR098C-B, YML039W, YNL284C-B, YJR027W, YBL100W-B, YER160C, YLR035C-A, YDR261C-D, YOR192C-B, YGR019W, YPL028W, YHR039C, YLR227W-B, YDR261W-B, YER073W, YOR343W-B, YPR158C-D, YDR365W-B, YGR161C-D, YML045W, YBL005W-B, YOR142W-B, YHL009W-B, YAR009C, YJR029W, YJL113W, YGR038C-B, YDR210W-B, YMR0…
3	beta-Alanine metabolism	YPL061W, YMR020W, YMR169C, YMR110C, YLR410W-B, YDR210C-D, YCL019W, YNL054W-B, YHR214C-B, YBR012W-B, YDR098C-B, YML039W, YNL284C-B, YJR027W, YPR069C, YBL100W-B, YER160C, YLR035C-A, YLR146C, YDR261C-D, YOR192C-B, YGR019W, YHR039C, YLR227W-B, YDR261W-B, YER073W, YOR343W-B, YPR158C-D, YDR365W-B, YGR161C-D, YML045W, YBL005W-B, YOR142W-B, YHL009W-B, YAR009C, YJR029W, YJL126W, YJL113W, YGR038C-B, YDR210…
4	Inositol phosphate metabolism	YLR410W-B, YDR210C-D, YCL019W, YNL054W-B, YDR323C, YIL002C, YHR214C-B, YBR012W-B, YDR098C-B, YML039W, YNL284C-B, YJR027W, YBL100W-B, YER160C, YLR035C-A, YDR261C-D, YOR192C-B, YLR227W-B, YDR261W-B, YNL325C, YHR046C, YOR343W-B, YPR158C-D, YDR365W-B, YDR050C, YGR161C-D, YJL153C, YML045W, YKL212W, YLR305C, YBL005W-B, YOR142W-B, YHL009W-B, YAR009C, YJR029W, YJL113W, YFR019W, YGR038C-B, YNL106C, YGL023…
5	Metabolic pathways (no map in kegg database)	YEL021W, YGR292W, YKR097W, YMR321C, YMR323W, YFL052W, YDR213W, YBR297W, YLR377C, YFR053C, YJL221C, YBR284W, YJL166W, YMR322C, YNR071C, YNR001C, YER081W, YGR205W, YPL057C, YOL084W, YCL040W, YNR034W, YEL011W, YFR033C, YMR271C, YPL017C, YBR183W, YCR005C, YHR033W, YMR244W, YER141W, YKR067W, YJR121W, YMR272C, YGR248W, YBL045C, YHL032C, YDR529C, YGL062W, YBL033C, YGL191W, YPL061W, YDL205C, YDR437W, YIL…
6	Aminoacyl-tRNA biosynthesis	YNL073W, YNL247W, YLR060W, YOL097C, YBR121C, YPR047W, YPR033C, YPL160W, YHR019C, YBL080C, YDR268W, YGR185C, YDR023W, YGR171C, YFL022C, YHR020W, YER087W, YGL245W, YIL078W, YBL013W, YBL076C, YKL194C, YGR264C, YOR168W, YDR341C
7	Biosynthesis of secondary metabolites (no map in kegg database)	YKR097W, YMR321C, YMR323W, YLR377C, YFR053C, YBR284W, YNR071C, YNR001C, YGR205W, YCL040W, YNR034W, YPL017C, YCR005C, YML087C, YMR244W, YER141W, YMR272C, YGR248W, YPL061W, YDL205C, YDR248C, YDR148C, YGR043C, YLR174W, YMR110C, YJR009C, YLR307W, YHR174W, YHR208W, YBR248C, YPR145W, YHR063C, YNR050C, YDL103C, YFR055W, YBR159W, YGR087C, YNR043W, YNL316C, YNL111C, YML126C, YMR120C, YLR153C, YKR043C, YJR…
8	Arginine and proline metabolism	YHR033W, YPL061W, YMR110C, YBR208C, YOL058W, YHR018C, YPL111W, YKL106W, YPR069C, YER023W, YLR142W, YLR146C, YHR039C, YJL071W, YER073W, YDR242W, YER069W, YJL088W, YMR062C, YHR037W, YGL159W, YDR300C
9	Pyrimidine metabolism	YEL021W, YMR271C, YOR074C, YNL248C, YHR144C, YJR043C, YJR063W, YJR069C, YBL039C, YBR252W, YIR008C, YJR006W, YLR429W, YER070W, YJL130C, YOR340C, YDL102W, YDR045C, YLR420W, YNL102W, YPR175W, YKL144C, YDR020C, YKL216W, YBR278W, YNR012W, YJL148W, YML106W, YNL113W, YHR128W, YDL125C, YPR187W, YNL151C, YOR224C, YJL126W, YBR154C, YNL262W, YLR209C, YHR143W-A, YPR010C, YPR110C, YDL150W
10	N-Glycan biosynthesis	YNR030W, YBL082C, YLR057W, YGL065C, YPR183W, YPL227C, YBR110W, YBR229C, YML019W, YOR103C, YMR013C, YNL325C, YGL027C, YEL002C, YKL212W, YIL102C-A, YGL047W, YOR002W, YGL226C-A, YNL048W
11	Cell cycle - yeast	YPR013C, YPR015C, YDL024C, YMR036C, YGR052W, YNL289W, YDR507C, YAL024C, YCL061C, YDR146C, YCR067C, YPR119W, YPL153C, YIL026C, YBL023C, YLR103C, YMR199W, YJL074C, YFR031C, YFR028C, YFL008W, YPL256C, YGR108W, YLR210W, YDR260C, YML027W, YPR186C, YDR180W, YBL097W, YJL030W, YLR274W, YNL172W, YLR272C, YLR442C, YKL101W, YDL101C, YML064C, YDL003W, YDL127W, YLR383W, YLL004W, YER111C, YPL194W, YDR325W, YLR…
12	Non-homologous end-joining	YLR265C, YMR224C, YMR279C, YNL250W, YKL113C, YGR224W, YMR106C, YDR369C, YMR088C, YBR293W, YMR284W, YCR014C
13	DNA replication	YJR043C, YOR217W, YBL023C, YIR008C, YJR006W, YBR088C, YDL164C, YBR087W, YLR274W, YDL102W, YNL102W, YPR175W, YOL094C, YBR278W, YEL032W, YKL113C, YNL262W, YHR164C, YBR202W, YNL312W
14	Lysine degradation	YMR322C, YHL021C, YPL061W, YDR148C, YMR110C, YDR440W, YNR050C, YPL028W, YHR039C, YER073W, YBR115C, YIR034C
15	Phenylalanine, tyrosine and tryptophan biosynthesis	YNL316C, YPR060C, YER090W, YGL202W, YKL106W, YBR249C, YGL026C, YDR354W, YDR127W, YIL116W, YKL211C
16	Purine metabolism	YDR040C, YBR284W, YGL006W, YOR360C, YOR373W, YIR032C, YNL248C, YJR043C, YJR063W, YJR069C, YMR120C, YIR027C, YIR029W, YIR008C, YDR226W, YJR006W, YER070W, YOR340C, YOL034W, YDL102W, YDR045C, YGL234W, YNL102W, YAL029C, YPR175W, YKL144C, YBL068W, YLR383W, YAR015W, YFR038W, YGR061C, YBR245C, YBR278W, YJL148W, YNL113W, YJR105W, YDL125C, YPR187W, YML022W, YNL151C, YAL038W, YGR224W, YLR359W, YOR224C, YBR…
17	Ether lipid metabolism	YLR429W, YOR269W, YHR123W, YDR267C, YNL130C, YPL148C, YIL124W
18	Terpenoid backbone biosynthesis	YBR151W, YJR117W, YNR043W, YML126C, YPL028W, YMR274C, YJL167W, YDR410C, YPL069C, YMR208W, YMR101C
19	Meiosis - yeast	YDR343C, YDR342C, YHR092C, YEL069C, YDL079C, YKL043W, YNR072W, YDR247W, YMR011W, YKL062W, YGR052W, YOR373W, YNL098C, YHR094C, YPR119W, YPL153C, YIL026C, YBL023C, YLR103C, YMR199W, YJL074C, YFR028C, YFL008W, YGR152C, YPL256C, YHR184W, YGR108W, YCR002C, YLR314C, YLR210W, YDR218C, YDR260C, YGL104C, YJL030W, YLR274W, YNL172W, YLR263W, YLR442C, YDR285W, YLL004W, YER111C, YPL194W, YER106W, YLR182W, YGL…
20	Ascorbate and aldarate metabolism	YPL061W, YMR110C, YHR039C, YER073W
21	Mismatch repair	YOL090W, YJR043C, YOR217W, YJR006W, YNL082W, YBR088C, YDL164C, YBR087W, YDL102W, YOL095C, YHR120W, YOL094C, YNL312W
22	Glycine, serine and threonine metabolism	YER081W, YGR205W, YPL017C, YDR232W, YFR055W, YKR043C, YGR208W, YHR025W, YGL026C, YOL056W, YLR058C, YMR189W, YCL064C, YDR158W, YCR053W, YAL012W, YER086W
23	Lysine biosynthesis	YNR050C, YGL202W, YMR279C, YDL131W, YIL094C, YDR158W, YBR115C, YDR234W, YIR034C
24	Protein export	YPL243W, YML105C, YOR254C, YPL210C, YML055W, YDR086C, YLR378C, YIR022W, YLR066W, YPL094C, YER087C-B, YJL034W
25	Base excision repair	YKL032C, YJR043C, YJR006W, YBR088C, YML060W, YDL164C, YDL102W, YAL015C, YPR175W, YBR278W, YKL113C, YNL262W
26	Various types of N-glycan biosynthesis	YPL057C, YNR030W, YBL082C, YLR057W, YGL065C, YBR110W, YML019W, YOR103C, YNL325C, YEL002C, YJL183W, YKL212W, YML115C, YGL047W, YPL050C, YGL226C-A, YNL048W
27	Tryptophan metabolism	YPL061W, YMR110C, YGL202W, YPL028W, YHR039C, YER073W, YDR242W, YEL047C, YJR025C, YJL060W, YJL126W, YIL164C, YIL165C
28	Phenylalanine metabolism	YMR169C, YMR110C, YGL202W, YKL106W, YNL138W, YDR242W, YEL047C, YIL116W
29	Steroid biosynthesis	YNR019W, YMR015C, YGR060W, YLR056W, YHR007C, YGL001C, YNL280C, YHR072W, YMR202W, YGL157W
30	Fructose and mannose metabolism	YEL070W, YOL136C, YNR073C, YLR377C, YFR053C, YCL040W, YLR345W, YDL055C, YCR107W, YNL010W, YMR205C, YDR050C, YJR110W, YFL045C, YPL032C, YOR090C, YER003C, YJR155W, YLR446W, YDL178W, YBR094W
31	Ribosome biogenesis in eukaryotes	YLL034C, YDR324C, YGR128C, YLR197W, YHR089C, YLR222C, YHR062C, YML093W, YMR239C, YPL103C, YLR186W, YLR409C, YNL132W, YDL166C, YJL109C, YLR059C, YLR145W, YLR129W, YOR310C, YER009W, YMR093W, YER006W, YDL208W, YLR175W, YAL033W, YHR148W, YDR339C, YDR449C, YNL221C, YNL282W, YLR022C, YNL163C, YCR057C
32	Homologous recombination	YJR043C, YJR006W, YDL102W, YMR224C, YML032C, YMR279C, YNL250W, YDR386W, YDL059C, YGR224W, YDR369C, YMR088C, YBR293W, YNL312W
33	Pentose phosphate pathway	YLR377C, YNR034W, YGR248W, YDR248C, YGR043C, YPR074C, YBL068W, YMR205C, YOR095C, YHR163W, YCR036W, YHR183W, YKL127W, YOL061W
34	Cysteine and methionine metabolism	YMR321C, YEL038W, YJR024C, YFR055W, YGL202W, YKL106W, YPR069C, YLR146C, YER091C, YPL273W, YKL069W, YCL064C, YDR158W, YPR118W, YGL097W, YAL012W, YER086W
35	RNA polymerase	YNL248C, YJR063W, YOR340C, YDR045C, YKL144C, YJL148W, YNL113W, YPR187W, YNL151C, YOR224C, YBR154C, YHR143W-A, YPR010C, YPR110C, YDL150W
36	Histidine metabolism	YPL061W, YMR169C, YMR110C, YBR248C, YHR039C, YER073W, YEL047C, YFR025C, YIL116W, YCL030C, YOR202W
37	Folate biosynthesis	YNL256W, YOR280C, YMR113W, YKL132C, YOR238W, YJR124C, YOR236W
38	Glycolysis / Gluconeogenesis	YKR097W, YMR323W, YLR377C, YFR053C, YNR071C, YCL040W, YPL017C, YPL061W, YMR169C, YMR110C, YJR009C, YHR174W, YGR087C, YLR153C, YKR043C, YLR044C, YLR134W, YHR039C, YMR205C, YER073W, YDR050C, YOL056W, YAL038W, YLR446W, YKL127W
39	Amino sugar and nucleotide sugar metabolism	YFR053C, YNR071C, YCL040W, YML087C, YMR272C, YLR307W, YDL103C, YBR038W, YNL111C, YDL055C, YDR371W, YFL045C, YBR023C, YER003C, YLR446W, YKL127W, YFL017C
40	Cyanoamino acid metabolism	YDR213W, YMR244W, YDR242W, YLR058C, YDR321W, YJL126W, YIL164C, YIL165C, YIL123W
41	One carbon pool by folate	YOR074C, YMR120C, YOR280C, YBR084W, YLR058C, YBL013W, YGR204W, YKR080W, YOR236W
42	Biosynthesis of unsaturated fatty acids (no map in kegg database)	YCR034W, YBR159W, YLR372W, YJL097W, YJL196C, YMR247C
43	Pentose and glucuronate interconversions	YPL061W, YMR110C, YJR153W, YHR039C, YER073W, YGR194C
44	Synthesis and degradation of ketone bodies	YML126C, YPL028W
45	Protein processing in endoplasmic reticulum	YBR072W, YNL077W, YDR171W, YIL016W, YNR026C, YLR057W, YJL073W, YOL031C, YOR254C, YBR229C, YAL058W, YML019W, YMR214W, YDR283C, YOR103C, YKL213C, YNL049C, YKL073W, YDR221W, YNL325C, YDR086C, YGL027C, YEL002C, YLR378C, YLL024C, YJR097W, YDL229W, YHR064C, YKL212W, YPL094C, YDL195W, YJL162C, YML029W, YOR336W, YFR041C, YDR518W, YNL035C, YOL088C, YLR090W, YER087C-B, YGL226C-A, YIL109C, YJL034W
46	RNA transport	YPR080W, YLR183C, YML103C, YKL017C, YGL241W, YJL039C, YKR059W, YJR042W, YHR062C, YIL149C, YDR109C, YKR082W, YKR026C, YER107C, YDL116W, YNL253W, YDR211W, YER176W, YGR162W, YER009W, YBL079W, YGL092W, YAL033W, YGR119C, YLR192C, YDR021W, YER105C, YMR125W, YNL221C, YPL208W, YNL282W, YMR260C, YGL049C, YMR309C, YFR002W, YMR268C, YML031W, YBR079C, YIR015W
47	Biotin metabolism	YMR322C, YNR057C, YDL141W, YNR058W
48	Starch and sucrose metabolism	YGR292W, YFL052W, YDR213W, YBR297W, YFR053C, YFR015C, YJL221C, YOL084W, YCL040W, YEL011W, YLR258W, YGR032W, YMR244W, YBR126C, YIL162W, YJR153W, YMR305C, YLR300W, YGR279C, YDR261C, YLR446W, YPL191C, YKL127W, YIL123W
49	Pyruvate metabolism	YKR097W, YPL017C, YGL062W, YPL061W, YMR110C, YIR031C, YKL029C, YLR153C, YMR207C, YPL028W, YHR039C, YER073W, YDL131W, YAL038W, YDL178W, YOL126C, YNR016C, YBR218C
50	Phosphatidylinositol signaling system	YDR323C, YIL002C, YGL106W, YPR188C, YNL325C, YHR046C, YKL212W, YLR305C, YFR019W, YNL106C, YGL023C
51	Porphyrin and chlorophyll metabolism	YER141W, YDL205C, YDR232W, YAL039C, YLR205C, YGL245W, YOR278W, YPL252C
52	Vitamin B6 metabolism	YNR027W, YMR095C, YEL029C, YNL334C, YCR053W
53	Riboflavin metabolism	YBL033C, YDL024C, YOL066C, YPR073C, YDR236C, YBR092C
54	Valine, leucine and isoleucine biosynthesis	YHR208W, YJR016C, YGL009C, YLR355C, YCL064C, YER086W
55	Tyrosine metabolism	YDR018C, YMR169C, YMR110C, YEL066W, YGL202W, YKL106W, YIR042C, YNL138W, YEL047C, YIL116W, YPR193C, YBR042C
56	Alanine, aspartate and glutamate metabolism	YPR145W, YOL058W, YHR018C, YLR089C, YKL106W, YJL130C, YGR019W, YDR321W, YLR359W, YJL126W, YMR300C, YHR037W, YML096W
57	Thiamine metabolism	YOR143C, YPR121W, YJR142W
58	Glycerolipid metabolism	YGR205W, YKR067W, YHL032C, YPL061W, YBR151W, YMR110C, YDR109C, YHR039C, YML070W, YER073W
59	Arachidonic acid metabolism	YDR213W, YKL026C, YBR244W, YPL148C
60	Selenocompound metabolism	YFR055W, YER091C, YGR171C, YAL012W, YGR264C
61	Galactose metabolism	YGR292W, YFL052W, YDR213W, YBR297W, YFR053C, YJL221C, YNR071C, YCL040W, YIL162W, YMR205C, YLR014C, YLR446W, YKL127W
62	Pantothenate and CoA biosynthesis	YHR208W, YHR063C, YJR016C, YLR355C, YDR531W, YDL144C, YBR176W, YJL126W
63	Glutathione metabolism	YDR213W, YKL026C, YLR174W, YBR244W, YER070W, YPR069C, YLR146C, YFR044C, YHR183W, YOL049W
64	Fatty acid biosynthesis	YMR207C, YPL231W, YNR016C
65	Spliceosome	YDR432W, YLR419W, YLR147C, YJR022W, YLR429W, YGL120C, YDL043C, YBL026W, YNR011C, YNL253W, YPL183C, YLL024C, YFR005C, YGL064C, YGR129W, YDL229W, YHR064C, YPR101W, YGR075C, YDR021W, YMR125W, YPR182W, YML049C, YIL061C, YPL208W, YPR094W, YGR074W, YBR237W, YMR268C, YCR063W
66	Phagosome	YDR323C, YAL058W, YFL037W, YHR129C, YHR108W, YDL227C, YDR086C, YLR378C, YML124C, YKL080W, YEL051W, YDR488C, YFR019W, YGR020C, YER087C-B, YGL023C
67	Other types of O-glycan biosynthesis (no map in kegg database)	YJR143C, YGR199W, YAL023C, YDL093W, YOR321W
68	Glycerophospholipid metabolism	YGR110W, YKR067W, YBR151W, YHR123W, YDR147W, YGR170W, YKR070W, YOR086C, YNL130C, YNL169C, YPL148C, YML072C, YDL022W, YIL124W
69	Fatty acid elongation	YBR159W, YJL097W
70	Glycosylphosphatidylinositol(GPI)-anchor biosynthesis	YDR437W, YJL091C, YNL038W, YPL076W, YLR088W, YIL102C-A, YDR434W, YJL132W
71	MAPK signaling pathway - yeast	YPL230W, YGR032W, YLR332W, YLL018C-A, YKL062W, YNL180C, YNL098C, YER118C, YGR152C, YIL149C, YNL090W, YCR073C, YDL235C, YER111C, YKL161C, YLR182W, YHR084W, YDR461W, YJL157C, YGR040W, YGL089C, YNL145W, YHR005C, YJL056C, YFL026W, YAL041W, YJL095W
72	Nucleotide excision repair	YJR043C, YOR217W, YJR006W, YBR088C, YDL164C, YBR087W, YDL102W, YOL095C, YPR175W, YOL094C, YBR278W, YNL262W, YNL312W
73	ABC transporters	YKL209C, YMR301C, YPL058C, YOR011W, YHL035C, YKR103W
74	Methane metabolism	YMR323W, YLR377C, YER081W, YHR174W, YLR153C, YKR043C, YGR208W, YML070W, YMR205C, YOL056W, YLR058C
75	Basal transcription factors	YMR102C, YER148W, YML015C, YML098W, YDL166C, YCR042C, YPL183C, YKL028W, YML114C, YMR236W, YBR198C
76	Natural killer cell mediated cytotoxicity	YGR040W, YLR433C
77	Ubiquinone and other terpenoid-quinone biosynthesis	YGL202W, YNR041C
78	Fatty acid metabolism	YPL061W, YMR110C, YPL028W, YHR039C, YER073W, YMR246W
79	Nicotinate and nicotinamide metabolism	YNL129W, YLR209C, YGL067W
80	alpha-Linolenic acid metabolism	YPL148C
81	Taurine and hypotaurine metabolism	YDR213W
82	Glyoxylate and dicarboxylate metabolism	YNR001C, YGR205W, YCR005C, YIR031C, YJL200C, YPL028W, YLR058C, YOL126C
83	Endocytosis	YPR154W, YDR323C, YBL037W, YDL226C, YHR108W, YOR094W, YLL024C, YOL062C, YJL049W, YDL229W, YHR064C, YMR123W, YDR170C, YLR073C, YGL206C, YBL060W, YGL023C, YCL008C, YFR024C-A
84	Citrate cycle (TCA cycle)	YKR097W, YNR001C, YPL017C, YCR005C, YGL062W, YDR148C, YLR174W, YJL200C, YEL047C, YOL126C, YBR218C
85	RNA degradation	YMR323W, YOR173W, YHR174W, YJR022W, YNR029C, YIL079C, YGL104C, YOL034W, YBL026W, YGR158C, YLR383W, YOR076C, YAL021C, YOL021C, YHR177W, YLR398C, YJL016W, YFL028C, YPL029W, YPR189W, YGL213C, YMR268C, YOL042W
86	mRNA surveillance pathway	YLR183C, YKL017C, YNL222W, YOR076C, YER176W, YLR115W, YER009W, YKR084C, YDR021W, YMR125W, YDR301W, YAL043C, YMR268C, YOR250C, YBR236C
87	Linoleic acid metabolism	YCR107W, YPL032C, YJR155W, YDL178W, YPL148C
88	Butanoate metabolism	YAL060W, YML126C, YGR019W, YPL028W, YCR107W, YPL032C, YJR155W, YDL178W
89	Nitrogen metabolism	YPR145W, YGR207C, YDR321W, YJL126W, YIL164C, YML096W, YIL165C
90	Peroxisome	YAR035W, YJR104C, YLR174W, YNL202W, YDR329C, YPR128C, YKL197C, YMR246W, YMR208W, YGL067W, YIL166C
91	Sphingolipid metabolism	YBR183W, YLR260W
92	Sulfur relay system	YNL119W
93	Sulfur metabolism	YFR055W, YJR137C
94	SNARE interactions in vesicular transport	YMR183C, YIL067C
95	Ubiquitin mediated proteolysis	YDR054C, YDR260C, YLR306W, YNL172W, YOR249C, YBR074W, YGL240W, YMR123W, YKR036C
96	Regulation of autophagy	YBR097W
97	Oxidative phosphorylation	YJL166W, YFR033C, YER141W, YMR145C, YJR121W, YBL045C, YDR529C, YGL191W, Q0050, Q0055, YDL227C, YEL047C, YKL080W, YEL051W, YMR267W, YGR020C, YPL252C
98	Proteasome	YIL042C, YOL038W
99	Ribosome	YLR367W, YPL081W, YJL191W, YJL190C, YER131W, YLR264W, YDL082W, YDR471W, YKL006W, YPR102C, YMR121C, YOL121C, YNL162W, YNL301C, YEL054C, YJR094W-A, YLR388W, YIL069C, YOR167C, YNL069C, YFL034C-A, YLL045C, YER056C-A, YOR369C, YLR061W, YHL033C, YKR057W, YGL076C
