# Supplementary material for: Overexpression of a Water-Forming NADH Oxidase Improves the Metabolism and Stress Tolerance of Saccharomyces cerevisiae in Aerobic Fermentation
Source: Front Microbiol. 2016 Sep 13;7:1427. doi: 10.3389/fmicb.2016.01427 (PMC5020133; doi:10.3389/fmicb.2016.01427)
Supplement: ADDITIONAL FILE S7 — Results of qRT-PCR of S. cerevisiae. [file Data_Sheet_7.XLS]

## Sheet: 数据
	ACT1					hxt16								thi4								thi5								thi11								thi12								thi13
Marker	Ct1	Ct2	Ct3	Average value	SD	Ct1	Ct2	Ct3	Average value	SD	⊿Ct	⊿⊿Ct	2(-⊿⊿Ct)	Ct1	Ct2	Ct3	Average value	SD	⊿Ct	⊿⊿Ct	2(-⊿⊿Ct)	Ct1	Ct2	Ct3	Average value	SD	⊿Ct	⊿⊿Ct	2(-⊿⊿Ct)	Ct1	Ct2	Ct3	Average value	SD	⊿Ct	⊿⊿Ct	2(-⊿⊿Ct)	Ct1	Ct2	Ct3	Average value	SD	⊿Ct	⊿⊿Ct	2(-⊿⊿Ct)	Ct1	Ct2	Ct3	Average value
NOX-22	18.68	18.58	18.86	18.7067	0.141892	23.92	23.75	23.96	23.8767	0.111505	5.17	0	1	18.81	18.83	18.89	18.8433	0.0416333	0.136667	0	1	22.81	23.01	22.92	22.9133	0.100167	4.20667	0	1	21.92	21.72	21.98	21.8733	0.136137	3.16667	0	1	23.05	23.15	23.24	23.1467	0.0950438	4.44	0	1	22.05	22.06	22.09	22.0667
CON-22	19.34	19.01	19.08	19.1433	0.173877	24.76	24.78	24.76	24.7667	0.011547	5.62333	0.453333	0.730353	23.65	23.84	24	23.83	0.175214	4.68667	4.55	0.0426888	24.13	24.03	24.13	24.0967	0.057735	4.95333	0.746667	0.595979	22.68	22.77	22.92	22.79	0.121244	3.64667	0.48	0.716978	24.3	24.34	24.44	24.36	0.072111	5.21667	0.776667	0.583714	23.42	23.45	23.51	23.46
NOX-30	20.7	20.76	20.89	20.7833	0.0971253
CON-30	19.7	19.7	19.69	19.6967	0.0057735
	TDH1					hxt16								thi4								thi5								thi11								thi12								thi13
Marker	Ct1	Ct2	Ct3	Average value	SD	Ct1	Ct2	Ct3	Average value	SD	⊿Ct	⊿⊿Ct	2(-⊿⊿Ct)	Ct1	Ct2	Ct3	Average value	SD	⊿Ct	⊿⊿Ct	2(-⊿⊿Ct)	Ct1	Ct2	Ct3	Average value	SD	⊿Ct	⊿⊿Ct	2(-⊿⊿Ct)	Ct1	Ct2	Ct3	Average value	SD	⊿Ct	⊿⊿Ct	2(-⊿⊿Ct)	Ct1	Ct2	Ct3	Average value	SD	⊿Ct	⊿⊿Ct	2(-⊿⊿Ct)	Ct1	Ct2	Ct3	Average value
NOX-22	14.62	15.93	14.87	15.14	0.695485	23.92	23.75	23.96	23.8767	0.111505	8.73667	0	1	18.81	18.83	18.89	18.8433	0.0416333	3.70333	0	1	22.81	23.01	22.92	22.9133	0.100167	7.77333	0	1	21.92	21.72	21.98	21.8733	0.136137	6.73333	0	1	23.05	23.15	23.24	23.1467	0.0950438	8.00667	0	1	22.05	22.06	22.09	22.0667
CON-22	15.81	15.84	15.98	15.8767	0.0907377	24.76	24.78	24.76	24.7667	0.011547	8.89	0.153333	0.899171	23.65	23.84	24	23.83	0.175214	7.95333	4.25	0.052556	24.13	24.03	24.13	24.0967	0.057735	8.22	0.446667	0.733736	22.68	22.77	22.92	22.79	0.121244	6.91333	0.18	0.882703	24.3	24.34	24.44	24.36	0.072111	8.48333	0.476667	0.718636	23.42	23.45	23.51	23.46
NOX-30	17.63	16.69	17.94	17.42	0.650922
CON-30	16.02	16.18	16.23	16.1433	0.109697
[truncated: 92 more columns]

## Sheet: 柱状图
Marker	hxt16			Marker	thi4			Marker	thi5			Marker	thi11			Marker	thi12			Marker	thi13			Marker	hxt6			Marker	noxE			Marker	hap4			Marker	hog1			Marker	hxt6			Marker	msn4			Marker	nucl
NOX-22	1			NOX-22	1			NOX-22	1			NOX-22	1			NOX-22	1			NOX-22	1			NOX-22	1			NOX-30	1			NOX-30	1			NOX-30	1			NOX-30	1			NOX-30	1			NOX-30	1
CON-22	0.730353			CON-22	0.0426888			CON-22	0.595979			CON-22	0.716978			CON-22	0.583714			CON-22	0.515246			CON-22	0.281915			CON-30	0.000209611			CON-30	0.516438			CON-30	0.586417			CON-30	0.0187973			CON-30	0.46544			CON-30	2.6087
Marker	hxt16			Marker	thi4			Marker	thi5			Marker	thi11			Marker	thi12			Marker	thi13			Marker	hxt6			Marker	noxE			Marker	hap4			Marker	hog1			Marker	hxt6			Marker	msn4			Marker	nucl
NOX-22	1			NOX-22	1			NOX-22	1			NOX-22	1			NOX-22	1			NOX-22	1			NOX-22	1			NOX-30	1			NOX-30	1			NOX-30	1			NOX-30	1			NOX-30	1			NOX-30	1
CON-22	0.899171			CON-22	0.052556			CON-22	0.733736			CON-22	0.882703			CON-22	0.718636			CON-22	0.634342			CON-22	0.347078			CON-30	0.000258061			CON-30	0.63581			CON-30	0.514057			CON-30	0.0164778			CON-30	0.408007			CON-30	2.08012
